# Supplementary material for: Constraint-based modelling predicts metabolic signatures of low and high-grade serous ovarian cancer
Source: NPJ Syst Biol Appl. 2024 Aug 24;10:96. doi: 10.1038/s41540-024-00418-5 (PMC11344801; doi:10.1038/s41540-024-00418-5)
Supplement: Supplementary file 2 — Supplementary Data 1 [file 41540_2024_418_MOESM2_ESM.xls]

## Sheet: all_model_reactions
reaction	59m	heya8	ov56	caov3	cov318	oaw28
HMR_3905	0	0	0	0	0	0
HMR_3907	0	0	0	0	0	0
HMR_4097	0	0	0	0	0	0
HMR_4099	0	0	0	0	0	0
HMR_4108	0	0	0	0	0	0
HMR_4133	0	0	0	0	0	0
HMR_4137	0	0	0	0	0	0
HMR_4281	23.4867	18.5275	23.4689	5.55779	15.4414	7.57437
HMR_4388	-22.3824	-15.6687	-19.8812	0	-18.5385	0
HMR_4283	0	0	0	0	0	0
HMR_8357	0	0	0	0	0	0
HMR_4379	0	6.53748	0	6.84437	0	0
HMR_4301	6.299	0	17.5577	0	5.80048	6.18989
HMR_4355	0	0	8.3075	0.389445	0	0
HMR_4358	0	0	10.1887	0.00365505	0	19.4792
HMR_4360	0	0	0	0	0	0
HMR_4363	10.7094	7.35829	10.1887	11.5157	9.66495	10.2871
HMR_4365	-10.7094	-7.33164	-10.1887	-11.5157	-9.66495	-10.2871
HMR_4368	12.4058	12.2877	11.6048	13.18	11.2288	12.0965
HMR_4370	0	0	0	0	0	0
HMR_4371	1.79721e-05	0.539585	2.8089e-05	1.74931e-05	1.66816e-05	1.90861e-05
HMR_4372	0	0.539542	0	0	0	0
HMR_4373	-12.4058	-12.8273	-11.6048	-13.18	-11.2288	-12.0965
HMR_4375	-6.29889	-6.53721	-17.5575	-6.84426	-5.80038	-6.18977
HMR_4377	0	0	0	0	0	0
HMR_4381	1.09488	-3.53847	-3.05232	1.17029	-2.8613	-2.54042
HMR_4391	6.29829	7.24431	6.26913	6.4547	5.79983	6.18913
HMR_4394	0	0	5.16853	0	0	0
HMR_4396	-0.0109066	-0.43502	1.72725	-0.010617	-0.186637	-0.0115826
HMR_4521	0	0	0	0	0	0
HMR_6410	1.23266	0.731183	1.92979	1.73118	0.555816	1.75832
HMR_6412	1.23266	0.731183	1.92979	1.73118	0.555816	1.75832
HMR_7745	0	0	0	0	0	0
HMR_7746	0	0	0	0	0	0
HMR_7747	0	0	0	0	0	0
HMR_7748	-8.18997	0	-7.59924	-8.40476	0	0
HMR_7749	8.18997	0	7.59924	8.40476	0	0
HMR_8360	0	0	0	0	0	0
HMR_8652	0	0	0	0	0	0
HMR_8757	0	0	0	0	0	0
HMR_3989	0	0	0	0	0	0
HMR_4122	8.79833e-06	2.09826e-05	1.37511e-05	9.63374e-06	8.16659e-06	9.34368e-06
HMR_4837	0	0	0	0	0	0
HMR_5395	0	0.409009	0.136616	0	0	0
HMR_5396	0	0.409009	0.136616	0	0	0
HMR_9727	0.0107848	0.0257201	0.0168559	0.0104974	0.186524	0.0114533
HMR_5397	0	0.409009	0.136616	0	0	0
HMR_5398	0	0.409009	0.136616	0	0	0
HMR_5399	0	0	0.136616	0	0	0
HMR_5400	0	0	0.136616	0	0	0
HMR_5401	0	0.409009	0.136616	0	0	0
HMR_8568	0	0	0	0	0	0
HMR_8569	0	0	0	0	0	0
HMR_8570	0	0	0	0	0	0
HMR_8571	0	0	0	0	0	0
HMR_8572	0	0	0	0	0	0
HMR_8573	0	0	0	0	0	0
HMR_8574	0	0	0	0	0	0
HMR_8575	0	0	0	0	0	0
HMR_8576	0	0	0	0	0	0
HMR_8577	0	0	0	0	0	0
HMR_8578	0	0	0	0	0	0
HMR_8579	0	0	0	0	0	0
HMR_8581	0	0	0	0	0	0
HMR_8591	0	0	0	0	0	0
HMR_8592	0	0	0	0	0	0
HMR_8580	0	0	0	0	0	0
HMR_8582	0	0	0	0	0	0
HMR_8587	0	0	0	0	0	0
HMR_8589	0	0	0	0	0	0
HMR_8583	0	0	0	0	0	0
HMR_8584	0	0	0	0	0	0
HMR_8585	0	0	0	0	0	0
HMR_3944	0	1.41743	1.51982	0.010617	0	0.0115826
HMR_4128	0	0	1.88092	0	0	0
HMR_4130	0	0	1.88092	0	0	0
HMR_4131	0.0109066	3.10769	-1.88092	0	0.186637	0
HMR_4132	0	0	0	0	0	0
HMR_4303	0	0	0	0	0	0
HMR_4414	0	0	0	0	0	0
HMR_4415	0	0	0	0	0	0
HMR_4416	0	0	0	0	0	0
HMR_4774	0	0	0	0	0	0
HMR_4775	0	0	0	0	0	0
HMR_4831	0	0	0	0	0	0
HMR_4832	0	0	0	0	0	0
HMR_7674	0	0	0	0	0	0
HMR_8761	0	0	0	0	0	0
HMR_8762	0	0	0	0	0	0
HMR_8764	0	0	0	0	0	0
HMR_8766	0	0	3.90799e-14	0	0	0
HMR_8767	0.0109066	3.10769	0	0	0.186637	0
HMR_0454	0.206339	0	0	0.659932	0	0.142568
HMR_4297	0	0	0	0	0	0
HMR_4310	0	0	0	0	0	0
HMR_4315	0	4.90901	0	0	3.68257	4.5
HMR_4316	0	0	0	0	0	0
HMR_4317	0	0	0	0	0	0
HMR_4318	0	0	0	0	0	0
HMR_4319	0	0	0	0	0	4.5
HMR_4320	0	0	0	0	0	0
HMR_4356	0	0	0	0	0	0
HMR_4383	0	0	0	0	0	0
HMR_4385	0	0	0	0	0	0
HMR_4386	0	0	0	0	0	0
HMR_4387	0	0	0	0	0	0
HMR_4399	0	0	0	0	0	0
HMR_4400	0	0	0	0	0	0
HMR_4401	0	0	0	0	0	0
HMR_4402	0	0	0	0	0	0
HMR_4403	0	0	0	0	0	0
HMR_4490	0	0	0	0	0	0
HMR_4706	0	0	0	0	0	0
HMR_8768	0	0	0	0	0	0
HMR_4590	0.0071989	5.4591	0	7.52529	0	6.95385
HMR_4591	0	5.4591	0	7.52529	0	6.95385
HMR_4592	0	0	0	0	0	0
HMR_4593	0.0071989	0	0	0	0	0
HMR_4594	0	0	0	0	0	0
HMR_4595	-0.0071989	0	0.224843	0	0	0
HMR_8341	0	0	0	0	0	0
HMR_8342	0	0	0	0	0	0
HMR_8344	0.0071989	0	7.61419	0	0	7.09107
HMR_8352	-0.0071989	0	0	0	0	0
HMR_8353	0.0071989	0	0	0	0	0
HMR_8726	0	0	0	0	0	0
HMR_8727	0	0	0	0	0	0
HMR_8728	0	0	0	0	0	0
HMR_8729	0	0	0	0	0	0
HMR_6537	0	0	-7.61419	0	-0.0426443	-7.09107
HMR_1568	0	0	0	0	0	0
HMR_3853	0	0	0	0	0	0
HMR_3854	0	0	0	0	0	0
HMR_3855	0	0	0	0	0	0
HMR_3857	0	0	0	0	0	0
HMR_3859	0	0	0	0	0	0
HMR_4087	0	0	0	0	0	0
HMR_4089	0	0	0	0	0	0
HMR_4091	0	0	0	0	0	0
HMR_4093	0	0	0	0	0	0
HMR_4095	0	0	0	0	0	0
HMR_4101	0	0	0	0	0	0
HMR_4103	0	0	0	0	0	0
HMR_4143	0.902353	2.12763	1.65796	1.7135	1.26741	1.73391
HMR_4193	10.7094	0	0	0	0	1.79942
HMR_8497	0	0	0	0	0	1.14405
HMR_8498	0	0	0	0	0	0
HMR_8499	0	0	0	0	0	1.14405
HMR_8500	0	0	0	0	0	0
HMR_8501	0	0	0	0	0	0
HMR_8502	0	0	0	0	0	0
HMR_8503	0	0	0	0	0	0
HMR_8504	0	0	0	0	0	0
HMR_8506	0	0	0	0	0	0
HMR_8507	0	0	0	11.281	0	0
HMR_8508	0	0	0	0	0	0
HMR_8509	0	0	0	11.281	0	0
HMR_8511	0	0	0	0	0	0
HMR_8512	0	0	0	0	0	0
HMR_8514	0	0	0	0	0	0
HMR_8516	0	0	3.20477	0	0	0
HMR_8517	0	0	3.21411	0	0	0
HMR_4280	3.85662	-2.85882	-3.58775	-3.44469	3.70128	-3.49223
HMR_0153	0	0	0	0	0	0
HMR_3212	0	0	0	0	0	0
HMR_3797	0	0	0	10.1898	7.57765	0
HMR_3800	0	0	0	0	0	0
HMR_4105	0	0	0	0	0	0
HMR_4106	0	0	0	0	0	0
HMR_4107	0	0	0	0	0	0
HMR_4282	0	0	0	0	0	0
HMR_4331	0	0	0	0	0	0
HMR_4459	0	0	0	0	0	0
HMR_4460	0	0	0	10.1898	7.57765	0
HMR_4464	0	0	0	0	0	0
HMR_4497	0	0	0	0	0	0
HMR_4741	0	0	0	0	0	0
HMR_8078	0	0	0	0	0	0
HMR_9803	0	0	0	0	0	0
HMR_9804	0	0	0	0	0	0
HMR_0718	0	0	0	0	0	0
HMR_0719	0	0	0	0	0	0
HMR_1434	-6.14323	-5.75248	-5.74443	0	-5.44136	-0.517238
HMR_1436	0	0	0	0	0	0
HMR_3163	0	0	0	0	0	0
HMR_4461	0	0	0	0	0	0
HMR_4604	0	5.75248	5.74443	4.656	0	6.86171
HMR_5351	0	0	0	0	-1.77636e-15	0
HMR_7709	0	0	0	0	0	0
HMR_4052	0	8.86054	6.24335	0.0840832	0.120867	0
HMR_4304	0	4.58916	5.58556	0	0	4.97131
HMR_4306	0	0	0	0	0	0
HMR_4350	0	0	0	0	0	0
HMR_4351	0	-5.53481	0	0	0	-5.19692
HMR_4352	-0.802616	3.62642	-1.17551	-0.778889	-0.742759	4.34711
HMR_4354	-1.20032	5.99797	4.36767	-1.08425	-0.993269	-1.27472
HMR_4398	0	0	3.26133e-05	0	0	0
HMR_4404	-0.397708	-0.954194	-0.700175	-0.389445	-0.371379	-0.424908
HMR_4473	0	0	0	0	0	0
HMR_4474	0	0	0	0	0	0
HMR_4476	0	0	0	0	0	0
HMR_4477	0	0	0	0.778889	-5.8623	0
HMR_4501	-0.397708	-0.954194	-0.700175	-0.389445	-0.371379	-0.424908
HMR_4565	-0.397708	-0.954194	7.60733	0	-0.371379	-0.424908
HMR_4567	21.5691	0	15.6859	0	0	0
HMR_4568	-21.5691	0	-7.37838	0.389445	0	0
HMR_9799	0	0	0	0	0	0
HMR_9800	0	0	0	0	0	0
HMR_4623	0	0	0	0	0	0
HMR_4625	0	0	0	0	0	0
HMR_4710	0	0	3.26133e-05	0	0	0
HMR_4841	0	0	0	0	0	0
HMR_8074	0	0	0	0	0	0
HMR_8653	0	4.58916	5.58556	0	0	4.97131
HMR_3998	0	0	0	0	0	0
HMR_4000	0	0	0	0	0	0
HMR_4002	11.4769	2.40361	4.63635	-2.30221	7.76289	0.705814
HMR_4004	-15.9725	-25.0606	-15.158	-3.65155	-8.78683	-2.83228
HMR_4010	0	0	0	0	0	0
HMR_4081	0	0	0	0	0	0
HMR_4082	0	0	0	0	0	0
HMR_4012	0	0	0	0	0	0
HMR_4014	0	0	0	0	0	0
HMR_4020	-5.14653	-6.00086	-4.36576	-0.621676	-2.75355	-5.13427
HMR_4022	0	0	0	0	0	0
HMR_4038	1.19749	2.85581	1.86919	1.16557	1.1115	1.27171
HMR_4040	0	0	0	0	0	0
HMR_4042	1.19627	2.85292	1.86968	1.16439	1.11038	1.27042
HMR_4046	0	0	0	0	0	0
HMR_4048	0	0	0	0	0	0
HMR_4080	0	0	0	0	0	0
HMR_4085	5.15421	0	-0.0038012	0	0	2.63794
HMR_4086	0	0	0	0	0	0
HMR_4134	0	0	0	0	0	0
HMR_4135	5.14532	5.99797	4.36387	0.620498	2.75242	5.13298
HMR_4168	0	0	0	0	0	0
HMR_4171	0	0	0	0	4.58271	0
HMR_4290	0	0	0	0	0	0
HMR_4406	1.19749	2.85581	1.86919	1.16557	1.1115	1.27171
HMR_4412	-1.19627	-2.85292	-1.86968	-1.16439	-1.11038	-1.27042
HMR_4417	0	0	0	0	0	0
HMR_4418	1.18864	0.00288912	-0.000496595	1.70593	3.74682	0.00128654
HMR_4419	0	0	0	0	0	0
HMR_4421	0	0	0	0	5.08224	0
HMR_4449	0	0	0	0	0	0
HMR_4450	0	0	0	0	0	0
HMR_4451	5.14532	5.99797	4.36387	0.620498	2.75242	5.13298
HMR_4452	-5.14532	-5.99797	-4.36387	-0.620498	-2.75242	-5.13298
HMR_4453	0.00121145	0.00288912	0.0018934	0.00117916	0.00112447	0.00128654
HMR_4480	0	0	4.92458	1.24951e-06	0	0.879707
HMR_4481	0	0	0	0	0	0
HMR_4482	0	0	0	0	0	0
HMR_4486	0	0	0	0	0.817427	0
HMR_4487	4.5	0	0	4.5	0	0
HMR_4488	0	0	0	0	0	0
HMR_4489	0	4.90901	0	0	3.68257	0
HMR_4492	0	0	0	0	0	0
HMR_4493	0	0	0	0	0	0
HMR_4495	0	0	0	0	0	0
HMR_4496	0	0	0	0	0	0
HMR_4518	0	0	0	0	0	0
HMR_4519	0	0.00288912	0.0018934	0	0	0.00128654
HMR_4520	0	0	0	0	0.00112447	0
HMR_4573	0	7.35829	0	11.1252	0	0
HMR_4574	-1.18743	0	0	-1.70475	-3.74569	0
HMR_4600	0	0	0	0	0	0
HMR_4602	0	0	0	0	0	0
HMR_4603	0	0	0	0	0	0
HMR_4611	0	7.16295	7.16458	0	5.81398	5.95521
HMR_4612	2.39288	0	0	4.08265	0	0
HMR_4614	5.14546	0	0	0	2.75256	0
HMR_4615	0	5.99831	4.36409	0.620636	0	5.13314
HMR_4617	0.000144347	0.000344246	0	0	0.000133983	0.000153295
HMR_4618	0	0	0	0.000207002	0	0.000225852
HMR_4619	0	0	0.000225604	0.0001405	0	0
HMR_4621	0.00021267	0.000507184	0	0	0.0001974	0
HMR_4632	0	0	0	0	0	0
HMR_4646	0	0	0	0	0	0
HMR_4648	0	0	0	0	0	0
HMR_4649	0	0	0	0	0	0
HMR_4650	0	0	0	0	0	0
HMR_4651	5.14532	5.99797	4.36387	0.620498	2.75242	5.13298
HMR_4663	0	0	0	0	0	0
HMR_4664	0.00121145	0.00288912	0.0018934	0.00117916	0.00112447	0.00128654
HMR_4694	0	0	0	0	0	0
HMR_4695	0	0	0	0	0	0
HMR_4705	0	0	0	0	0	0
HMR_4709	0	0	0	0	0	0
HMR_4799	1.19749	2.85581	1.86919	1.16557	1.1115	1.27171
HMR_4802	1.19749	2.85581	1.86919	1.16557	1.1115	1.27171
HMR_4804	-1.19749	-2.85581	-1.86919	-1.16557	-1.1115	-1.27171
HMR_4808	1.19749	2.85581	1.86919	1.16557	1.1115	1.27171
HMR_4810	1.19749	2.85581	1.86919	1.16557	1.1115	1.27171
HMR_4812	-1.19749	-2.85581	-1.86919	-1.16557	-1.1115	-1.27171
HMR_4814	1.19749	2.85581	1.86919	1.16557	1.1115	1.27171
HMR_5301	0	0	0	0	0	0
HMR_5353	-7.2937	0	0	-3.46272	-7.32463	0
HMR_6601	0	0	0	0	0	0
HMR_6602	0	0	0	0	0	0
HMR_6603	0	0	0	0	0	0
HMR_6605	0	0	0	0	1000	0
HMR_6606	0	0	0	5.21257	3.87017	0
HMR_6607	0	0	0	-5.14739	-3.87017	1000
HMR_6609	0	0	0	0	0	0
HMR_6610	0	0	0	0	0	0
HMR_6611	0	0	0	0	0	0
HMR_7144	0	0	0	0	0	0
HMR_8755	0.00121145	0	0	0.00117916	0	0
HMR_9797	0	0	0	0	0	0
HMR_4016	1.38505	0.0962599	0	0	0	0
HMR_4018	-3.21768	0	42.0517	0	-38.1374	44.5055
HMR_4044	0	0	42.0517	1.04808	0	27.4635
HMR_4291	0	0	0	0	-14.9318	0
HMR_4420	16.4913	0	7.77319	10.5572	38.1374	44.5055
HMR_4570	0	-1.00546	-6.40059	3.95409	-0.154467	0
HMR_4572	16.0978	8.36341	0	0	2.90689	9.32833
HMR_4006	-43.9097	0	-25.8529	0.376765	0	0
HMR_4028	0	0	3.06658	0	18.8437	3.51454
HMR_4030	-0.000297173	-3.10353	-4.70186	-7.96183	-4.10863	-7.93147
HMR_4670	-8.49576	0	-10.3014	-6.13608	-5.27441	-26.8327
HMR_4673	0	0	0	0.000207002	0	0.000225852
HMR_4675	0	0	0	0	0	0
HMR_6614	0	0	28.8597	0	10.4056	44.5055
HMR_6615	0	-0.112644	2.06442	0	13.2294	28.2557
HMR_6616	0	0	0	-4.11577	0	0
HMR_4635	-12.8564	-2.47859	-30.9245	0.567932	0	-44.5055
HMR_3793	0	0	0.0840643	0	0	0
HMR_3931	7.5387	13.1621	11.5289	4.70363	8.56687	11.0887
HMR_3969	0	0	0	0	0	0
HMR_3970	0	0	0	0	0	0
HMR_4008	0	0	6.40037	-7.17093	-5.30342	5.98345
HMR_4032	0.00110639	0.00263855	0.00172919	0.0010769	0.00102694	0.00117496
HMR_4034	0.00284084	0.00677495	0.00407501	0.00276513	0.00263686	0.00301693
HMR_4036	0.00278564	0.00664331	0.00398874	0.0027114	0.00258562	0.0029583
HMR_4050	-0.00284084	-0.00677495	-0.00407501	-0.00276513	-0.00263686	-0.00301693
HMR_4056	0	0	0	0	0	0
HMR_4059	0	0	8.56487e-07	5.33399e-07	0	0
HMR_4060	0	0	0	0	0	0
HMR_4127	0	0	0	0	0	0
HMR_4177	0	0	0	0	0	0
HMR_4179	0	0	0	0	0	0
HMR_4182	0	0	0	0	0	0
HMR_4183	0	0	0	0	0	0
HMR_4192	0	0	0	0	0	0
HMR_4194	0	0	0	0	0	0
HMR_4210	0	0	0	0	0	0
HMR_4211	0	0	0	0	0	0
HMR_4343	0	0	3.26133e-05	0	0	0
HMR_4345	0	0	2.88362	0	0	0
HMR_4346	0	0	0	0	0	0
HMR_4470	0	0	0	0	0	0
HMR_4471	0	0	0	0	0	0
HMR_4472	0	0	0	0	0	0
HMR_4484	0	0	0	0	0	0
HMR_4485	0	0	0	0	0	0
HMR_4510	0	0	0	0	0	0
HMR_4512	0	0	6.40037	7.17093	-5.30342	0
HMR_4513	1.18284	0	0	5.22072	0.92858	4.50843
HMR_4514	0	0	0	0	0	0
HMR_4577	-0.00278564	-0.00664331	-0.00398874	-0.0027114	-0.00258562	-0.0029583
HMR_4579	0	0	0	0	-4.44089e-16	0
HMR_4580	0	0	0	0	0	0
HMR_4608	-0.00284084	-0.00677495	-0.00407501	-0.00276513	-0.00263686	-0.00301693
HMR_4575	0.00278564	0.00664331	0.00398874	0.0027114	0.00258562	0.0029583
HMR_4637	-5.53885	-0.000507184	4.15062	0.53538	0	-6.09951
HMR_4642	0	0	3.26133e-05	0	0	0
HMR_4643	0	0	0	0	0	0
HMR_4644	0.00021267	0.000507184	-3.26133e-05	0.000207002	0.0001974	0.000225852
HMR_4672	0	0	0	0	0	0
HMR_4676	0	0	0	0	0	0
HMR_4736	0	0	0	0	0	0
HMR_4819	0	0	0	0	0	0
HMR_5299	0	0	0	0	0	0
HMR_5352	0	0	0	0	0	0
HMR_5415	0	0	0	0	0	0
HMR_5416	0	0	0	0	0	0
HMR_5417	0	0	0	0	0	0
HMR_6612	5.53885	0	5.49538	-0.535587	5.95582	6.09951
HMR_6613	0	0	0	0	0	0
HMR_6621	0	0	0	0	0	0
HMR_6622	0	0	0	0	0	0
HMR_6623	0	0	0	0	0	0
HMR_6624	0	0	0	0	0	0
HMR_6627	0	0	0	0	0	-10.9916
HMR_7744	0	0	0	0	0	0
HMR_8072	0	0	0	0	0	0
HMR_8637	0	0	0	0	0	0
HMR_3965	0	0	0	0	0	0
HMR_3966	0	0	0	0	0	0
HMR_3967	2.54147	3.07928	-6.40037	2.35761	1.16642	5.98345
HMR_3968	0.00021267	0.000507184	0	0.000207002	0.0001974	0.000225852
HMR_3999	0	0	0	0	0	0
HMR_4024	0	0	0	0	-5.30342	5.98345
HMR_4026	-0.000176777	-0.000287126	-0.000464458	0	0	-0.000315593
HMR_4054	0	0	0	0	0	0
HMR_4061	0	0	0	0	0	0
HMR_4083	0	0	0	0.000775143	0	0
HMR_4136	0	0	0	0	0	0
HMR_4180	0	0	0	0	0	0
HMR_4185	0	0	0	0	0	0
HMR_4186	0	0	0	0	0	0
HMR_4342	0	0	0	0	0	0
HMR_4344	0	0	-2.88362	0	0	0
HMR_4483	0	0	0.000365	0	0	0
HMR_4507	0	0	0	0	0	0
HMR_4516	0	0	0	0	0	0
HMR_4601	0	0	0	0	0	0
HMR_4633	0	0	0	0	0	0
HMR_4640	0	0	0	0	0	0
HMR_4641	0	0	0	0	0	0
HMR_4680	0	0	-3.26133e-05	0	0	0
HMR_4806	1.19749	2.85581	1.86919	1.16557	1.1115	1.27171
HMR_5394	0	0	0	0	0	0
HMR_6625	0	0	0	0	0	0
HMR_6626	0	0	0	0	0	0
HMR_7160	0.0007089	0.00169061	0.00110796	0.000690007	0.000657999	0.00075284
HMR_7161	0	0.00711704	0.0046642	0	0	0
HMR_7162	0.00298428	0	0	0.00290475	0.00277001	0.00316926
HMR_7163	0	0	0	0	0	0
HMR_7164	0	0	0	0	0	0
HMR_7713	0	0	0	0	0	0
HMR_7716	0	0	0	0	0	0
HMR_7717	0	0	0	0	0	0
HMR_7721	0	0	0	0	0	0
HMR_7725	0	0	0	0	0	0
HMR_7728	0	0	0	0	0	0
HMR_7800	0	0	4.92458	1.1635	3.41819	0.879706
HMR_7801	3.31759	4.8535	-4.37156	3.65076	-3.30743	0
HMR_7802	1.28372e-06	3.06147e-06	-4.92458	0	1.19155e-06	-0.879706
HMR_7863	0	0	6.40037	1.5901	5.30342	-0.223226
HMR_7864	0	0	-6.40037	0	-5.30342	0
HMR_7865	-6.06501	-0.00664331	-5.79361	0	-4.61794	0.220268
HMR_7866	0	0	-2.49955	0	0	-1.088
HMR_7867	6.06501	-6.55152	-0.610782	-7.17093	-5.30342	-5.98345
HMR_7868	0	0	6.40037	0	5.30342	5.98345
HMR_7869	0	6.55152	0	7.17093	-0.68806	0
HMR_7870	0	-4.69653	0	0	0	0
HMR_7871	-6.06501	0	-6.40037	5.57811	5.30342	-5.98345
HMR_7872	0	0	6.40037	0	0	1.088
HMR_7873	6.06223	0	0	0	5.30342	5.98345
HMR_7874	0	0	-3.90082	0	-5.30342	0
HMR_7875	0	0	0	0	0	0
HMR_7876	0	4.69653	0	0	5.30342	-5.98345
HMR_7878	17.042	0	0	0	0	0
HMR_7879	0	0	0	0	0	0
HMR_7880	0	0	0	0	0	0
HMR_7881	-17.042	0	0	0	0	0
HMR_7882	0	0	0	0	0	11.9669
HMR_7883	0	0	0	0	0	0
HMR_7884	0	0	10.3012	0	0	9.40387
HMR_7885	0	0	0	0	0	0
HMR_7886	12.8562	2.59073	0	3.54763	-4.50889	-22.1564
HMR_7887	0	0	0	0	-19.1263	-17.0911
HMR_7888	0	0	0	0	-10.6068	0
HMR_7889	0	0	0	0	0	0
HMR_7890	0	6.29424	0	11.7141	8.72067	5.9546
HMR_7891	4.88217	-1.85498	0	0	0	0
HMR_7892	0	0	0	-4.11577	5.30342	-7.07145
HMR_7893	0	0	0	0	14.1143	0
HMR_7894	0	0	0	0	0	0
HMR_7895	0	0	0	0	0	0
HMR_8083	0	0	0	0	0	0
HMR_8085	0	0	0	0	0	0
HMR_8087	0	0	0	0	0	0
HMR_8443	0	0	0	0	0	0
HMR_8444	0	0	0	0	0	0
HMR_8445	0	0	0	0	0	0
HMR_8446	0	0	0	0	0	0
HMR_8448	0	0	0	0	0	0
HMR_8449	0	0	3.90082	0	0	0
HMR_8450	4.89026	0	-6.40037	-7.17093	-5.30342	5.98345
HMR_8451	0	0	0	0	-5.30342	0
HMR_8452	-3.61359	4.43925	-5.15059	-7.17093	4.37484	-4.01574
HMR_8453	0	0	-5.15059	0	-4.37484	0
HMR_8454	6.06501	-2.14079	6.40037	6.00743	-5.30342	-5.98345
HMR_8455	0	6.55152	0	0	5.30342	-1.088
HMR_8456	-3.89881	-2.01394	0	7.17093	5.30342	5.98345
HMR_8457	0	0	6.40037	0	0	5.98345
HMR_8458	0	0	-6.40037	0	0	5.98345
HMR_8459	6.06501	-6.55152	-6.40037	0	5.30342	0
HMR_8460	-1.18284	-1.85498	3.90082	0	5.30342	0
HMR_8461	-2.26003	1.57046	0	1.1635	0	-0.879706
HMR_8462	0	0	0	0	-5.30342	0
HMR_8463	-6.06501	0	0	-7.17093	5.30342	-5.98345
HMR_8464	0	0	-6.40037	0	0	5.98345
HMR_8465	-4.64042	-3.09126	-6.40037	-2.36981	4.13222	-0.00514848
HMR_8466	1.18284	1.85498	2.49955	0	0	0
HMR_8467	-6.06501	6.55152	6.40037	-7.17093	5.30342	0
HMR_8468	-1.18284	0	6.40037	0	-3.44626	0
HMR_8469	2.09398	-6.55152	4.76532	0	0	-5.98345
HMR_8470	0	-1.85498	0	0	0	-5.98345
HMR_8471	6.06501	0	0	7.17093	-5.30342	-5.98345
HMR_8472	0	0	0	0	3.44626	-5.98345
HMR_8473	0	0	0	0	0	0
HMR_8474	0	0	0	0	0	0
HMR_8477	-3.69933	1.85498	1.24977	5.22072	0	-0.387018
HMR_8478	3.69933	-1.85498	-1.24977	0	-2.51768	0.387018
HMR_8479	1.18284	0	0	0	3.44626	4.50843
HMR_8480	0	0	0	0	0	0
HMR_8481	7.2937	0	0	3.46272	7.32463	0
HMR_8482	0	0	0	0	0	0
HMR_8483	0	0	0	0	0	0
HMR_8484	0	0	0	0	0	0
HMR_8485	0	0	0	0	0	0
HMR_8486	-5.15421	0	0.0038012	0	0	-2.63794
HMR_8487	0	0	0	0	0	0
HMR_8488	0	0	0	0	0	0
HMR_8489	0	0	0	0	0	0
HMR_8493	0	0	0	0	0	0
HMR_8494	0	0	0	0	0	0
HMR_8495	0	0	0	0	0	0
HMR_3802	0	7.6507	-6.11243	2.09775	-4.29073	2.20935
HMR_3804	1.35741	-3.03899	7.91571	0	5.90107	0
HMR_3811	0	0	0	0	0	0
HMR_3813	0	0	0	0	0	0
HMR_3822	0	0	0.141941	2.68222	1.51468	0
HMR_3827	0	-0.572194	0	0	0	0
HMR_3829	-2.41092	-5.15097	-3.75118	-2.34667	-2.23781	-2.56036
HMR_3831	0	0	0	0	0	0
HMR_3862	0	0	0	0	0	0
HMR_3865	0	0	0	0	0	0
HMR_3870	0	0	0	0	0	0
HMR_3873	0	0	0	0	0	0
HMR_8654	0	0	0	0	0	0
HMR_3890	1.53516	5.15351	3.0988	1.7629	1.36203	1.68461
HMR_3892	0	0	0	0	0	0
HMR_9802	0	0	0	0	0	0
HMR_3899	0.0149366	0.00297615	-0.0722423	0.0153382	0.0160182	0.0140029
HMR_3903	0.00532967	0	0.000829852	0.0051876	0.00494698	0.00566002
HMR_4109	0	0	-0.238518	0	0	0
HMR_4114	0	0	0	0	0	0
HMR_4115	0	0	0	0	0	0
HMR_4118	0	0	0	0	0	0
HMR_4172	0	0.000489601	0	0	0	0
HMR_4196	0	0	0	0	0	0
HMR_4197	0	0	0	0	0	0
HMR_4287	0	0	0	0	0	0
HMR_4690	0	0	0.783952	0	0	0
HMR_4693	0.189034	0	0.784033	0.461744	0.544909	0.49424
HMR_6780	0	0	0	0	0	0
HMR_6968	0	0	0	0	0	0
HMR_6969	0	0	0	0	0	0
HMR_6970	0	0	0	0	0	0
HMR_6971	0	0	0	0	0	0
HMR_6972	0	0	0	0	0	0
HMR_7641	0	0	0	0	0	0
HMR_7642	0	0	0	0	0	0
HMR_8626	0	0	0	0	0	0
HMR_8628	0	0	0	0	0	0
HMR_3806	0.866877	0.320486	0	3.24336	1.98914	0.820353
HMR_3807	-0.112309	0.0666503	0.13613	-0.384825	-0.467662	-0.417966
HMR_3809	0	0	0	0	0	0
HMR_3816	0.076725	0.0666503	0	0.076919	0.0772474	0.0762741
HMR_3819	-0.895347	-0.444275	0	-1.88325	-1.98914	-1.86184
HMR_3820	0.140779	0.0571383	-0.13613	-0.975285	0.467662	1.45946
HMR_3832	0	0	0	0	0	0
HMR_3833	0	0.444275	0	1.88325	0	0
HMR_3835	0.895347	0	0	0	2.00349	1.86184
HMR_3837	0	0	0	0	0	0
HMR_3838	-0.0703893	-0.0285692	0.390129	0	-1.37612	0
HMR_3895	0	0	0	0	0	0
HMR_3897	0	0	0	0	0	0
HMR_3956	0	0.941106	2.29278	0	0	0
HMR_3993	0	0	0	0	0	0
HMR_4073	0	0	0	0	0	0
HMR_4075	0	0	0	0	0	0
HMR_4077	0	0	0	0	0	0
HMR_4190	0	0	0	0	0	0
HMR_4191	0	0	0	0	0	0
HMR_4212	0.189034	0	0	0.461744	0	0
HMR_4422	0	0	0	0	0.544909	0.49424
HMR_4423	0.189034	0	8.1e-05	0.461744	0	0
HMR_4424	0	0	0	0	0	0
HMR_4583	0	0	-8.88178e-16	0	-2.22045e-16	0
HMR_4605	0	0	0	0	0	0
HMR_4606	0	0	0	0	0	0
HMR_4607	0	0	0	0	0	0
HMR_4776	0	0	0	0	0	0
HMR_4777	0	0	0	0	0	0
HMR_4778	0	0	0	0	0	0
HMR_4779	0	0	0	0	0	0
HMR_4780	0	0	0	0	0	0
HMR_4781	0	0	0	0	0	0
HMR_4784	0	0	1.18903	0	0	0
HMR_4785	0	0	0	0	0	0
HMR_4786	0	0	0	0	0	0
HMR_4787	0	0	0	0	0	0
HMR_5384	0	0	0	0	0	0
HMR_6929	0	0	0	0	0	0
HMR_6930	0	0	0	0	0	0
HMR_6931	0	0	0	0	0	0
HMR_6932	0	0	0	0	0	0
HMR_6933	0	0	0	0	0	0
HMR_6934	0	0	0	0	0	0
HMR_6935	0	0	0	0	0	0
HMR_6936	0	0	0	0	0	0
HMR_6938	0	0	0	0	0	0
HMR_6939	0	0	0	0	0	0
HMR_6940	0	0	0	0	0	0
HMR_6941	0	0	0	0	0	0
HMR_6942	0	0	0	0	0	0
HMR_6943	0	0	0	0	0	0
HMR_6944	0	0	0	0	0	0
HMR_6945	0	0	0	0	0	0
HMR_6946	0	0	0	0	0	0
HMR_6947	0	0	0	0	0	0
HMR_6948	0	0	0	0	0	0
HMR_6949	0	0	0	0	0	0
HMR_6950	0	0	0	0	0	0
HMR_6951	0	0	0	0	0	0
HMR_6952	0	0	0	0	0	0
HMR_6953	0	0	0	0	0	0
HMR_6954	0	0	0	0	0	0
HMR_6955	0	0	0	0	0	0
HMR_6956	0	0	0	0	0	0
HMR_6957	0	0	0	0	0	0
HMR_6958	0	0	0	0	0	0
HMR_6959	0	0	0	0	0	0
HMR_6960	0	0	0	0	0	0
HMR_6961	0	0	0	0	0	0
HMR_6962	0	0	0	0	0	0
HMR_6963	0	0	0	0	0	0
HMR_6964	0	0	0	0	0	0
HMR_6965	0	0	0	0	0	0
HMR_6966	0	0	0	0	0	0
HMR_6967	0	0	0	0	0	0
HMR_6973	0	0	0	0	0	0
HMR_8096	0	0	-1.18903	0	0	0
HMR_8097	0	0	1.18903	0	0	0
HMR_8098	0	0	0	0	0	0
HMR_8416	0	0	0	0	0	0
HMR_8425	0	0	0	0	0	0
HMR_8426	0	0	0.13613	0	0	0
HMR_8427	0	-4.77853	-8.77981	0	0	-9.20122
HMR_8431	0	0	0	0	0	0
HMR_8432	0.000686462	0	0.0038012	0	0	0.000481077
HMR_8603	0	0	0	0	0	0
HMR_8604	0	0	0	0	0	0
HMR_8605	0	0	0	0	0	0
HMR_8606	0	0	0	0	0.544909	0.49424
HMR_8607	0	0	0	0	0	0
HMR_8608	0	0	0	0	0	0
HMR_8609	0	0	0	0	0	0
HMR_8610	0	0	0	0	0.0143553	0
HMR_8611	0.0703893	0.0285692	0.39594	1.70693	0.606222	1.45946
HMR_4285	0	0	0	0	0	0
HMR_0457	0	0	0	0	0	0
HMR_0460	0	0	0	0	0	0
HMR_3750	0	0	0	0	0	0
HMR_3752	0	0	0	0	0	0
HMR_3770	0	-2.55582	-2.09761	0	-2.22045e-16	3.20163
HMR_3771	0	0	0	0	0	0
HMR_3772	0	0	0	0	0	0
HMR_3782	0	0	0	0	0	0
HMR_3784	0	2.55582	2.09761	0	0	0
HMR_3794	0	0	0	0	0	0
HMR_3839	1.69637	5.49556	1.4161	1.66425	1.56382	1.80943
HMR_3841	1.69637	5.49556	1.4161	1.66425	1.56382	1.80943
HMR_3843	1.69634	5.49548	1.41605	1.66422	1.56379	1.8094
HMR_3845	1.72702	4.15623	-2.94501	1.6952	1.59528	0
HMR_3847	0	0	0	0	0	0
HMR_3849	0	0	0	1.43907	0.000924382	0
HMR_3852	0	0	0	0	0	0
HMR_3856	0	0	0	0	0	0
HMR_3860	0	0	0	0	0	0
HMR_3883	0	0	0	0	0	0
HMR_3901	0	0	0	1.43829	0	0
HMR_3939	0	0	0	0	0	0
HMR_3974	0	0	0	0	0	0
HMR_4198	0	0	0	0	0	0
HMR_4199	0	0	0	0	0	0
HMR_4200	0	0	0	0	0	0
HMR_4284	0.0869202	0	0.040822	0.0871356	0.0875004	0.0864194
HMR_4348	0	0.0757311	0	0	0	0
HMR_4466	0	0	0	0	0	0
HMR_4467	0	0	0	0	0	0
HMR_4582	0	0	0	0	9.21485e-15	0
HMR_4584	0	-4.77853	-8.77981	0	0	-9.20122
HMR_4696	0	0	0.0038012	0	0	0.000481077
HMR_4697	0	0	0	0	0	0.000481077
HMR_4698	0	0	0.0038012	0	0	0
HMR_4699	0.000686462	0	0.0038012	0.000775143	0.000924382	0.000481077
HMR_4700	0	0	-0.0038012	5.00588	0.000924382	0
HMR_4742	0	2.48193	0.799966	0	0	0
HMR_4788	0	0	0.154454	0	0	0
HMR_4789	0	0	0	0	0	0
HMR_4791	0	0	0.0703893	0	0	0
HMR_4792	0	-1.36185	-5.99957	0	0	-1.83937
HMR_4937	0	0	0	0	0	0
HMR_5392	0	0	0	0	0	0
HMR_5393	0	0	0	0	0	0
HMR_6409	-1.23266	-0.731183	-1.92979	-1.73118	-0.555816	-1.80339
HMR_7702	0	0	-0.224843	0	0	0
HMR_7703	0	0	0	0	0	0
HMR_8433	0	0	0	0	0	0
HMR_8434	0	0	0	0	0	0
HMR_8435	0.636413	0.192264	0.656862	0.6371	0.555816	0
HMR_8436	0.636413	0.192264	0.656862	0.6371	0.555816	0
HMR_8437	-0.636413	-0.192264	-0.656862	-0.6371	-0.555816	0
HMR_8439	0.000686462	0	0	3.56682	0	0
HMR_8440	0.000686462	0	0	0.000775143	0.000924382	0
HMR_8441	0.000686462	0	0	0.000775143	0.000924382	0
HMR_8442	0	0.0757311	0	0	0	0
HMR_9718	0	0	0	0	0	0
HMR_9486	0	0	0	0	0	0
HMR_4426	0	0	0	0	0	0
HMR_4428	0	0	0	0	0	0
HMR_4429	0	0	0	0	0	0
HMR_4430	0	0	0	0	0	0
HMR_4431	0	0	0	0	0	0
HMR_4437	0.0387381	0.0342209	0.0263819	0.0388251	0.0389723	0.0385359
HMR_4658	-0.0143553	0	-0.0143553	0	-0.0389723	-0.0143553
HMR_4660	0.0143553	0	0.0143553	0	0.0389723	0.0143553
HMR_4712	0.0143553	0	0.0143553	0	0.0389723	0.0143553
HMR_5336	0	0	0	0	0	0
HMR_5337	0	0	0	0	0	0
HMR_5338	0	0	0	0	0	0
HMR_5339	0	0	0	0	0	0
HMR_5340	0	0	0	0	0	0
HMR_8783	0	0	0	0	0	0
HMR_8784	0	0	0	0	0	0
HMR_8786	0	0	0	0	0	0
HMR_4239	0	0	0.555389	0	0.109151	0
HMR_4241	0	0	0	0	0	0
HMR_4288	0.948772	2.95233	0.958657	0.554575	0.512419	0.545899
HMR_4596	-0.790772	-1.98185	-0.757023	-1.27501	-0.417623	-1.58304
HMR_4597	-0.468341	-0.970481	-0.757023	0.445425	-0.310785	0.551711
HMR_4599	0	0	0	0	0	0
HMR_4667	0.948772	2.95233	0.958657	0.554575	0	0
HMR_4668	0	0	0	0	0.512419	0.545899
HMR_4737	0.31034	2.95233	0	0	0.728408	0
HMR_4739	0.948772	0	1.51405	0.829582	0	1.03133
HMR_4740	0.31034	0	0.555389	0.275007	0.215989	0.485427
HMR_6415	0	0	0	0	0	0
HMR_6974	1.09919e-06	2.6214e-06	1.71795e-06	1.0699e-06	1.02027e-06	1.16733e-06
HMR_6975	1.09919e-06	2.6214e-06	1.71795e-06	1.0699e-06	1.02027e-06	1.16733e-06
HMR_6976	1.09919e-06	2.6214e-06	1.71795e-06	1.0699e-06	1.02027e-06	1.16733e-06
HMR_6977	1.09919e-06	2.6214e-06	1.71795e-06	1.0699e-06	1.02027e-06	1.16733e-06
HMR_6978	1.09919e-06	2.6214e-06	1.71795e-06	1.0699e-06	1.02027e-06	1.16733e-06
HMR_6979	1.09919e-06	2.6214e-06	1.71795e-06	1.0699e-06	1.02027e-06	1.16733e-06
HMR_6980	1.09919e-06	2.6214e-06	1.71795e-06	1.0699e-06	1.02027e-06	1.16733e-06
HMR_6981	1.09919e-06	2.6214e-06	1.71795e-06	1.0699e-06	1.02027e-06	1.16733e-06
HMR_6982	1.09919e-06	2.6214e-06	1.71795e-06	1.0699e-06	1.02027e-06	1.16733e-06
HMR_6983	0	0	0	0	0	0
HMR_6984	0	0	0	0	0	0
HMR_6985	0	0	0	0	0	0
HMR_8017	1.95253	8.2222	3.52192	2.6467	1.68067	2.61249
HMR_8018	1.95253	8.2222	3.52192	2.6467	1.68067	2.61249
HMR_8019	1.95253	8.2222	3.52192	2.6467	1.68067	2.61249
HMR_8021	0.31034	0	0.555389	0.275007	0.215989	0.485427
HMR_8025	0	0	0	0	0	0
HMR_8026	0	0	0	0	0	0
HMR_8027	0	0	0	0	0	0
HMR_8029	0	0	0	0	0	0
HMR_3164	0	0	0	0	0.109151	0
HMR_3166	0	0	0	0	0.109151	0
HMR_3885	0	-0.0285692	0	0	0.0947959	0
HMR_4250	0	0	0	0	0	0
HMR_8091	0	0	0	0	0	0
HMR_8092	0	0	0	0	0	0
HMR_8563	0	0	0.00682936	0.0146357	0	0
HMR_8564	0.0145984	0	0	0	0	0.0145115
HMR_8565	0.0145984	0	0	0	0	0.0145115
HMR_8566	0	0	0	0	0	0
HMR_3935	4.90304	0	0	0	0	0
HMR_4681	0	0	0	0	0	0
HMR_4682	0	0	0	0	0	0
HMR_4683	0	0	0	0	0	0
HMR_4685	10.7188	0	7.20129	0	5.99274	9.76307
HMR_4686	0	0	0	0	0	0
HMR_4687	10.7188	0	7.20129	0	5.99274	9.76307
HMR_4702	0	0	0	0	0	0
HMR_4703	0	0	0	0	0	0
HMR_4704	0	0	0	0	0	0
HMR_6988	0	0	0	0	0	0
HMR_7689	0	0	0	0	0	0
HMR_7701	0	0	0	0	0	0
HMR_8094	0	0	0	0	0	0
HMR_8529	0	0	0	0	0	0
HMR_8530	-4.90304	0	0	0	0	0
HMR_8533	0	0	0	0	0	0.0143553
HMR_8534	0	0	0	0	0	0
HMR_8535	0	0	0	0	0	0
HMR_8537	0	0	0	0	0	0
HMR_8541	0	0	0	0	0	0
HMR_8542	0	0	0	0	0	0.0143553
HMR_8543	0	0	0	0	0	0
HMR_8544	0	0	0	0	0	0
HMR_8630	0	0	0	0	0	0
HMR_8540	0	0	0	0	0	0
HMR_9733	0	0	0	0	0	0
HMR_9734	0	0	0	0	0	0
HMR_3206	0	0	0	0	0	0
HMR_3208	0	0.0757468	0	0	0	0
HMR_3211	0	0	0	0	0	0
HMR_3213	0	0.146935	0	0	0	0
HMR_3215	0	0.146935	0	0	0	0
HMR_3747	0.0844347	0.0711884	0.0379002	0.0846897	0.0851215	0.0838418
HMR_3744	0	0	0	0	0	0
HMR_3757	0	0.0711884	0	0	0	0
HMR_3761	0	0	0	0	0	0
HMR_3777	0.0986053	0.0897497	0.0444756	0.0987757	0.0990645	0.098209
HMR_3778	0	0	0	0	0	0
HMR_3795	0	0	0	0	0	0
HMR_4797	0	0	0	0	0	0
HMR_6417	0	0	0	0	0	0
HMR_6419	0	0	0	0	0	0
HMR_6420	0	0	0	0	0	0
HMR_6421	0	0	0	0	0	0
HMR_6422	0	0	0	0	0	0
HMR_6923	0.0919589	0.0738992	0.0386679	0.0923067	0.0928953	0.0911506
HMR_3765	0	0	0	0	0	0
HMR_6924	0	0	0	0	0	0
HMR_6925	0	0	0	0	0	0
HMR_6926	0	0	0	0	0	0
HMR_6927	0	0	0	0	0	0
HMR_8088	0	0	0	0	0	0
HMR_8787	0	0	0	0	0	0
HMR_3743	0	0	0	0	0	0
HMR_3940	0	0	0	0	0	0
HMR_4214	0.0145984	0	0	0	0	0.0145115
HMR_4216	0.0145984	0	0	0	0	0.0145115
HMR_4218	0	0	0	0	0	0
HMR_4219	0	0	0	0	0	0
HMR_4220	0	0	0	0	0	0
HMR_4222	0	0	0	0	0	0
HMR_4224	0	0	0	0	0	0
HMR_4225	0	0	0	0	0	0
HMR_4227	0	0	0	0	0	0
HMR_4231	0	0	0	0	0	0
HMR_4232	0	0	0	0	0	0
HMR_4233	0	0	0	0	0	0
HMR_4235	0	0	0	0	0	0
HMR_4242	0	0	0	0	0.109151	0
HMR_4243	0	0	0	0	0	0
HMR_4244	0	0	0	0	0	0
HMR_4245	0	0	0	0	0	0
HMR_4246	0	0	0	0	0	0
HMR_4248	0	0	0	0	0	0
HMR_6707	0	0	0.00682936	0.0146357	0	0
HMR_6708	0	0	0	0	0	0
HMR_6709	0	0	0	0	0	0
HMR_6710	0	0	0	0	0	0
HMR_6711	0	0	0	0	0	0
HMR_6712	0	0	0	0	0	0
HMR_6713	0	0	0.00682936	0.0146357	0	0
HMR_6714	0	0	0	0	0	0
HMR_6715	0	0	0	0	0	0
HMR_6716	0	0	0	0	0	0
HMR_6717	0	0	0	0	0	0
HMR_6718	0	0	0	0	0	0
HMR_6719	0	0	0	0	0	0
HMR_6720	0	0	0	0	0	0
HMR_6721	0	0	0	0	0	0
HMR_6722	0	0	0	0	0	0
HMR_6723	0	0	0	0	0	0
HMR_6725	1.90432	3.86796	4.44803	0.0766036	0.901215	0.0603949
HMR_6726	0	0	0	0	0	0
HMR_6727	0	0	0	0	0	0
HMR_6728	0	0	0	0	0	0
HMR_6729	0	0	0	0	0	0
HMR_6730	0	0	0	0	0	0
HMR_6731	0	0	0	0	0	0
HMR_6734	0	0	0	0	0	0
HMR_6735	0	0	0	0	0	0
HMR_6736	0	0	0	0	0	0
HMR_6737	0	0	0	0	0	0
HMR_6738	0	0	0	0	0	0
HMR_6739	0	0	0	0	0	0
HMR_6740	0	0	0	0	0	0
HMR_6741	0	0	0	0	0	0
HMR_6742	0	0	0	0	0	0
HMR_6743	0	0	0	0	0	0
HMR_6744	0	0	0	0	0	0
HMR_6745	0	0	0	0	0	0
HMR_6746	0	0	0	0	0	0
HMR_6747	0	0	0	0	0	0
HMR_6748	0	0	0	0	0	0
HMR_6749	0	0	0	0	0	0
HMR_6750	0	0	0	0	0	0
HMR_6751	0	0	0	0	0	0
HMR_6752	0	0	0	0	0	0
HMR_6753	0	0	0	0	0	0
HMR_6754	0	0	0	0	0	0
HMR_6755	0	0	0	0	0	0
HMR_6756	0	0	0	0	0	0
HMR_6757	0	0	0	0	0	0
HMR_6758	0	0	0	0	0	0
HMR_6759	0	0	0	0	0	0
HMR_6760	0	0	0	0	0	0
HMR_6761	0	0	0	0	0	0
HMR_6762	0	0	0	0	0	0
HMR_6763	0	0	0	0	0	0
HMR_6764	0	0	0	0	0	0
HMR_6765	0	0	0	0	0	0
HMR_6766	0	0	0	0	0	0
HMR_6767	0	0	0	0	0	0
HMR_6768	0.0999485	0.0943379	0.0494579	0.100057	0.100239	0.0996974
HMR_6770	0	0	0	0	0	0
HMR_6771	0	0	0	0	0	0
HMR_6772	0	0	0	0	0	0
HMR_6774	0	0	0	0	0	0
HMR_6776	0	0	0	0	0	0
HMR_6778	0	0	0	0	0	0
HMR_6782	0	2.6214e-06	0.0494579	1.0699e-06	1.02027e-06	0
HMR_6783	0	2.6214e-06	0	1.0699e-06	1.02027e-06	0
HMR_6784	0	0	1.71795e-06	1.0699e-06	1.02027e-06	0
HMR_6785	0	0	1.71795e-06	1.0699e-06	1.02027e-06	0
HMR_6786	0	0	1.71795e-06	1.0699e-06	1.02027e-06	0
HMR_6787	0	0	0	0	0	0
HMR_6788	0	0	0	0	0	0
HMR_6789	0	0	0	0	0	0
HMR_6790	0	0	0	0	0	0
HMR_6791	0	0	0	0	0	0
HMR_6792	0	0	0	0	0	0
HMR_6798	0	0	0	0	0	0
HMR_6799	0	0	0	0	0	0
HMR_6800	0	0	0	0	0	0
HMR_6801	0	0	0	0	0	0
HMR_6802	0	0	0	0	0	0
HMR_6803	0	0	0	0	0	0
HMR_6806	0	0	0	0	0	0
HMR_6807	0	0	0	0	0	0
HMR_6808	0	0	0	0	0	0
HMR_6811	0	0	0	0	0	0
HMR_6813	0	0	0	0	0	0
HMR_6814	0	0	0	0	0	0
HMR_6815	0	0	0	0	0	0
HMR_6817	-5.31542	-5.69488	0	0	0	-5.00809
HMR_6818	0	0	0	0	0	0
HMR_6819	0	0	0	0	0	0
HMR_6820	0	0	0	0	0	0
HMR_6822	0	0	0	0	0	0
HMR_6823	0	0	0	0	0	0
HMR_6824	0	0	0	0	0	0
HMR_6826	0	0	0	0	0	0
HMR_6827	0	0	0	0	0	0
HMR_6828	0	0	0	0	0	0
HMR_6829	0	0	0	0	0	0
HMR_6830	0	0	0	0	0	0
HMR_6831	0	0	0	0	0	0
HMR_6834	0	0	0	0	0	0
HMR_6835	0	0	0	0	0	0
HMR_6836	0	0	0	0	0	0
HMR_6837	0	0	0	0	0	0
HMR_6838	0	0	0	0	0	0
HMR_6839	0	0	0	0	0	0
HMR_6840	0	0	0	0	0	0
HMR_6841	0	0	0	0	0	0
HMR_6842	0	0	0	0	0	0
HMR_6843	0	0	0	0	0	0
HMR_6844	0	0	0	0	0	0
HMR_6845	0	0	0	0	0	0
HMR_6848	0	0	0	0	0	0
HMR_6849	0	0	0	0	0	0
HMR_6850	0	0	0	0	0	0
HMR_6851	0	0	0	0	0	0
HMR_6854	0	0	0	0	0	0
HMR_6855	0	0	0	0	0	0
HMR_6874	0	0	0	0	0	0
HMR_6875	0	0	0	0	0	0
HMR_6876	0	0	0	0	0	0.0287106
HMR_6877	0	0	0	0	0	0
HMR_6878	0	0	0	0	0	0
HMR_6879	0	0	0	0	0	0
HMR_6880	0	0	0	0	0	0
HMR_6881	0	0	0	0	0	0
HMR_6882	0	0	0	0	0	0
HMR_6883	0	0	0	0	0	0
HMR_6885	0	0	0	0	0	0
HMR_6886	0	0	0	0	0	0
HMR_6888	0	0	0	0	0	0
HMR_6889	0	0	0	0	0	0
HMR_7628	0	0	0	0	0	0
HMR_7756	0	0	0	0	0	0
HMR_8539	0	0	0	0	0	0
HMR_8794	0	0	0	0	0	0
HMR_8795	0	0	0	0	0	0
HMR_8796	0	0	0	0	0	0
HMR_3875	0.000686462	0	0.0038012	0.000775143	0.000924382	0.000481077
HMR_3877	0.000686462	0	0.0038012	0.000775143	0.000924382	0.000481077
HMR_3879	0	0	0	0	0	0
HMR_3881	0	0	0	0	0	0
HMR_3912	0	0.0277617	0	0	0	0
HMR_3917	0	0	0	0	0	0
HMR_3919	0	0	0	0	0	0
HMR_3920	0	0	0	0	0	0
HMR_3922	0	0	0	0	0	0
HMR_3928	0	0	0	0	0	0
HMR_3995	0	-14.7803	-2.00635e-06	0	-10.8812	0
HMR_3996	0	10.4986	0	0	6.92789	0
HMR_4072	0	0	0	0	0	0
HMR_4189	0	0	0	0	0	0
HMR_4302	0	0	3.65878	3.99005	0	2.63227
HMR_4323	0	0	0	0	0	0
HMR_5381	0	0	0	0	0	0
HMR_5385	0	0	0	0	0	0
HMR_5386	0	0	0	0	0	0
HMR_5387	0	0	0	0	0	0
HMR_5388	0	0	0	0	0	0
HMR_5389	0	0	0	0	0	0
HMR_5390	0	0	0	0	0	0
HMR_5391	0	0	0	0	0	0
HMR_5418	0	0	0	0	0	0
HMR_5419	0	0	0	0	0	0
HMR_6515	0	0	0	0	0	0
HMR_6518	0	0	0	0	0	0
HMR_6519	0	-0.0277617	0	0	0	0
HMR_6520	0	0	0	0	0	0
HMR_6523	0	0	0	0	0	0
HMR_8062	0	0	0	0	0	0
HMR_8066	0	0	0	0	0	0
HMR_8067	0	0	0	0	0	0
HMR_8068	0	0	0	0	0	0
HMR_8069	0	0	0	0	0	0
HMR_8641	0	0	0	0	0	0
HMR_8682	0	4.2817	2.00635e-06	0	3.95327	0
HMR_8683	0	0	0	0	0	0
HMR_8684	0	0	0	0	0	0
HMR_8685	0	0.0277617	0	0	0	0
HMR_3868	0	4.2817	0	5.21257	3.95327	0
HMR_3869	0	0	0	0	0	0
HMR_3889	0	0	0	0	0	0
HMR_3933	-4.90304	0	0	0	0	0
HMR_3937	0	0	0	0	0	0
HMR_4116	1.28372e-06	0	0	0	0	1.36329e-06
HMR_4120	0	0	0	0	0	0
HMR_4121	0	0	0	0	0	0
HMR_4175	0	0	0	0	0	0
HMR_4176	0	0	0	0	0	0
HMR_4324	0.000232353	0.000554125	0.00036315	0.000226161	0.00021567	0.000246755
HMR_4326	0.000232353	0.000554125	0.00036315	0.000226161	0.00021567	0.000246755
HMR_4328	0	0	0	0	0	0
HMR_4329	0	0	0	0	0	0
HMR_4708	0	0	0	0	0	0
HMR_8769	0	0	0	0	0	0
HMR_8770	0	0	0	0	0	0
HMR_8771	0	0	0	0	0	0
HMR_4078	0	0	0	0	0	0
HMR_4079	0	0	0	0	0	0
HMR_4174	0	0	0	0	0	0
HMR_4330	0	0	0	0	0	0
HMR_4347	0	0	0	0	0	0
HMR_4425	0	0	0	0	0	0
HMR_4427	0	0	0	0	0	0
HMR_4688	0	0	0	0	0	0
HMR_4689	0.189034	0	8.1e-05	0.461744	0.544909	0.49424
HMR_4735	0	0	0	0	0	0
HMR_7991	0	0	0	0	0	0
HMR_7992	0	0	0	0	0	0
HMR_7993	0	0	0	0	0	0
HMR_7128	0	0	0	0	0	0
HMR_7129	0	0	0	0	0	0
HMR_7130	0	0	0	0	0	0
HMR_7131	0	0	0	0	0	0
HMR_7132	0	0	0	0	0	0
HMR_7133	0	0	0	0	0	0
HMR_7134	0	0	0	0	0	0
HMR_7135	0	0	0	0	0	0
HMR_7136	0	0	0	0	0	0
HMR_7137	0	0	0	0	0	0
HMR_7138	0	0	0	0	0	0
HMR_7139	0	0	0	0	0	0
HMR_7140	0	0	0	0	0	0
HMR_7141	0	0	0	0	0	0
HMR_7620	0	0	0	0	0	0
HMR_7647	0	0	0	0	0	0
HMR_8640	0	0	0	0	0	0
HMR_8689	0	0	0	0	0	0
HMR_8690	0	0	0	0	0	0
HMR_3748	0	0.0711884	0	0	0	0
HMR_3751	0	0.0711884	0	0	0	0
HMR_3753	0	0.0711884	0	0	0	0
HMR_3755	0	0.0711884	0	0	0	0
HMR_3759	0	0.0711884	0	0	0	0
HMR_3763	0	0	0	0	0	0
HMR_3767	0	0	0	0	0	0
HMR_3769	0	2.55582	2.09761	0	0	-3.20163
HMR_3773	0	0	0	0	0	0
HMR_3775	0	0	0	0	0	0
HMR_3780	0	0	0	0	0	0
HMR_3783	0	-2.55582	-2.09761	0	0	0
HMR_3785	0	0	0	0	0	0
HMR_3790	0	0	0	0	0	0
HMR_3792	0	0	-0.0840643	0	0	0
HMR_3796	0	0	0	-10.1898	-7.57765	0
HMR_3823	0	0	0	0	0	0
HMR_6416	0	0	0	0	0	0
HMR_3986	0	0	0	0	0	0
HMR_3988	0	0	0	0	0	0
HMR_4124	0	0	0	0	0	0
HMR_4158	0.000667534	0.00159196	0.0010433	0.000650813	0.000619604	0.00070891
HMR_4159	0	0	0	0	0	0
HMR_4299	0	0	0	0	0	0
HMR_4300	0.000667534	0.00159196	0.0010433	0.000649744	0.000619604	0.00070891
HMR_4494	0	0	0	0	0	0
HMR_4524	0	0	0	1.0699e-06	0	0
HMR_4525	0	0	0	0	0	0
HMR_4526	0	0	0	0	0	0
HMR_4527	0	0	0	0	0	0
HMR_4528	0	0	0	0	0	0
HMR_4529	0	0	0	0	0	0
HMR_4530	0	0	0	0	0	0
HMR_4531	0	0	0	0	0	0
HMR_4532	0	0	0	0	0	0
HMR_4533	0	0	0	0	0	0
HMR_4534	0	0	0	0	0	0
HMR_4536	0	3.33485	0	0	0	0
HMR_4628	0.000667534	0.00159196	0.0010433	0.000649744	0.000619604	0.00070891
HMR_4629	0	0	0	0	0	0
HMR_4631	0.000667534	0.00159196	0.0010433	0.000650813	0.000619604	0.00070891
HMR_7696	0	0	0	0	0	0
HMR_7697	0	0	0	0	0	0
HMR_7698	0	0	0	0	0	0
HMR_8366	0	0	0	0	0	0
HMR_8367	0	0	0	0	0	0
HMR_8368	0	0	0	0	0	0
HMR_8371	0	0	0	0	0	0
HMR_8372	0	0	0	0	0	0
HMR_8373	0	0	0	0	-2.22045e-16	0
HMR_8375	0	0	0	0	0	0
HMR_8376	0	0	0	0	0	0
HMR_8377	0	3.33485	0	0	0	0
HMR_8672	0	0	0	0	0	0
HMR_8674	0	0	0	0	0	0
HMR_8675	0	0	0	0	0	0
HMR_5130	0.00398215	0.0094968	0.00622379	0.00387602	0.00369623	0.00422898
HMR_5131	0.0113513	0.0270709	0.0177411	0.0110487	0.0105362	0.0120549
HMR_5132	0.00725574	0.0173038	0.0113402	0.00706236	0.00673476	0.00770548
HMR_5133	0.00531426	0.0126737	0.00830578	0.00517263	0.00493269	0.00564366
HMR_5134	0.00787928	0.0187908	0.0123147	0.00766928	0.00731353	0.00836766
HMR_5135	0.00259336	0.00618475	0.00405322	0.00252424	0.00240715	0.00275411
HMR_5136	0.00606534	0.0144649	0.00947966	0.00590369	0.00562984	0.0064413
HMR_5137	0.0110962	0.0264626	0.0173425	0.0108004	0.0102994	0.011784
HMR_5138	0.0102176	0.0243672	0.0159692	0.00994524	0.00948391	0.0108509
HMR_5139	0.00323107	0.00770559	0.00504991	0.00314496	0.00299907	0.00343134
HMR_5140	0.00626374	0.014938	0.00978974	0.00609681	0.00581399	0.00665199
HMR_5141	0.0129101	0.0307885	0.0201775	0.012566	0.0119831	0.0137103
HMR_5142	0.0101892	0.0242996	0.0159249	0.00991765	0.0094576	0.0108208
HMR_5143	0.00314604	0.00750281	0.00491702	0.0030622	0.00292015	0.00334105
HMR_5144	0	0	0	0	0	0
HMR_5145	0.00521506	0.0124371	0.00815074	0.00507607	0.00484061	0.00553831
HMR_5146	0.0072274	0.0172362	0.0112959	0.00703478	0.00670845	0.00767538
HMR_5147	0.00936727	0.0223394	0.0146403	0.00911762	0.00869468	0.00994789
HMR_5148	0.00758168	0.0180811	0.0118496	0.00737962	0.0070373	0.00805162
HMR_5149	0.00138879	0.00331205	0.00217058	0.00135178	0.00128908	0.00147488
HMR_5150	0.0094523	0.0225422	0.0147732	0.00920038	0.0087736	0.0100382
HMR_7171	0	0	0	0	0	0
HMR_7172	0	0	0	0	0	0
HMR_7174	0	0	0	0	0	0
HMR_7175	0	0	0	0	0	0
HMR_7180	0	0	0	0	0	0
HMR_7181	0	0	0	0	0	0
HMR_7183	0	0	0	0	0	0
HMR_7197	0	0	0	0	0	0
HMR_7436	0	0	0	0	0	0
HMR_7438	0	0	0	0	0	0
HMR_7440	0	0	0	0	0	0
HMR_8254	0	0	0	0	0	0
HMR_8255	0	0	0	0	0	0
HMR_8256	0	0	0	0	0	0
HMR_8257	0	0	0	0	0	0
HMR_8258	0	0	0	0	0	0
HMR_8260	0	0	0	0	0	0
HMR_8261	0	0	0	0	0	0
HMR_1532	0	0	0	0	0	0
HMR_7254	0	0	0	0	0	0
HMR_7256	0	0	0	0	0	0
HMR_7258	0	0	0	0	0	0
HMR_7259	0	0	0	0	0	0
HMR_7260	0	0	0	0	0	0
HMR_7261	0	0	0	0	0	0
HMR_7263	0	0	0	0	0	0
HMR_7264	0	0	0	0	0	0
HMR_7265	0	0	0	0	0	0
HMR_7266	0	0	0	0	0	0
HMR_7267	0	0	0	0	0	0
HMR_7268	0	0	0	0	0	0
HMR_7269	0	0	0	0	0	0
HMR_7270	0	0	0	0	0	0
HMR_7271	0	0	0	0	0	0
HMR_7274	0	0	0	0	0	0
HMR_7275	0	0	0	0	0	0
HMR_7276	0	0	0	0	0	0
HMR_7277	0	0	0	0	0	0
HMR_7278	0	0	0	0	0	0
HMR_7279	0	0	0	0	0	0
HMR_7280	0	0	0	0	0	0
HMR_7281	0	0	0	0	0	0
HMR_7285	0	0	0	0	0	0
HMR_7286	0	0	0	0	0	0
HMR_7287	0	0	0	0	0	0
HMR_7288	0	0	0	0	0	0
HMR_7289	0	0	0	0	0	0
HMR_7290	0	0	0	0	0	0
HMR_7291	0	0	0	0	0	0
HMR_7292	0	0	0	0	0	0
HMR_7293	0	0	0	0	0	0
HMR_7294	0	0	0	0	0	0
HMR_7295	0	0	0	0	0	0
HMR_7296	0	0	0	0	0	0
HMR_7297	0	0	0	0	0	0
HMR_7298	0	0	0	0	0	0
HMR_7299	0	0	0	0	0	0
HMR_7300	0	0	0	0	0	0
HMR_7301	0	0	0	0	0	0
HMR_7302	0	0	0	0	0	0
HMR_7303	0	0	0	0	0	0
HMR_7304	0	0	0	0	0	0
HMR_7305	0	0	0	0	0	0
HMR_7306	0	0	0	0	0	0
HMR_7308	0	0	0	0	0	0
HMR_7309	0	0	0	0	0	0
HMR_7310	0	0	0	0	0	0
HMR_7311	0	0	0	0	0	0
HMR_7312	0	0	0	0	0	0
HMR_7313	0	0	0	0	0	0
HMR_7314	0	0	0	0	0	0
HMR_7315	0	0	0	0	0	0
HMR_7316	0	0	0	0	0	0
HMR_7317	0	0	0	0	0	0
HMR_7318	0	0	0	0	0	0
HMR_7319	0	0	0	0	0	0
HMR_7320	0	0	0	0	0	0
HMR_7321	0	0	0	0	0	0
HMR_7322	0	0	0	0	0	0
HMR_7323	0	0	0	0	0	0
HMR_7324	0	0	0	0	0	0
HMR_7325	0	0	0	0	0	0
HMR_7326	0	0	0	0	0	0
HMR_7327	0	0	0	0	0	0
HMR_7328	0	0	0	0	0	0
HMR_7329	0	0	0	0	0	0
HMR_7332	0	0	0	0	0	0
HMR_7333	0	0	0	0	0	0
HMR_7334	0	0	0	0	0	0
HMR_7428	0	0	0	0	0	0
HMR_7429	0	0	0	0	0	0
HMR_7574	0	0	0	0	0	0
HMR_7575	0	0	0	0	0	0
HMR_7576	0	0	0	0	0	0
HMR_7577	0	0	0	0	0	0
HMR_7578	0	0	0	0	0	0
HMR_7580	0	0	0	0	0	0
HMR_7582	0	0	0	0	0	0
HMR_7585	0	0	0	0	0	0
HMR_7586	0	0	0	0	0	0
HMR_7587	0	0	0	0	0	0
HMR_8691	0	0	0	0	0	0
HMR_8692	0	0	0	0	0	0
HMR_8693	0	0	0	0	0	0
HMR_8694	0	0	0	0	0	0
HMR_8695	0	0	0	0	0	0
HMR_5151	0	0	0	0	0	0
HMR_5152	0	0	0	0	0	0
HMR_5153	0	0	0	0	0	0
HMR_5154	0	0	0	0	0	0
HMR_5155	0	0	0	0	0	0
HMR_5156	0	0	0	0	0	0
HMR_5157	0	0	0	0	0	0
HMR_5158	0	0	0	0	0	0
HMR_5159	0	0	0	0	0	0
HMR_5160	0	0	0	0	0	0
HMR_5161	0	0	0	0	0	0
HMR_5162	0	0	0	0	0	0
HMR_5163	0	0	0	0	0	0
HMR_5164	0	0	0	0	0	0
HMR_5165	0	0	0	0	0	0
HMR_5166	0	0	0	0	0	0
HMR_5167	0	0	0	0	0	0
HMR_5168	0	0	0	0	0	0
HMR_5169	0	0	0	0	0	0
HMR_5170	0	0	0	0	0	0
HMR_5171	0	0	0	0	0	0
HMR_5172	0	0	0	0	0	0
HMR_5173	0	0	0	0	0	0
HMR_5174	0	0	0	0	0	0
HMR_7282	0	0	0	0	0	0
HMR_7616	0	0	0	0	0	0
HMR_7617	0	0	0	0	0	0
HMR_7618	0	0	0	0	0	0
HMR_7619	0	0	0	0	0	0
HMR_9735	0	0	0	0	0	0
HMR_7621	0	0	0	0	0	0
HMR_7622	0	0	0	0	0	0
HMR_7624	0	0	0	0	0	0
HMR_7626	0	0	0	0	0	0
HMR_5258	0	0	0	0	0	0
HMR_5259	0	0	0	0	0	0
HMR_5260	0	0	0	0	0	0
HMR_5261	0	0	0	0	0	0
HMR_5262	0	0	0	0	0	0
HMR_5263	0	0	0	0	0	0
HMR_5264	0	0	0	0	0	0
HMR_5265	0	0	0	0	0	0
HMR_5266	0	0	0	0	0	0
HMR_5267	0	0	0	0	0	0
HMR_5268	0	0	0	0	0	0
HMR_5269	0	0	0	0	0	0
HMR_5270	0	0	0	0	0	0
HMR_5271	0	0	0	0	0	0
HMR_5272	0	0	0	0	0	0
HMR_5273	0	0	0	0	0	0
HMR_5274	0	0	0	0	0	0
HMR_5275	0	0	0	0	0	0
HMR_5276	0	0	0	0	0	0
HMR_5277	0	0	0	0	0	0
HMR_5278	0	0	0	0	0	0
HMR_5279	0	0	0	0	0	0
HMR_5280	0	0	0	0	0	0
HMR_5281	0	0	0	0	0	0
HMR_5282	0	0	0	0	0	0
HMR_5283	0	0	0	0	0	0
HMR_5284	0	0	0	4.49537e-09	0	0
HMR_5285	0	0	0	0	0	0
HMR_5286	0	0	0	0	0	0
HMR_5287	0	0	0	0	0	0
HMR_5288	0	0	0	0	0	0
HMR_5289	0	0	0	0	0	0
HMR_5290	0	0	0	0	0	0
HMR_5291	0	0	0	0	0	0
HMR_9817	0	0	0	0	0	0
HMR_9818	0	0	0	0	0	0
HMR_5407	0	0	3.93471	0	0	0
HMR_3851	0	0	0	0	0	0
HMR_3861	0	0	0	0	0	0
HMR_3866	0	0	0	0	0	0
HMR_3915	0.000679867	0	0.00379089	0.00231901	0	0.00095515
HMR_4084	0	0	0	0	0	0
HMR_4187	0	0	0	0	0	0
HMR_4188	0	0	0	0	0	0
HMR_4701	0	0	0	1.43984	0.00184876	0.000481077
HMR_4840	0	0	0	0	0	0
HMR_4842	0	0	0	0	0	0
HMR_8662	0	0	0	0	1000	0
HMR_8663	0	0	0	0	1000	0
HMR_8664	0	0	0	0	0	0
HMR_8665	0	0	0	0	0	0
HMR_8666	0	0	0	0	0	0
HMR_8667	0	0	-51.1811	0	-964.751	0
HMR_8668	0	0	-51.1811	0	-964.751	0
HMR_8669	0	0	0	0	0	0
HMR_0710	0	0	0	0	0	0
HMR_3787	0	0	0	0	0	0
HMR_3957	0	0	0	0	0	0
HMR_3958	0	0	0	0	0	0
HMR_4111	0	0	0	0	0	0
HMR_4112	0	0	0	0	0	0
HMR_4113	0	0	0	0	0	0
HMR_4139	-7.90265	-8.41268	-7.63106	-7.97332	-8.75215	-9.32721
HMR_4141	0.902307	1.55533	1.65788	7.34012	1.26736	1.73386
HMR_4145	-4.62139e-05	-0.000110213	-7.22287e-05	-4.49822e-05	-4.28956e-05	-4.90784e-05
HMR_4147	0	0	0.799966	0	-0.418725	-45.776
HMR_4149	0	0	0	0	0	0
HMR_4152	0	-2.11277	0	0	0	-45.7309
HMR_4209	0	0	0	0	0	0
HMR_4408	0	-1.08422	1.92322	-6.03288	1.63605	1.71986
HMR_4410	1.50872	4.6801	0.170232	6.66619	-0.665502	-0.893254
HMR_4454	2.56744e-06	4.68864	-5.61087	-1.7135	5.21685	3.36569
HMR_4456	0	-4.68863	5.61088	1.7135	-5.21684	-3.36569
HMR_4458	0	0	-1.77636e-15	0	0	0
HMR_4465	0	0	0	0	0	0
HMR_4585	0	0	0	0	0	0
HMR_4586	0	0	0	7.10444	0	14.2396
HMR_4587	0	0	0	0	0	0
HMR_4588	0	0	0	-7.10444	0	-14.2396
HMR_4589	0	0	0	0	0	0
HMR_4652	4.06775	0	1.11978	-6.35526	-5.16591	0
HMR_5294	0	0	0	0	0	0
HMR_5297	0	0.222222	0	0	0.418725	0
HMR_6411	0	0	0	0	0	0.0450685
HMR_6413	0	0	0	0	0	0
HMR_6414	0	0	0	0	0	0.0450685
HMR_7704	0	0	0	0	0	0
HMR_7706	0	0	0	0	0	0
HMR_8743	-4.06776	2.11277	-0.319813	6.35526	4.74718	-0.0450708
HMR_8772	0	0	0.224843	0	0	0
HMR_8773	0	0	0.224843	0	0	0
HMR_8774	0	0	0	0	0	0
HMR_8775	0	0	0.224843	0	0	0
HMR_8777	0	0	0	0	0	0
HMR_8778	0	0	0	0	0	0
HMR_8779	0	0	0	0	0	0
HMR_8780	0	0	0	0	0	0
HMR_8781	0	0.0266574	0	0	0	0
HMR_8782	0	0	0	0	0	0
HMR_3975	0	0	0	0	0	0
HMR_3977	0	0	0	0	0	0
HMR_3979	0	0	0	0	0	0
HMR_6911	0	22.0148	-23.9636	-10.1189	-14.198	-8.94683
HMR_6912	0	19.5099	11.2686	0	0	0
HMR_6914	0	0	0	0	0	0
HMR_6916	3.32761	51.5287	34.3401	3.94937	3.82659	4.64857
HMR_6918	0	27.3123	0	0	0	0
HMR_6921	3.99458	3.9279	29.6647	3.66334	3.95233	4.35896
HMR_3960	0	0	0	0	0	0
HMR_3980	2.19724	0	4.27426	0	2.26003	5.30743
HMR_3982	5.22882	9.1711e-06	4.27426	4.17393	2.03938	5.30743
HMR_4767	0.100817	0.0142839	0	0	0.268026	0.0142843
HMR_6608	0	0	0	5.14739	3.87017	-1000
HMR_8409	0	0	0	0	0	0
HMR_8410	0	0	0	0	0	0
HMR_8413	0	0.136562	0	0	0	0
HMR_8415	0	0	0	0	0	0
HMR_0156	0	0	0	0	0	0
HMR_0165	0	0	0	0	0	0
HMR_0168	0	-1.88738e-15	2.62013e-14	0	3.68594e-14	0
HMR_0171	0	0	0	0	0	0
HMR_0174	0.0569996	0.269351	0.249029	0	0.456622	0
HMR_0177	0	0	0	0	0	0
HMR_0180	0	0	0	0	0	0
HMR_0184	0	0	0	0	0	3.05961e-07
HMR_0188	-2.70157e-08	-0.00241516	-0.000750617	-2.62957e-08	0	8.57412e-05
HMR_0192	-2.70157e-08	-0.00241516	-0.000750617	-2.62957e-08	0	8.57412e-05
HMR_0196	-8.98273e-07	-0.080304	-0.024958	-8.74333e-07	0	0.00285089
HMR_0200	2.70157e-08	0.00241516	0.000750617	2.62957e-08	0	-8.60471e-05
HMR_0204	2.70157e-08	0.00241516	0.000750617	2.62957e-08	0	-8.60471e-05
HMR_0209	-2.70157e-08	-0.00241516	-0.000750617	-2.62957e-08	0	8.60471e-05
HMR_0213	-2.70157e-08	-0.00241516	-0.000750617	-2.62957e-08	0	8.60471e-05
HMR_0217	-1.49937e-05	-1.34629	0	-1.45941e-05	0	0.04757
HMR_0226	16.7566	20.1002	17.0689	0.258143	12.0943	2.83699
HMR_0233	-2.70157e-08	-0.00241516	1.87885	-2.62957e-08	0	8.57412e-05
HMR_0237	-2.70157e-08	-0.00241516	-0.000750617	0	0	8.60471e-05
HMR_0241	2.70157e-08	0.00241516	0.000750617	2.62957e-08	0	-8.60471e-05
HMR_0245	-2.70157e-08	-0.00241516	-0.000750617	-2.62957e-08	0	8.60471e-05
HMR_0249	-1.01174e-05	-0.904477	-0.281106	-9.84775e-06	0	0.0321101
HMR_0255	2.70157e-08	0.00241516	0	2.62957e-08	0	-8.57412e-05
HMR_0259	-1.68848e-06	-0.150947	-0.0469136	-1.64348e-06	0	0.00535882
HMR_0263	-2.70158e-08	0.932855	0.289926	1.01567e-05	0	0
HMR_0267	-2.70157e-08	-0.00241516	7.27099	-2.62957e-08	0	8.57412e-05
HMR_0271	-2.70157e-08	-0.00241516	-0.000750617	-2.62957e-08	0	8.57412e-05
HMR_0275	2.70157e-08	0.00241516	0.000750617	2.62957e-08	0	-8.60471e-05
HMR_0279	-2.70157e-08	-0.00241516	-0.000750617	0	0	8.60471e-05
HMR_0283	-2.70157e-08	-0.00241516	-0.000750617	-2.62957e-08	0	8.60471e-05
HMR_0289	2.70157e-08	0.00241516	0.000750617	2.62957e-08	1.77636e-15	-8.60471e-05
HMR_0293	0	-0.00241516	-0.000750617	-2.62957e-08	0	8.60471e-05
HMR_0297	5.40315e-08	0.00241516	0.000750617	2.62957e-08	0	-0.000172094
HMR_0301	-2.70157e-08	-0.00241516	-0.000750617	-2.62957e-08	0	8.60471e-05
HMR_0305	-2.70157e-08	-0.00241516	-0.000750617	-2.62957e-08	0	8.60471e-05
HMR_0309	-2.70157e-08	-0.00241516	-0.000750617	-7.88872e-08	0	8.60471e-05
HMR_0313	0	-0.00241516	-0.000750575	0	0	8.60471e-05
HMR_0319	-2.70157e-08	-0.00241516	-0.000750617	-2.62957e-08	0	8.60471e-05
HMR_0323	-2.70157e-08	-0.00241516	-0.000750617	-2.62957e-08	0	8.60471e-05
HMR_0327	-2.70157e-08	-0.00241516	-0.000750617	-2.62957e-08	0	8.60471e-05
HMR_0331	-2.70157e-08	-0.00241516	-0.000750617	-2.62957e-08	0	8.60471e-05
HMR_0337	-2.70157e-08	-0.00241516	-0.000750617	-2.62957e-08	0	8.60471e-05
HMR_0341	-2.70157e-08	-0.00241516	-0.000750617	-2.62957e-08	0	8.60471e-05
HMR_0345	-2.70157e-08	-0.00241516	-0.000750617	-2.62957e-08	0	8.60471e-05
HMR_0349	-5.6733e-07	-0.0507183	-0.015763	-3.85997	0	-1.23698
HMR_0353	-1.68848e-07	0	0	-1.64348e-07	0	0.000537795
HMR_0357	-7.76702e-07	-0.0694358	-0.0215802	-7.56002e-07	0	0.00246506
HMR_0361	-7.83456e-07	-0.0700396	-0.0217667	0	0	0.00250416
HMR_0365	-3.98482e-07	-0.0356236	-0.0110716	-3.87862e-07	0	0.00126468
HMR_0369	2.70157e-08	0.00241516	0.000750617	2.62957e-08	0	-8.60471e-05
HMR_0373	2.70157e-08	0.00241516	0.000750617	2.62957e-08	0	-8.60471e-05
HMR_0377	-1.87759e-06	-0.167853	-0.0521679	-1.82755e-06	0	0.00595901
HMR_0381	2.70157e-08	0.00241516	0.000750617	2.62957e-08	0	-8.60471e-05
HMR_0385	2.70157e-08	0.00241516	0.000750617	2.62957e-08	0	-8.60471e-05
HMR_0389	2.70157e-08	0.00241516	0.000750617	2.62957e-08	0	-8.60471e-05
HMR_0393	2.70157e-08	0.00241516	0.000750617	2.62957e-08	0	-8.60471e-05
HMR_0397	-1.29338e-05	0	-0.359358	-1.25891e-05	0	0
HMR_0401	-2.25702	-20.7423	-0.00544197	-1.90644e-07	0	0.000621624
HMR_0405	-1.4521e-06	-0.129815	-0.0403457	-1.4134e-06	0	0
HMR_0409	-7.31451e-06	0	-0.203218	0	0	0
HMR_0413	-9.45551e-08	-0.00845305	-0.00262716	-9.2035e-08	0	0.000300094
HMR_0417	2.70157e-08	0.00241516	0.000750617	5.25914e-08	0	-8.57412e-05
HMR_0421	2.70157e-08	0.00241516	0.000750617	0	0	-8.63531e-05
HMR_0425	2.56649e-07	0.022944	0.00713086	2.49809e-07	0	-0.000817448
HMR_0429	2.70157e-08	0.00241516	0.000750617	2.62957e-08	0	-8.60471e-05
HMR_0433	2.70157e-08	0.00241516	0.000750617	2.62957e-08	0	-8.60471e-05
HMR_0437	-2.70157e-08	-0.00241516	-0.000750617	-2.62957e-08	0	8.60471e-05
HMR_2942	0	0	4.22235e-08	2.62957e-08	0	0
HMR_2943	0	0	4.22235e-08	2.62957e-08	2.50759e-08	2.86903e-08
HMR_2944	0	0	0	0	0	0
HMR_2945	0	0	4.22235e-08	2.62957e-08	2.50759e-08	2.86903e-08
HMR_2946	0	0	-4.22235e-08	-2.62957e-08	-2.50759e-08	-2.86903e-08
HMR_2947	0	-6.44282e-08	-4.22235e-08	-2.62957e-08	-2.50759e-08	-2.86903e-08
HMR_2948	0	0	4.22235e-08	2.62957e-08	0	2.86903e-08
HMR_2949	0	0	-2.29695	0	0	0
HMR_2951	0	0	4.22235e-08	0	0	0
HMR_2952	-2.25701	0	2.41954	0	0	0
HMR_2954	0	0	4.22235e-08	2.62957e-08	0	0
HMR_2955	0	0	-4.22235e-08	0	0	0
HMR_2956	0	6.44282e-08	4.22235e-08	2.62957e-08	0	0
HMR_2957	0	0	0	0	0	0
HMR_2959	1.04618e-05	0	0	0	0	0
HMR_2961	0	0	4.22235e-08	0	2.50759e-08	0
HMR_2962	0	0	-4.22235e-08	0	0	0
HMR_2963	0	0	0	0	0	0
HMR_2964	0	0	-4.22235e-08	-2.62957e-08	0	0
HMR_2965	0	0	4.22235e-08	2.62957e-08	2.50759e-08	0
HMR_2966	0	0	4.22235e-08	2.62957e-08	2.50759e-08	0
HMR_2967	0	0	4.22235e-08	2.62957e-08	2.50759e-08	0
HMR_2968	0	0	-4.22235e-08	0	0	0
HMR_2969	0	0	-4.22235e-08	-2.62957e-08	0	0
HMR_2970	0	0	4.22235e-08	0	0	0
HMR_2971	0	0	4.22235e-08	0	0	0
HMR_2972	0	0	4.22235e-08	2.62957e-08	0	0
HMR_2973	-2.70157e-08	0	0	0	2.50759e-08	0
HMR_2974	0	0	4.22235e-08	2.62957e-08	0	0
HMR_2975	0	0	4.22235e-08	0	0	0
HMR_2976	2.70157e-08	0	4.22235e-08	2.62957e-08	2.50759e-08	2.86903e-08
HMR_2977	0	0	4.22235e-08	2.62957e-08	2.50759e-08	2.86903e-08
HMR_2978	0	0	4.22235e-08	0	0	0
HMR_2979	0	0	4.22235e-08	2.62957e-08	0	0
HMR_2980	0	0	4.22235e-08	2.62957e-08	2.50759e-08	0
HMR_2981	0	0	0	3.85997	0	1.23879
HMR_2982	0	-0.0150947	-0.00469136	0	0	0
HMR_2983	0	0	0	0	0	0
HMR_2984	0	0	-1.22448e-06	-7.62576e-07	0	0
HMR_2985	0	0	0	0	0	0
HMR_2986	0	-6.44282e-08	-4.22235e-08	0	0	0
HMR_2987	0	0	-4.22235e-08	0	0	0
HMR_2988	0	0	0	0	0	0
HMR_2989	0	0	-4.22235e-08	0	0	0
HMR_2990	0	0	-4.22235e-08	0	0	0
HMR_2991	0	-1.15626	0	0	0	0.0410486
HMR_2992	2.25702	20.7248	0	0	0	0
HMR_2994	0	0	0	0	0	0.00460859
HMR_2996	0	0	-1.1432e-05	0	0	0.0234957
HMR_2998	9.45551e-08	0	0	9.2035e-08	8.77658e-08	0
HMR_2999	0	0	-4.22235e-08	-2.62957e-08	0	0
HMR_3000	0	0	-4.22235e-08	-2.62957e-08	0	0
HMR_3001	0	0	0	0	0	0
HMR_3002	0	0	-4.22235e-08	0	0	0
HMR_3003	0	0	-4.22235e-08	0	0	0
HMR_2152	0	0	0	0	0	0
HMR_2153	0	0	0	0	0	0
HMR_2154	0	0	0	0	0	0
HMR_2155	0	0	0	0	0	0
HMR_2156	0	0	0	0	0	0
HMR_2157	0	0	0	0	0	0
HMR_2158	0	0	0	0	0	0
HMR_2159	0	0	0	0	0	0
HMR_2160	0	0	0	0	0	0
HMR_2161	0	0	0	0	0	0
HMR_2162	0	0	0	0	0	0
HMR_2163	0	0	0	0	0	0
HMR_2164	0	0	0	0	0	0
HMR_2165	0	0	0	0	0	0
HMR_2166	0	0	0	0	0	0
HMR_2167	0	0	0	0	0	0
HMR_2168	0	0	0	0	0	0
HMR_2169	0	0	0	0	0	0
HMR_2170	0	0	0	0	0	0
HMR_2171	0	0	0	0	0	0
HMR_2173	0	0	0	0	0	0
HMR_2174	0	0	0	0	6.35949	8.65399
HMR_2175	0	0	0	0	0	0
HMR_2176	0	0	0	0	0	0
HMR_2178	0	0	0	0	0	0
HMR_2179	0	0	0	0	0	0
HMR_2180	0	0	0	0	0	0
HMR_2181	0	0	0	0	0	0
HMR_4156	0.973753	0	0	0	1.37221	0.000251954
HMR_4295	0	0	0	0	0	0
HMR_2227	0	0	0	0	0	0
HMR_2228	0	0	0	0	0	0
HMR_2229	0	0	0	0	0	0
HMR_2230	0	0	0	0	0	0
HMR_2231	0	0	0	0	0	0
HMR_2232	0	0	0	0	0	0
HMR_2233	0	0	0	0	0	0
HMR_2234	0	0	0	0	0	0
HMR_2235	0	0	0	0	0	0
HMR_2236	0	0	0	0	0	0
HMR_2237	0	0	0	0	0	0
HMR_2238	0	0	0	0	0	0
HMR_2239	0	0	0	0	0	0
HMR_2240	0	0	0	0	0	0
HMR_2241	0	0	0	0	0	0
HMR_2242	0	0	0	0	0	0
HMR_2243	0	0	0	0	0	0
HMR_2244	0	0	0	0	0	0
HMR_2245	0	0	0	0	0	0
HMR_2246	0	0	0	0	0	0
HMR_2247	0	0	0	0	0	0
HMR_2249	0	0	0	0	0	0
HMR_2250	0	0	0	0	0	0
HMR_2251	0	0	0	0	0	0
HMR_2252	0	0	0	0	0	0
HMR_2254	0	0	0	0	0	0
HMR_2255	0	0	0	0	0	0
HMR_2256	0	0	0	0	0	0
HMR_2257	0	0	0	0	0	0
HMR_2305	0	-6.44282e-08	0	0	0	0
HMR_2307	0	-6.44282e-08	0	0	0	0
HMR_2309	0	-6.44282e-08	0	0	0	0
HMR_2311	0	-6.44282e-08	0	0	0	0
HMR_2315	2.70158e-08	0	0	0	0	0
HMR_2317	2.70158e-08	0	0	0	0	0
HMR_2319	2.70158e-08	0	0	0	0	0
HMR_2321	2.70158e-08	0	0	0	0	0
HMR_2324	0	0	0	0	0	0
HMR_2326	0	0	0	0	0	0
HMR_2328	0	0	0	0	0	0
HMR_2330	0	0	0	0	0	0
HMR_2332	0	0	0	0	0	0
HMR_2334	0	0	0	0	0	0
HMR_2336	0	0	0	0	0	0
HMR_2338	0	0	0	0	0	0
HMR_2342	0	0	0	0	0	0
HMR_2343	0	0	0	0	0	0
HMR_2344	0	0	0	0	0	0
HMR_2345	0	0	0	0	0	0
HMR_2347	-2.70157e-08	0	0	0	0	8.60471e-05
HMR_2348	-2.70157e-08	0	0	0	0	8.60471e-05
HMR_2349	-2.70157e-08	0	0	0	0	8.60471e-05
HMR_2350	-2.70157e-08	0	0	0	0	8.60471e-05
HMR_2353	0	0	0	0	0	0
HMR_2354	0	0	0	0	0	0
HMR_2355	0	0	0	0	0	0
HMR_2356	0	0	0	0	0	0
HMR_2361	0	0	0	0	0	0
HMR_2362	0	0	0	0	0	0
HMR_2363	0	0	0	0	0	0
HMR_2364	0	0	0	0	0	0
HMR_2190	0	0.00241516	0.000750617	0	0	0
HMR_2191	0	0.00241516	0.000750617	0	0	0
HMR_2193	0	0.00241516	0.000750617	0	0	0
HMR_2194	0	0.00241516	0.000750617	0	0	0
HMR_2201	0	0	0	0	0	0
HMR_2202	0	0	0	0	0	0
HMR_2203	0	0	0	0	0	0
HMR_2204	0	0	0	0	0	0
HMR_2205	0	0	0	0	0	0
HMR_2208	0	0	0	0	0	0
HMR_2209	0	0	0	0	0	0
HMR_2210	0	0	0	0	0	0
HMR_2211	0	0	0	0	0	0
HMR_2212	0	0	0	0	0	0
HMR_2213	0	0	0	0	0	0
HMR_2214	0	0	0	0	0	0
HMR_2215	0	0	0	0	0	0
HMR_2217	0	0	0	0	0	0
HMR_2218	0	0	0	0	0	0
HMR_2219	0	0	0	0	0	0
HMR_2259	0	0	0	-2.62957e-08	0	0
HMR_2260	0	0	0	-2.62957e-08	0	0
HMR_2261	0	0	0	-2.62957e-08	0	0
HMR_2262	0	0	0	-2.62957e-08	0	0
HMR_2263	0	0	0	0	0	0
HMR_2264	0	0	0	0	0	0
HMR_2265	0	0	0	0	0	0
HMR_2266	0	0	0	0	0	0
HMR_2267	0	0	0	0	0	0
HMR_2268	0	0	0	0	0	0
HMR_2269	0	0	0	0	0	0
HMR_2270	0	0	0	0	0	0
HMR_2281	0	0	0	0	0	0
HMR_2282	0	0	0	0	0	0
HMR_2284	0	0	0	0	0	0
HMR_2286	0	0	0	0	0	0
HMR_2287	-2.70157e-08	0	0	0	0	0
HMR_2292	0	0	0	-2.62957e-08	0	8.54352e-05
HMR_2293	0	0	0	0	0	0
HMR_2294	0	0	0	0	0	0
HMR_2295	0	0	0	0	0	0
HMR_2296	0	0.00241516	0.000750617	2.62957e-08	0	0
HMR_2359	0	0	0	0	0	0
HMR_2365	0	0	0	0	0	0
HMR_2288	0	0	0	0	0	0
HMR_2289	0	0	0	0	0	0
HMR_0709	0	0	0	0	0	0
HMR_2150	0	0	0	0	0	0
HMR_2151	0	0	0	0	0	0
HMR_2172	0	0	0	0	0	0
HMR_2177	0	0	0	0	0	0
HMR_2182	0	0	0	0	0	0
HMR_2248	0	0	0	0	0	0
HMR_2253	0	0	0	0	0	0
HMR_2258	0	0	0	0	0	0
HMR_2437	0	0	0	0	0	0
HMR_2438	0	0	0	0	0	0
HMR_2439	0	0	0	0	0	0
HMR_2440	0	0	0	0	0	0
HMR_2441	0	0	0	0	0	0
HMR_2442	0	0	0	0	0	0
HMR_2443	0	0	0	0	0	0
HMR_2444	0	0	0	0	0	0
HMR_2445	0	0	0	0	0	0
HMR_2446	0	0	0	0	0	0
HMR_2447	0	0	0	0	0	0
HMR_2448	0	0	0	0	0	0
HMR_2449	1000	0	0	0	7.74034	0
HMR_2450	0	0	0	0	0	0
HMR_2451	0	0	0	0	0	0
HMR_2452	0	0	0	0	0	0
HMR_2453	0	0	0	0	0	0
HMR_2454	0	0	0	0	0	0
HMR_2455	0	0	0	0	0	0
HMR_2456	0	0	0	0	0	0
HMR_2457	0	0	0	0	0	0
HMR_2458	0	0	0	0	0	0
HMR_2459	0	0	0	0	0	0
HMR_2460	0	0	0	0	0	0
HMR_2461	0	0	0	0	0	0
HMR_2462	0	0	0	0	0	0
HMR_2463	0	0	0	0	0	0
HMR_2464	0	0	0	0	0	0
HMR_2465	0	0	0	0	0	0
HMR_2466	0	0	0	0	0	0
HMR_2467	0	0	0	0	0	0
HMR_2468	0	0	0	0	0	0
HMR_2469	0	0	0	0	0	0
HMR_2470	0	0	0	0	0	0
HMR_6397	0	0	-4.65363	0	3.87017	0
HMR_6398	0	0	0	0	0	0
HMR_6399	0	0	0	0	0	0
HMR_6400	0	0	0	0	0	0
HMR_6401	0	0	0	0	0	0
HMR_6402	0	0	0	0	0	0
HMR_6403	0	0	0	0	0	0
HMR_6404	0	0	0	0	0	0
HMR_2472	0	0	0	0	0	0
HMR_2475	0	0	0	0	0	0
HMR_2478	0	0	0	0	0	0
HMR_2480	0	0	0	0	0	0
HMR_2482	0	0	0	0	0	0
HMR_2484	0	0	0	0	0	8.79638e-06
HMR_2486	0	0	0	0	0	0
HMR_2489	0	0	0	0	0	0
HMR_2491	0	0	0	0	0	0
HMR_2493	0	0	0	0	0	0
HMR_2495	0	0	0	0	0	0
HMR_2497	0	0	0	0	0	0
HMR_2499	0	0	0	0	0	0
HMR_2501	0	0	0	0	0	0
HMR_2503	0	0	0	0	0	0
HMR_2505	0	0	0	0	0	0
HMR_2510	0	0	0	0	0	0
HMR_2511	0	0	0	0	0	0
HMR_2512	0	0	0	0	0	0
HMR_2513	0	0	0	0	0	0
HMR_2514	0	0	0	0	0	-4.51292e-06
HMR_2515	0	0	0	0	0	0
HMR_2516	0	0	0	0	0	0
HMR_2518	0	0	0	0	0	0
HMR_2520	0	0	0	0	0	0
HMR_2522	0	0	0	0	0	0
HMR_2524	0	0	0	0	0	0
HMR_2526	0	0	0	0	0	0
HMR_2528	0	0	0	0	0	0
HMR_2530	0	0	0	0	0	0
HMR_2533	0	0	0	0	0	0
HMR_2535	0	0	0	0	0	0
HMR_2537	0	0	0	0	0	0
HMR_2540	0	0	0	0	0	0
HMR_2541	0	0	0	0	0	0
HMR_2542	0	0	0	0	0	0
HMR_2543	0	0	0	0	0	0
HMR_2544	0	0	0	0	0	0
HMR_2545	0	0	0	0	0	0
HMR_2546	0	0	0	0	0	0
HMR_2548	0	0	0	0	0	0
HMR_2549	0	0	0	0	0	0
HMR_2550	0	0	0	0	0	0
HMR_2551	0	0	0	0	0	0
HMR_2552	0	0	0	0	0	0
HMR_2553	0	0	0	0	0	0
HMR_2555	0	0	0	0	0	0
HMR_2556	0	0	0	0	0	0
HMR_2557	0	0	0	0	0	1.76692e-05
HMR_2558	0	0	0	0	0	1.76692e-05
HMR_2559	0	0	0	0	0	-1.76692e-05
HMR_2560	0	0	0	0	0	0
HMR_2561	0	0	0	0	0	0
HMR_2562	0	0	0	0	0	0
HMR_2563	0	0	0	0	0	0
HMR_2565	0	0	0	0	0	0
HMR_2566	0	0	0	0	0	0
HMR_2567	0	0	0	0	0	0
HMR_2568	0	0	0	0	0	0
HMR_2570	0	0	0	0	0	0
HMR_2571	0	0	0	0	0	0
HMR_2572	0	0	0	0	0	0
HMR_2573	0	0	0	0	0	0
HMR_2574	0	0	0	0	0	0
HMR_2576	0	0	0	0	0	0
HMR_2577	0	0	0	0	0	0
HMR_2578	0	0	0	0	0	0
HMR_2579	0	0	0	0	0	0
HMR_2580	0	0	0	0	0	0
HMR_2581	0	0	0	0	0	0
HMR_2582	0	0	0	0	0	0
HMR_2583	0	0	0	0	0	0
HMR_2584	0	0	0	0	0	0
HMR_2586	0	0	0	0	0	0
HMR_2587	0	0	0	0	0	0
HMR_2588	0	0	0	0	0	0
HMR_2368	0	0	0	0	0	0.000146479
HMR_2371	0	0	0	0	0	0.000155122
HMR_2374	0	0	0	0	0	0.000155122
HMR_2376	0	0	0	0	0	0.000155122
HMR_2378	0	0	0	0	0	0.000155122
HMR_2380	0	0	0	0	0	0
HMR_2383	0	0	0	0	0	0
HMR_2387	0	0	0	0	0	0
HMR_2389	0	0	0	0	0	0
HMR_2391	0	0	0	0	0	0
HMR_2393	0	0	0	0	0	0
HMR_2395	0	0	0	0	0	0
HMR_2397	0	0	0	0	0	0
HMR_2399	0	0	0	0	0	0
HMR_2401	0	0	0	0	0	0
HMR_2403	0	0	0	2.62957e-08	0	3.05961e-07
HMR_2408	0	0	0	0	0	0
HMR_2409	0	0	0	0	0	0
HMR_2410	0	0	0	0	0	0
HMR_2411	0	0	0	0	0	0
HMR_2412	0	0	0	0	0	0
HMR_2415	0	0	0	0	0	0
HMR_2417	0	0	0	0	0	0
HMR_2419	0	0	0	0	0	0
HMR_2421	0	0	0	0	0	0
HMR_2423	0	0	0	0	0	0
HMR_2426	0	0	0	0	0	0
HMR_2428	0	0	0	0	0	0
HMR_2430	0	0	0	0	0	0
HMR_2433	0	0	0	0	0	0
HMR_2434	0	0	0	0	0	0
HMR_2435	0	0	0	0	0	0
HMR_2436	0	0	0	0	0	0
HMR_3444	0	0	0	0	0	0
HMR_3445	0	0	0	0	0	0
HMR_3446	0	0	0	0	0	0
HMR_3447	0	0	0	0	0	0
HMR_3448	0	0	0	0	0	0
HMR_3449	0	0	0	0	0	0
HMR_3450	0	0	0	0	0	0
HMR_3452	0	0	0	0	0	0
HMR_3453	0	0	0	0	0	0
HMR_3454	0	0	0	0	0	0
HMR_3455	0	0	0	0	0	0
HMR_3456	0	0	0	0	0	0
HMR_3457	0	0	0	0	0	0
HMR_3458	0	0	0	0	0	0
HMR_3459	0	0	0	0	0	0
HMR_3460	0	0	0	0	0	0
HMR_3461	0	0	0	0	0	0
HMR_3462	0	0	0	0	0	0
HMR_3463	0	0	0	0	0	0
HMR_3464	0	0	0	0	0	0
HMR_3466	0	0	0	0	0	0
HMR_3467	0	0	0	0	0	0
HMR_3468	0	0	0	0	0	0
HMR_3469	0	0	0	0	0	0
HMR_3470	0	0	0	0	0	0
HMR_3471	0	0	0	0	0	0
HMR_3472	0	0	0	0	0	0
HMR_0931	0	0	0	0	0	0
HMR_0932	0	0	0	0	0	0
HMR_0933	0	0	0	0	0	0
HMR_0934	0	0	0	0	0	0
HMR_0935	0	0	0	0	0	0
HMR_0936	0	0	0	0	0	0
HMR_0937	0	0	0	0	0	0
HMR_0938	0	0	0	0	0	0
HMR_0939	0	0	0	0	0	0
HMR_0940	0	0	0	0	0	0
HMR_0941	0	0	0	0	0	0
HMR_0942	0	0	0	0	0	0
HMR_0943	0	0	0	0	0	0
HMR_0944	0	0	0	0	0	0
HMR_0945	0	0	0	0	0	0
HMR_0946	0	0	0	0	0	0
HMR_0947	0	0	0	0	0	0
HMR_0948	0	0	0	0	0	0
HMR_0949	0	0	0	0	0	0
HMR_0950	0	0	0	0	0	0
HMR_0951	0	0	0	0	0	0
HMR_0953	0	0	0	0	0	0
HMR_0954	0	0	0	0	0	0
HMR_0955	0	0	0	0	0	0
HMR_0956	0	0	0	0	0	0
HMR_0957	0	0	0	0	0	0
HMR_0958	0	0	0	0	0	0
HMR_0959	0	0	0	0	0	0
HMR_0960	0	0	0	0	0	0
HMR_0961	0	0	0	0	0	0
HMR_0963	0	0	0	0	0	0
HMR_0964	0	0	0	0	0	0
HMR_0967	0	0	0	0	0	0
HMR_0969	0	0	0	0	0	0
HMR_0971	0	0	0	0	0	0
HMR_0973	0	0	0	0	0	0
HMR_0976	0	0	0	0	0	0
HMR_0979	0	0	0	0	0	0
HMR_0980	0	0	0	0	0	0
HMR_0981	0	0	0	0	0	0
HMR_0983	0	0	0	0	0	0
HMR_0985	0	0	0	0	0	0
HMR_0986	0	0	0	0	0	0
HMR_0987	0	0	0	0	0	0
HMR_0988	0	0	0	0	0	0
HMR_0989	0	0	0	0	0	0
HMR_0990	0	0	0	0	0	0
HMR_0991	0	0	0	0	0	0
HMR_0992	0	0	0	0	0	0
HMR_0993	0	0	0	0	0	0
HMR_0994	0	0	0	0	0	0
HMR_0995	0	0	0	0	0	0
HMR_0996	0	0	0	0	0	0
HMR_0997	0	0	0	0	0	0
HMR_0998	0	0	0	0	0	0
HMR_0999	0	0	0	0	0	0
HMR_1000	0	0	0	0	0	0
HMR_1002	0	0	0	0	0	0
HMR_1003	0	0	0	0	0	0
HMR_1004	0	0	0	0	0	0
HMR_1006	0	0	0	0	0	0
HMR_1007	0	0	0	0	0	0
HMR_1008	0	0	0	0	0	0
HMR_1010	0	0	0	0	0	0
HMR_1011	0	0	0	0	0	0
HMR_1013	0	0	0	0	0	0
HMR_1014	0	0	0	0	0	0
HMR_1015	0	0	0	0	0	1.76692e-05
HMR_1016	0	0	0	0	0	0
HMR_1017	0	0	0	0	0	0
HMR_1018	0	0	0	0	0	0
HMR_1020	0	0	0	0	0	0
HMR_1021	0	0	0	0	0	0
HMR_1022	0	0	0	0	0	0
HMR_1023	0	0	0	0	0	0
HMR_1025	0	0	0	0	0	0
HMR_1026	0	0	0	0	0	0
HMR_1027	0	0	0	0	0	0
HMR_1028	0	0	0	0	0	0
HMR_1029	0	0	0	0	0	0
HMR_1030	0	0	0	0	0	0
HMR_1033	0	0	0	0	0	0
HMR_1034	0	0	0	0	0	0
HMR_1037	0	0	0	0	0	0
HMR_1039	0	0	0	0	0	0
HMR_1040	0	0	0	0	0	0
HMR_1041	0	0	0	0	0	0
HMR_1042	0	0	0	0	0	0
HMR_1043	0	0	0	0	0	0
HMR_1045	0	0	0	0	0	0
HMR_1048	0	0	0	0	0	0
HMR_1049	0	0	0	0	0	0
HMR_1050	0	0	0	0	0	0
HMR_1053	0	0	0	0	0	0
HMR_1054	0	0	0	0	0	0
HMR_1055	0	0	0	0	0	0
HMR_1057	0	0	0	0	0	0
HMR_1058	0	0	0	0	0	0
HMR_1059	0	0	0	0	0	0
HMR_1061	0	0	0	0	0	0
HMR_1062	0	0	0	0	0	0
HMR_1063	0	0	0	0	0	0
HMR_1064	0	0	0	0	0	0
HMR_1065	0	0	0	0	0	0
HMR_1066	0	0	0	0	0	0
HMR_1067	0	0	0	0	0	0
HMR_1068	0	0	0	0	0	0
HMR_1069	0	0	0	0	0	0
HMR_1070	0	0	0	0	0	0
HMR_1071	0	0	0	0	0	0
HMR_1072	0	0	0	0	0	0
HMR_1073	0	0	0	0	0	0
HMR_1074	0	0	0	0	0	0
HMR_1075	0	0	0	0	0	0
HMR_1077	0	0	0	0	0	0
HMR_1079	0	0	0	0	0	0
HMR_3015	0	0	0	0	0	0
HMR_1080	0	0	0	0	0	0
HMR_1081	0	0	0	0	0	0
HMR_1084	0	0	0	0	0	0
HMR_1085	0	0	0	0	0	0.176323
HMR_1087	0	0	0	0	0	0
HMR_1088	0	0	0	0	0	0
HMR_1091	0	0	0	0	0	0
HMR_1092	0	0	0	0	0	0
HMR_1093	0	0	0	0	0	1.76692e-05
HMR_1096	0	0	0	0	0	0
HMR_1097	0	0	0	0	0	0
HMR_1098	0	0	0	0	0	0
HMR_1099	0	0	0	0	0	0
HMR_1100	0	0	0	0	0	0
HMR_1101	0	0	0	0	0	0
HMR_1102	0	0	0	0	0	0
HMR_1103	0	0	0	0	0	0
HMR_1105	0	0	0	0	0	0
HMR_1106	0	0	0	0	0	0
HMR_1107	0	0	0	0	0	0
HMR_1108	0	0	0	0	0	0
HMR_1109	0	0	0	0	0	0
HMR_1110	0	0	0	0	0	0
HMR_1111	0	0	0	0	0	0
HMR_1112	0	0	0	0	0	0
HMR_1113	0	0	0	0	0	0
HMR_1114	0	0	0	0	0	0
HMR_1115	0	0	0	0	0	0
HMR_1116	0	0	0	0	0	0
HMR_1117	0	0	0	0	0	0
HMR_1119	0	0	0	0	0	0
HMR_1120	0	0	0	0	0	0
[truncated: 11,097 more rows]

## Sheet: downstream_analysis
reopened_reaction_flux [59M, HEYA8, OV56, CAOV3, COV318, OAW28](mmol/gDW/hour)	downstream_reaction	59M_flux	HEYA8_flux	OV56_flux	CAOV3_flux	COV318_flux	OAW28_flux
MAR07663	MAR00094	0	0	0	0	0	0
[2.77, 11.07, 4.41, 3.07, 2.06, 3.02]	MAR00095	0	0.0976108	0	0	0.815575	0
	MAR06870	469.926	0.0976082	0	0	128.995	5.28096
	MAR07666	0	0	1.71795e-06	1.0699e-06	0	5.28096
	MAR07667	0	0	0	0	0	0
	MAR09609	469.926	0	0	0	128.179	0
	MAR05071	0.654524	7.83335	8.32509	3.21123	6.68505	3.16926
	MAR05578	0	0	-17.012	0	-15.0023	0
	MAR05579	0	0	0.0830908	0	0	0
	MAR05580	0	9.35352	9.22955	0	7.49911	0
	MAR05581	0	-8.51314	9.22955	0	0	0
	MAR05827	0	0	0	0	0	0
	MAR05832	0	0	0	0	2.86394	0
	MAR05837	0	0	0	0	0	0
	MAR05842	0	0	5.72158	0	0	0
	MAR05847	0	0	3.75382	0	0	0
	MAR05852	0	0	3.75382	0	0	0
	MAR05857	0	0	0	0	0	0
	MAR05862	0	0	0	0	0	0
	MAR05867	0	0	0	0	0	0
	MAR05872	0	0	0	0	0	0
	MAR05877	0	0	0	0	0	0
	MAR05882	0	0	0	0	0	0
	MAR05887	0	0	0	0	0	0
	MAR05892	0	0	0	0	0	0
	MAR05897	0	0	0	0	0	0
	MAR05902	0	0	0	0	0	0
	MAR05907	0	0	0.356144	0	0	0
	MAR05908	0	0	0.356144	0	0.0976108	0
	MAR05909	0	0	0.356144	0	0.0976108	0
	MAR05910	0	0	0.356144	0	0.0976108	0
	MAR05911	0	0	0	0	0.0976108	0
	MAR05912	0	0	0.356144	0	0.0976108	0
	MAR05913	0	0	0.356144	0	0.0976108	0
	MAR05914	0	0	0.356144	0	0.0976108	0
	MAR05915	0	0	0.356144	0	0.0976108	0
	MAR05916	0	0	0.356144	0	0.0976108	0
	MAR05917	0	0	0.356144	0	0.0976108	0
	MAR05918	0	0	0.356144	0	0.0976108	0
	MAR05919	0	0	0.356144	0	0.0976108	0
	MAR05920	0	0	0.356144	0	0.0976108	0
	MAR05921	0	0	0.356144	0	0.0976108	0
	MAR05922	0	0	0.356144	0	0.0976108	0
	MAR08917	2.25701	1.28688	2.69455	0	2.1562	0
	MAR09041	-0.146	-0.146	-0.09125	-0.146	-0.146	-0.146
	MAR09596	0	1.25096	0	0	2.2643	0
MAR06916
ATP, H+ and H2O are very dynamic metabolites involved in hundreds of reactions, so have been left out of this downsteam analysis
MAR06918	MAR03859	0	0	0	0	0	0
[0,27.31,0,0,0,0]	MAR04184	0	0	0	0	0	0
	MAR06914	0	0	0	0	0	0
	MAR08514	0	0	0	0	0	0
	MAR13081	0	13.6562	0	0	0	0
	MAR00131	1.09919e-06	2.6214e-06	1.71795e-06	1.0699e-06	1.02027e-06	0
	MAR00483	0	1.00071	0	0	0	1.38328
	MAR00563	0	0	0	0.0976108	2.9982	0
	MAR02035	0	0	0	0	0	0
	MAR02366	0	0	0	0	0	0
	MAR02367	0	0	0	0	0	0
	MAR02369	0	0	0	0	0	0
	MAR02370	0	0	0	0	0	0
	MAR02372	0	0	0	0	0.593719	0
	MAR02373	0	5.37417	0	0	0	0
	MAR03211	0	0	0	0	0	0
	MAR03751	0	0.0711884	0	0	0	0
	MAR03769	0	2.55582	2.09761	0	0	-3.20163
	MAR03783	0	-2.55582	-2.09761	0	0	0
	MAR03838	-0.0703893	-0.0285692	0.390129	0	-1.37612	0
	MAR04242	0	0	0	0	0.109151	0
	MAR04575	0.00278564	0.00664331	0.00398874	0.0027114	0.00258562	0.0029583
	MAR04652	4.06775	0	1.11978	-6.35526	-5.16591	0
	MAR06500	1000	0	0	0	0	0
	MAR06911	0	22.0148	-23.9636	-10.1189	-14.198	-8.94683
	MAR06921	3.99458	3.9279	29.6647	3.66334	3.95233	4.35896
	MAR08998	1000	0	0	0	0	0
	MAR03859	0	0	0	0	0	0
MAR13081	MAR04184	0	0	0	0	0	0
0,13.66,0,0,0,0]	MAR08514	0	0	0	0	0	0
	MAR06914	0	0	0	0	0	0
	MAR06918	0	27.3123	0	0	0	0
	MAR00483	0	1.00071	0	0	0	1.38328
MAR06921	MAR00563	0	0	0	0.0976108	2.9982	0
[3.99,3.93,29.66,3.66,3.95,4.36]	MAR02035	0	0	0	0	0	0
	MAR02366	0	0	0	0	0	0
	MAR02367	0	0	0	0	0	0
	MAR02369	0	0	0	0	0	0
	MAR02372	0	0	0	0	0.593719	0
	MAR02373	0	5.37417	0	0	0	0
	MAR03211	0	0	0	0	0	0
	MAR03751	0	0.0711884	0	0	0	0
	MAR03769	0	2.55582	2.09761	0	0	-3.20163
	MAR03783	0	-2.55582	-2.09761	0	0	0
	MAR03838	-0.0703893	-0.0285692	0.390129	0	-1.37612	0
	MAR04242	0	0	0	0	0.109151	0
	MAR04575	0.00278564	0.00664331	0.00398874	0.0027114	0.00258562	0.0029583
	MAR04652	4.06775	0	1.11978	-6.35526	-5.16591	0
	MAR06910	0	0	0	0	0	1.16733e-06
	MAR06911	0	22.0148	-23.9636	-10.1189	-14.198	-8.94683
	MAR06918	0	27.3123	0	0	0	0
	MAR06921	3.99458	3.9279	29.6647	3.66334	3.95233	4.35896
	MAR08997	1000	0	0	0	0	0
MAR00786	MAR00769	0	0	-9.8468	0	0	-0.014355
[0,0,9.85,0,0,0.014]	MAR00787	0	0	0	0	0	0
	MAR12056	0	0	0	0	0	0
	MAR00804	0	0	0	0	0	0
	MAR00832	0	0	0	0	0	0
	MAR00914	0	0	0	0	0	0
	MAR07251	0	0	0	0	0	0
	MAR07380	0	0	0	0	0	0
	MAR07384	0	0	0	0	0	0
	MAR07388	0	0	0	0	0	0
	MAR07392	0	0	0	0	0	0
	MAR07396	0	0	0	0	0	0
	MAR07400	0	0	0	0	0	0
	MAR07404	0	0	0	0	0	0
	MAR07408	0	0	0	0	0	0
	MAR07412	0	0	0	0	0	0
	MAR07416	0	0	0	0	0	0
	MAR07420	0	0	0	0	0	0
	MAR07424	0	0	0	0	0	0
	MAR07426	0	0	0	0	0	0
	MAR07457	0	0	0	0	0	0
	MAR07461	0	0	0	0	0	0
	MAR07465	0	0	0	0	0	0
	MAR07467	0	0	0	0	0	0
	MAR07486	0	0	0	0	0	0
	MAR07508	0	0	0	0	0	0
	MAR07533	0	0	0	0	0	0
	MAR07567	0	0	0	0	0	0
	MAR07577	0	0	0	0	0	0
	MAR08210	0	0	0	0	0	0
	MAR08217	0	0	0	0	0	0
	MAR08764	0	0	0	0	0	0
	MAR08765	0	0	9.8468	0	0	0.0143553
	MAR12036	0	0	0	0	0	0
	MAR12037	0	0	0	0	0	0
	MAR12038	0	0	0	0	0	0
	MAR12039	0	0	0	0	0	0
	MAR12053	0	0	0	0	0	0

## Sheet: Table 3 subsystem enzymes
Unique enzymes per subsystem									Shared enzymes
glycolysis/gluconeogenesis	tca	ppp	nucleotide_metabolism	carnitine_shuttle	fatty_acid	lipid_metabolism	aa_metabolism		enzyme	subsystems
ENSG00000067057	ENSG00000073578	ENSG00000007350	ENSG00000004455	ENSG00000005469	ENSG00000068366	ENSG00000006530	ENSG00000002726		ENSG00000067057	gg,ppp
ENSG00000067225	ENSG00000091483	ENSG00000049239	ENSG00000011052	ENSG00000012660	ENSG00000072210	ENSG00000006757	ENSG00000006534		ENSG00000067225	gg,nucleotide
ENSG00000074800	ENSG00000100412	ENSG00000067057	ENSG00000035687	ENSG00000026652	ENSG00000076555	ENSG00000011198	ENSG00000008311		ENSG00000079739	gg,ppp
ENSG00000079739	ENSG00000122729	ENSG00000079739	ENSG00000048392	ENSG00000100344	ENSG00000087008	ENSG00000058866	ENSG00000023330		ENSG00000141959	gg,ppp
ENSG00000105220	ENSG00000138413	ENSG00000101911	ENSG00000067225	ENSG00000102125	ENSG00000110090	ENSG00000063176	ENSG00000079931		ENSG00000143627	gg,nucleotide
ENSG00000108515	ENSG00000172340	ENSG00000130313	ENSG00000128059	ENSG00000146648	ENSG00000103740	ENSG00000111666	ENSG00000104879		ENSG00000152556	gg,ppp
ENSG00000109107	ENSG00000146701	ENSG00000153574	ENSG00000100354	ENSG00000111684	ENSG00000115425	ENSG00000067113	ENSG00000090857		ENSG00000169299	gg,ppp
ENSG00000111674	ENSG00000163541	ENSG00000229937	ENSG00000156510	ENSG00000186792	ENSG00000119673	ENSG00000152642	ENSG00000120053		ENSG00000108602	nucleotide,aa
ENSG00000111716	ENSG00000182054	ENSG00000160211	ENSG00000108602	ENSG00000123684	ENSG00000157184	ENSG00000074416	ENSG00000091140		ENSG00000184470	nucleotide,aa
ENSG00000121900	ENSG00000204370	ENSG00000151005	ENSG00000128050	ENSG00000143797	ENSG00000123983	ENSG00000090661	ENSG00000104524		ENSG00000026652	carnitine,lipid
ENSG00000134333	ENSG00000136143	ENSG00000147224	ENSG00000143774	ENSG00000169359	ENSG00000169169	ENSG00000126821	ENSG00000111237		ENSG00000100344	carnitine,lipid
ENSG00000136872	ENSG00000136381	ENSG00000169299	ENSG00000138363	ENSG00000160216	ENSG00000161533	ENSG00000115850	ENSG00000111058		ENSG00000143797	carnitine,lipid
ENSG00000141959	ENSG00000143252	ENSG00000197713	ENSG00000125454	ENSG00000141446	ENSG00000178537	ENSG00000085662	ENSG00000100033		ENSG00000160216	carnitine,lipid
ENSG00000143627	ENSG00000117118	ENSG00000152556	ENSG00000156136	ENSG00000176454	ENSG00000151726	ENSG00000149091	ENSG00000116791		ENSG00000110090	carnitine,fa
ENSG00000143630		ENSG00000163931	ENSG00000184470	ENSG00000197375	ENSG00000177465	ENSG00000079435	ENSG00000135069		ENSG00000178537	carnitine,fa
ENSG00000149925		ENSG00000141959	ENSG00000162368	ENSG00000095321	ENSG00000140284	ENSG00000166224	ENSG00000123453		ENSG00000169169	carnitine,fa
ENSG00000151116		ENSG00000177156	ENSG00000165704	ENSG00000110090	ENSG00000164398	ENSG00000167588	ENSG00000125166		ENSG00000205560	carnitine,fa
ENSG00000152556		ENSG00000235376	ENSG00000154027	ENSG00000171320	ENSG00000130377	ENSG00000143753	ENSG00000116761		ENSG00000157184	carnitine,fa
ENSG00000154330			ENSG00000137860	ENSG00000151093	ENSG00000278540	ENSG00000115159	ENSG00000109576		ENSG00000132746	nucleotide,aa
ENSG00000160226			ENSG00000178921	ENSG00000178537	ENSG00000239642	ENSG00000185813	ENSG00000132837		ENSG00000198431	nucleotide,aa
ENSG00000164708			ENSG00000112759	ENSG00000125505	ENSG00000169710	ENSG00000078124	ENSG00000092621		ENSG00000197763	nucleotide,aa
ENSG00000166796			ENSG00000198805	ENSG00000169169	ENSG00000205560	ENSG00000065357	ENSG00000148672		ENSG00000184254	nucleotide,aa
ENSG00000166800			ENSG00000072778	ENSG00000197119	ENSG00000116353	ENSG00000101577	ENSG00000164904		ENSG00000087008	nucleotide,fa
ENSG00000169299			ENSG00000159131	ENSG00000197977	ENSG00000197142	ENSG00000164023	ENSG00000122971
ENSG00000171314			ENSG00000147853	ENSG00000170522		ENSG00000134255	ENSG00000115758
ENSG00000171989			ENSG00000085231	ENSG00000205560		ENSG00000100997	ENSG00000169239
ENSG00000172331			ENSG00000168393	ENSG00000149742		ENSG00000175066	ENSG00000128928
ENSG00000226784			ENSG00000198931	ENSG00000175003		ENSG00000105516	ENSG00000159423
ENSG00000285043			ENSG00000197506	ENSG00000157184		ENSG00000026652	ENSG00000135821
			ENSG00000103024	ENSG00000197208		ENSG00000104763	ENSG00000176974
			ENSG00000239672			ENSG00000117448	ENSG00000179761
			ENSG00000185100			ENSG00000139624	ENSG00000181019
			ENSG00000100348			ENSG00000163521	ENSG00000181652
			ENSG00000143627			ENSG00000138018	ENSG00000182199
			ENSG00000239900			ENSG00000168350	ENSG00000183044
			ENSG00000132746			ENSG00000157680	ENSG00000196177
			ENSG00000174669			ENSG00000198964	ENSG00000131480
			ENSG00000156515			ENSG00000196475	ENSG00000108602
			ENSG00000198431			ENSG00000100344	ENSG00000143653
			ENSG00000197763			ENSG00000143797	ENSG00000158578
			ENSG00000106992			ENSG00000077044	ENSG00000123454
			ENSG00000103202			ENSG00000176170	ENSG00000105953
			ENSG00000243678			ENSG00000105520	ENSG00000140905
			ENSG00000167325			ENSG00000163686	ENSG00000134882
			ENSG00000184254			ENSG00000167769	ENSG00000250799
			ENSG00000159399			ENSG00000172955	ENSG00000143811
			ENSG00000087008			ENSG00000143418	ENSG00000131730
			ENSG00000140057			ENSG00000170266	ENSG00000131069
			ENSG00000112981			ENSG00000198814	ENSG00000146733
			ENSG00000171848			ENSG00000101670	ENSG00000169154
			ENSG00000160883			ENSG00000155189	ENSG00000198650
			ENSG00000143156			ENSG00000102780	ENSG00000146166
			ENSG00000117054			ENSG00000117600	ENSG00000182890
			ENSG00000155085			ENSG00000177076	ENSG00000174990
			ENSG00000172113			ENSG00000187758	ENSG00000184470
			ENSG00000136810			ENSG00000154227	ENSG00000132746
			ENSG00000162433			ENSG00000188167	ENSG00000178773
			ENSG00000151498			ENSG00000229894	ENSG00000119689
			ENSG00000165695			ENSG00000114771	ENSG00000145020
			ENSG00000273841			ENSG00000160216	ENSG00000183010
			ENSG00000177646			ENSG00000136267	ENSG00000166165
						ENSG00000129951	ENSG00000154930
						ENSG00000188611	ENSG00000197763
						ENSG00000196344	ENSG00000184254
						ENSG00000172292	ENSG00000178445
						ENSG00000134780	ENSG00000243709
						ENSG00000169692	ENSG00000223572
						ENSG00000145214	ENSG00000198431
						ENSG00000132793
						ENSG00000196616
						ENSG00000223802
						ENSG00000164535
						ENSG00000172197
						ENSG00000134324
						ENSG00000197894
						ENSG00000166035
						ENSG00000172954
						ENSG00000153933
						ENSG00000141934
						ENSG00000198074
						ENSG00000170835
						ENSG00000204310
						ENSG00000147535
						ENSG00000198099
						ENSG00000175535
						ENSG00000274588
						ENSG00000162407
						ENSG00000248144
						ENSG00000177666
						ENSG00000203805
						ENSG00000182333
						ENSG00000187021
						ENSG00000203837
						ENSG00000266200

## Sheet: complete_Δ10%_inc_transport
reaction	59m	heya8	ov56	caov3	cov318	oaw28	lg_avg	hg_avg	ratio (hg/lg)	change	rules	Column1	Column2	Column3	Column4	Column5	Column6	Column7	Column8	Column9	Column10	Column11	Column12	Column13	Column14	Column15	Column16	Column17	Column18	Column19	Column20	Column21	Column22	Column23	Column24	Column25	Column26	Column27	Column28	Column29	Column30	Column31	Column32	Column33	Column34	Column35	Column36	Column37	Column38
PROSTGE2t2r	0	0	0	-1.54992	-1.07211	0	0	-0.874007	#NAME?	switched_on
HMR_4855	0	0	0	-5.15623	-4.6153	5.09972	0	-1.55727	#NAME?	switched_on	ENSG00000108528
HMR_1331	0	0	0	-1.26303	-0.536053	0	0	-0.599696	#NAME?	switched_on
HMR_8559	0	0	0	-1.26303	-0.536053	0	0	-0.599696	#NAME?	switched_on	ENSG00000107317	ENSG00000163106
HMR_6608	0	0	0	5.14739	3.87017	-1000	0	-330.327	#NAME?	switched_on
HMR_3867	0	0	0	-1.43907	-0.000924382	0	0	-0.479997	#NAME?	switched_on
LSTNM7TDhc	0	0	0	0	-1000	-2.48132	0	-334.16	#NAME?	switched_on
HMR_2665	0	0	0	0	-6.7327	0.000118177	0	-2.2442	#NAME?	switched_on	ENSG00000095321	ENSG00000157184
TMDOATPtsc	0	0	0	-15.1993	-7.36181	-22.147	0	-14.9027	#NAME?	switched_on
HMR_4588	0	0	0	-7.10444	0	-14.2396	0	-7.11469	#NAME?	switched_on	ENSG00000138413	ENSG00000182054
HMR_7857	0	0	0	-4.11577	-19.1263	-17.0911	0	-13.4444	#NAME?	switched_on
HMR_7887	0	0	0	0	-19.1263	-17.0911	0	-12.0725	#NAME?	switched_on	ENSG00000011052	ENSG00000239672	ENSG00000243678
HMR_7892	0	0	0	-4.11577	5.30342	-7.07145	0	-1.96127	#NAME?	switched_on	ENSG00000011052	ENSG00000239672	ENSG00000243678
RE2601C	0	0	0	0	-1000	-1000	0	-666.667	#NAME?	switched_on
HMR_8472	0	0	0	0	3.44626	-5.98345	0	-0.845731	#NAME?	switched_on	ENSG00000162368
HMR_4477	0	0	0	0.778889	-5.8623	0	0	-1.69447	#NAME?	switched_on	ENSG00000197713	ENSG00000235376
HMR_3029	0	0	0	-1.73114	-2.87971	1.23879	0	-1.12402	#NAME?	switched_on	ENSG00000095321
HMR_4971	0	0	0	-7.91199	0	-7.30058	0	-5.07086	#NAME?	switched_on	ENSG00000100075
GSNt2r	0	0	0	0	-0.687061	-0.594549	0	-0.427203	#NAME?	switched_on	ENSG00000197506
HMR_8709	0	0	0	-15.8649	-8.95436	1.16733e-06	0	-8.27309	#NAME?	switched_on	ENSG00000025423	ENSG00000135437	ENSG00000139547	ENSG00000140522	ENSG00000157326	ENSG00000170786	ENSG00000187630	ENSG00000265203
HMR_3796	0	0	0	-10.1898	-7.57765	0	0	-5.92248	#NAME?	switched_on	ENSG00000111058	ENSG00000131069	ENSG00000154930
HMR_7808	0	0	0	-4.08321	-2.90689	-4.19535	0	-3.72848	#NAME?	switched_on	ENSG00000125454
HMR_6028	0	0	0	0	-15.4414	7.87276	0	-2.52287	#NAME?	switched_on	ENSG00000100156	ENSG00000108932	ENSG00000118596	ENSG00000141526	ENSG00000155380	ENSG00000168679	ENSG00000170190
HMR_7824	0	0	0	0	2.90689	-4.19535	0	-0.429486	#NAME?	switched_on	ENSG00000125454
HMR_1329	0	-2.04281e-14	0	1.26303	0.536053	0	-6.80937e-15	0.599696	-8.80692e+13	changed_direction	ENSG00000196139
C181CPT1	-2.70157e-08	0	0	0	3.853	0	-9.00524e-09	1.28433	-1.42621e+08	changed_direction	ENSG00000110090	ENSG00000169169	ENSG00000205560
HMR_8711	-1.09919e-06	-2.6214e-06	-1.71795e-06	-1.0699e-06	1.50588	0	-1.81285e-06	0.50196	-276890	changed_direction
FRDPtr	0	0.00356801	0.00233832	0	0	-999.998	0.00196878	-333.333	-169309	changed_direction
HMR_2663	0	-2.49498e-05	-1.63088e-05	-1.01567e-05	6.73269	-0.0332468	-1.37529e-05	2.23315	-162377	changed_direction	ENSG00000110090	ENSG00000169169	ENSG00000205560
HMR_6672	2.74639e-06	-1.3069e-06	-1.20008e-05	-5.33399e-07	1.50589	-5.81971e-07	-3.52043e-06	0.501961	-142585	changed_direction
HMR_5344	0	0	-0.00703215	0	997.815	0	-0.00234405	332.605	-141893	changed_direction
HMR_1309	-0.226509	0	0	-0.286881	999.464	0	-0.0755028	333.059	-4411.21	changed_direction
HMR_4700	0	0	-0.0038012	5.00588	0.000924382	0	-0.00126707	1.66894	-1317.17	changed_direction	ENSG00000090857	ENSG00000132837
HMR_8731	0	0	0.0038012	-3.56682	0	0.000481077	0.00126707	-1.18878	-938.213	changed_direction
HMR_4262	0	-0.005	-0.00202	-0.004	-0.004	3.76577	-0.00234	1.25259	-535.295	changed_direction	ENSG00000105835
HMR_3746	0	0.0711884	0	-20.9949	0	0	0.0237295	-6.99829	-294.92	changed_direction
HMR_5085	-0.105	0	7.06655	-0.0220415	-975.245	-0.105	2.32052	-325.124	-140.108	changed_direction	ENSG00000092068	ENSG00000168003	ENSG00000003989	ENSG00000103257	ENSG00000123643	ENSG00000139514	ENSG00000149150	ENSG00000155465	ENSG00000165349	ENSG00000167703
HMR_3916	0	0	0.0494561	0.00231901	0	-3.7666	0.0164854	-1.25476	-76.1134	changed_direction	ENSG00000110195	ENSG00000110203
HMR_1904	-0.24947	0	0.212169	0	2.42222	0	-0.0124334	0.807408	-64.9385	changed_direction	ENSG00000021488	ENSG00000084453	ENSG00000111700
HMR_4147	0	0	0.799966	0	-0.418725	-45.776	0.266655	-15.3982	-57.7458	changed_direction	ENSG00000163541	ENSG00000172340	ENSG00000136143	ENSG00000163541
HMR_6079	0	0	-0.0143553	0	0.0143553	0.575312	-0.0047851	0.196556	-41.0767	changed_direction	ENSG00000084453	ENSG00000111700
PIter	2.07895	0	-1.93662	-2.7481	0	-2.36638	0.0474447	-1.70483	-35.933	changed_direction	ENSG00000137700
r2377	5.68968	0	-5.3894	-7.91199	0	0	0.100093	-2.63733	-26.3487	changed_direction	ENSG00000100075
HMR_8742	0	3.39643	-3.24336	5.91121	-3.53107	-6.03804	0.051023	-1.2193	-23.897	changed_direction	ENSG00000183048
HMR_8469	2.09398	-6.55152	4.76532	0	0	-5.98345	0.102597	-1.99448	-19.44	changed_direction	ENSG00000162368
HMR_6022	0	-1.09259	0	0	15.4414	0	-0.364195	5.14712	-14.1329	changed_direction	ENSG00000100156	ENSG00000108932	ENSG00000118596	ENSG00000141526	ENSG00000155380	ENSG00000168679	ENSG00000170190
HMR_3967	2.54147	3.07928	-6.40037	2.35761	1.16642	5.98345	-0.259873	3.16916	-12.195	changed_direction	ENSG00000162368
TCHOLAte	0	0	0.370499	0	-0.0285692	-4.16874	0.1235	-1.3991	-11.3288	changed_direction
r0941	1.93092	0.321167	-2.92761	3.36427	2.53644	1.73391	-0.225173	2.54487	-11.3019	changed_direction
HMR_6047	23.4867	1.09259	-25.9468	0	15.4414	0	-0.45582	5.14712	-11.292	changed_direction	ENSG00000100156	ENSG00000108932	ENSG00000118596	ENSG00000141526	ENSG00000155380	ENSG00000168679	ENSG00000170190
HMR_0175	0	1.70487	-2.03562	0	2.8679	0	-0.110251	0.955965	-8.67084	changed_direction
HMR_0163	0	-1.70487	2.03562	0	-2.8679	0	0.110251	-0.955965	-8.67084	changed_direction	ENSG00000005469
HMR_0162	0	-1.70487	2.03562	0	-2.8679	0	0.110251	-0.955965	-8.67084	changed_direction	ENSG00000178537
r2378	5.85599	0	-5.61088	0	5.21684	-7.30058	0.0817042	-0.69458	-8.50115	changed_direction	ENSG00000100075
HMR_8475	3.69933	-1.85498	-1.24977	-5.22072	0	0.387018	0.198191	-1.61123	-8.12972	changed_direction	ENSG00000112759	ENSG00000174669
DCMPtm	3.69933	-1.85498	-1.24977	-5.22072	0	0.387018	0.198191	-1.61123	-8.12972	changed_direction
HMR_8477	-3.69933	1.85498	1.24977	5.22072	0	-0.387018	-0.198191	1.61123	-8.12972	changed_direction	ENSG00000156136
HMR_4454	2.56744e-06	4.68864	-5.61087	-1.7135	5.21685	3.36569	-0.307412	2.28968	-7.44825	changed_direction	ENSG00000122729	ENSG00000136381
HMR_4456	0	-4.68863	5.61088	1.7135	-5.21684	-3.36569	0.307416	-2.28968	-7.44814	changed_direction	ENSG00000100412	ENSG00000122729
HMR_4986	0	0	0.214125	0.0285692	-1.46468	0	0.0713749	-0.478704	-6.7069	changed_direction	ENSG00000131389
HMR_6037	-23.4867	0	25.9468	0	-15.4414	0	0.820015	-5.14712	-6.27686	changed_direction	ENSG00000100156	ENSG00000108932	ENSG00000118596	ENSG00000141526	ENSG00000155380	ENSG00000168679	ENSG00000170190
HMR_6019	-23.4867	0	25.9468	0	-15.4414	0	0.820015	-5.14712	-6.27686	changed_direction	ENSG00000100156	ENSG00000108932	ENSG00000118596	ENSG00000141526	ENSG00000155380	ENSG00000168679	ENSG00000170190
HMR_1905	0	0	0.413143	0	-2.46529	0	0.137714	-0.821763	-5.96715	changed_direction	ENSG00000021488	ENSG00000084453	ENSG00000111700
HMR_1877	0	0	-0.413143	0	2.46529	0	-0.137714	0.821763	-5.96715	changed_direction	ENSG00000021488	ENSG00000084453	ENSG00000111700
HMR_1891	0	0	0.413143	0	-2.46529	0	0.137714	-0.821763	-5.96715	changed_direction	ENSG00000021488	ENSG00000084453	ENSG00000111700
HMR_1885	0	0	-0.413143	0	2.46529	0	-0.137714	0.821763	-5.96715	changed_direction	ENSG00000021488	ENSG00000084453	ENSG00000111700
HMR_1881	0	0	-0.413143	0	2.43672	0	-0.137714	0.81224	-5.898	changed_direction	ENSG00000021488	ENSG00000084453	ENSG00000111700
HMR_4898	-5.2288	11.4767	-4.27424	-4.17391	-2.03936	-3.66636	0.657875	-3.29321	-5.00583	changed_direction
HMR_8743	-4.06776	2.11277	-0.319813	6.35526	4.74718	-0.0450708	-0.758268	3.68579	-4.8608	changed_direction	ENSG00000073578	ENSG00000117118	ENSG00000143252	ENSG00000204370
HMR_3838	-0.0703893	-0.0285692	0.390129	0	-1.37612	0	0.0970567	-0.458708	-4.72619	changed_direction	ENSG00000100033	ENSG00000250799
HMR_6110	0	0.137504	-0.0143553	0	0	-0.575312	0.0410494	-0.191771	-4.67171	changed_direction	ENSG00000084453	ENSG00000111700
THMMPt4	0	3.84499	-3.19692	0	-2.92979	0	0.216022	-0.976597	-4.52082	changed_direction	ENSG00000173638
HMR_1899	0	0	0.413143	0	-1.71905	0	0.137714	-0.573016	-4.1609	changed_direction	ENSG00000021488	ENSG00000084453	ENSG00000111700
HMR_6241	0	0	0.413143	0	-1.64755	0	0.137714	-0.549185	-3.98785	changed_direction	ENSG00000112499	ENSG00000146477	ENSG00000164638	ENSG00000175003
PCRNtm	-0.336585	0	0	0	0	1.23879	-0.112195	0.412929	-3.68046	changed_direction	ENSG00000178537
HMR_8478	3.69933	-1.85498	-1.24977	0	-2.51768	0.387018	0.198191	-0.71022	-3.58352	changed_direction	ENSG00000156136
HMR_7822	0	-1.85176	3.10769	0	0	-4.19535	0.418643	-1.39845	-3.34043	changed_direction	ENSG00000125454
CA2t	0	-1.60765	0	0	5.18313	0	-0.535884	1.72771	-3.22404	changed_direction
HMR_4408	0	-1.08422	1.92322	-6.03288	1.63605	1.71986	0.279669	-0.892325	-3.19065	changed_direction	ENSG00000091483
HMR_8456	-3.89881	-2.01394	0	7.17093	5.30342	5.98345	-1.97091	6.1526	-3.1217	changed_direction	ENSG00000162368
HMR_6011	-4.9609	0	0	0	15.4414	0	-1.65363	5.14712	-3.11261	changed_direction	ENSG00000100156	ENSG00000108932	ENSG00000118596	ENSG00000141526	ENSG00000155380	ENSG00000168679	ENSG00000170190
r1467	0	0.00241516	-2.61353	4.38819	2.87971	0	-0.870372	2.42263	-2.78344	changed_direction
r2380	-3.73791	4.68874	-5.61088	0	5.21684	7.30058	-1.55335	4.17247	-2.68611	changed_direction	ENSG00000100075
HMR_2591	0	-3.09579	1.92973	0	0	2.99724	-0.388689	0.999079	-2.57038	changed_direction	ENSG00000110090	ENSG00000169169	ENSG00000205560
HMR_4868	0	3.39643	3.24336	-5.62389	-3.53107	-6.03804	2.21327	-5.06433	-2.28817	changed_direction	ENSG00000183048
HMR_4652	4.06775	0	1.11978	-6.35526	-5.16591	0	1.72918	-3.84039	-2.22094	changed_direction	ENSG00000073578	ENSG00000117118	ENSG00000143252	ENSG00000204370
HMR_5127	2.73535	0	0	-3.48271	0.0315209	-2.5726	0.911782	-2.00793	-2.2022	changed_direction
r1147	0	4.68874	-5.61088	1.7135	0	0	-0.307379	0.571168	-1.85819	changed_direction	ENSG00000100075
C181CPT2rbc	0	0.00241516	-2.61353	4.38819	0	0	-0.870372	1.46273	-1.68058	changed_direction
HMR_5512	0	0	5.47573	0	-4.63517	-4.27336	1.82524	-2.96951	-1.62691	changed_direction	ENSG00000103257
HMR_8676	-1.78486	0.0253294	-0.375758	0.258144	3.1204	-0.111031	-0.711762	1.08917	-1.53025	changed_direction	ENSG00000197208	ENSG00000197375
HMR_7886	12.8562	2.59073	0	3.54763	-4.50889	-22.1564	5.14898	-7.70588	-1.49659	changed_direction	ENSG00000011052	ENSG00000103024	ENSG00000103202	ENSG00000112981	ENSG00000143156	ENSG00000155085	ENSG00000172113	ENSG00000239672	ENSG00000243678
C2tcx	1.02439	-2.45671	0	0	2.12763	0	-0.477439	0.709211	-1.48545	changed_direction	ENSG00000178537
HMR_2638	0	0.865593	0	0	-1.21123	0	0.288531	-0.403744	-1.39931	changed_direction	ENSG00000149742	ENSG00000175003	ENSG00000178537	ENSG00000197119	ENSG00000197208
HMR_8751	-1.02857	0.941106	2.29278	-1.65076	-1.26903	0	0.735106	-0.973266	-1.32398	changed_direction	ENSG00000169239	ENSG00000174990
HMR_8750	1.02857	-0.941106	-2.29278	1.65076	1.26903	0	-0.735106	0.973266	-1.32398	changed_direction
HMR_4854	-2.16144	3.39643	0.970195	0	3.53107	-6.03804	0.735061	-0.835657	-1.13685	changed_direction	ENSG00000183048
HMR_1321	0	-5.90856	0	2.00538	4.60335	0	-1.96952	2.20291	-1.1185	changed_direction	ENSG00000163684	ENSG00000244486
HMR_6298	-5.85599	-1.22993	0	7.91199	0	0	-2.36197	2.63733	-1.11658	changed_direction	ENSG00000100075
HMR_4872	0	0	-3.24336	0	3.53107	0	-1.08112	1.17702	-1.08871	changed_direction	ENSG00000183048
HMR_4871	0	0	3.24336	0	-3.53107	0	1.08112	-1.17702	-1.08871	changed_direction	ENSG00000183048
HMR_5042	0	-0.83996	6.77393	0.0703893	-6.35949	0	1.97799	-2.09637	-1.05985	changed_direction	ENSG00000112759	ENSG00000174669
HC00319t1	-8.47293	0	975.857	0	-1000	0	322.461	-333.333	-1.03372	changed_direction
TMDtd	0	0	-1000	0	1000	22.147	-333.333	340.716	-1.02215	changed_direction
HMR_4008	0	0	6.40037	-7.17093	-5.30342	5.98345	2.13346	-2.16363	-1.01414	changed_direction	ENSG00000162368
HMR_7903	8.47293	0	-1000	0	1000	0	-330.509	333.333	-1.00855	changed_direction
HMR_5497	0	0	13.2726	0	-13.1239	0	4.42419	-4.37462	-0.988797	changed_direction	ENSG00000103257	ENSG00000130876	ENSG00000168003
HMR_5460	0	0	-13.2726	0	13.1239	0	-4.42419	4.37462	-0.988797	changed_direction	ENSG00000103257	ENSG00000130876	ENSG00000168003
TMDOATtev	0	0	-1000	-15.1993	992.638	0	-333.333	325.813	-0.977439	changed_direction
C05957t	0	-4.47903	-1000	-2.12746	974.611	0	-334.826	324.161	-0.968148	changed_direction
C05957td	0	4.47903	1000	2.12746	-974.611	0	334.826	-324.161	-0.968148	changed_direction
HMR_7683	0	-3.84499	-0.0494561	0	0	3.7666	-1.29815	1.25553	-0.967171	changed_direction	ENSG00000173638
HMR_7806	0	0	-3.10769	0	2.90689	0	-1.0359	0.968964	-0.935387	changed_direction	ENSG00000125454
HMR_8464	0	0	-6.40037	0	0	5.98345	-2.13346	1.99448	-0.93486	changed_direction	ENSG00000162368
HMR_8458	0	0	-6.40037	0	0	5.98345	-2.13346	1.99448	-0.93486	changed_direction	ENSG00000162368
HMR_4844	0	0	6.88496	0	-6.35949	0	2.29499	-2.11983	-0.923677	changed_direction	ENSG00000169710
HMR_5292	3.9974	0	0	-3.59049	0	0	1.33247	-1.19683	-0.898205	changed_direction	ENSG00000152779	ENSG00000165449	ENSG00000174327
ACt2m	-3.9974	0	0	3.59049	0	0	-1.33247	1.19683	-0.898205	changed_direction
HMR_2731	9.06297	6.13013	-9.96126	-4.60229	0	0	1.74395	-1.5341	-0.879668	changed_direction	ENSG00000149742	ENSG00000175003	ENSG00000178537	ENSG00000197119	ENSG00000197208
C226CRNt	9.06297	6.13013	-9.96126	-4.60229	0	0	1.74395	-1.5341	-0.879668	changed_direction
ACRNtr	0	0	-2.41954	0	2.12763	0	-0.806513	0.709211	-0.879355	changed_direction
ACRNte	0	0	-2.41954	0	2.12763	0	-0.806513	0.709211	-0.879355	changed_direction	ENSG00000197375
HMR_5524	0	0	-5.47573	0	4.63517	0	-1.82524	1.54506	-0.846494	changed_direction	ENSG00000103257
HMR_5569	0	0	-5.47573	0	4.63517	0	-1.82524	1.54506	-0.846494	changed_direction	ENSG00000103257
HMR_5559	0	0	5.47573	0	-4.63517	0	1.82524	-1.54506	-0.846494	changed_direction	ENSG00000103257
HMR_5493	0	0	5.47573	0	-4.63517	0	1.82524	-1.54506	-0.846494	changed_direction	ENSG00000103257
HMR_5479	0	0	-5.47573	0	4.63517	0	-1.82524	1.54506	-0.846494	changed_direction	ENSG00000103257
HMR_5496	0	0	5.47573	0	-4.63517	0	1.82524	-1.54506	-0.846494	changed_direction	ENSG00000103257
HMR_5558	0	0	-5.47573	0	4.63517	0	-1.82524	1.54506	-0.846494	changed_direction	ENSG00000103257
HMR_5499	0	0	5.47573	0	-4.63517	0	1.82524	-1.54506	-0.846494	changed_direction	ENSG00000103257
HMR_5543	0	0	5.47573	0	-4.63517	0	1.82524	-1.54506	-0.846494	changed_direction	ENSG00000103257
HMR_5475	0	0	-5.47573	0	4.63517	0	-1.82524	1.54506	-0.846494	changed_direction	ENSG00000103257
HMR_5502	0	0	5.47573	0	-4.63517	0	1.82524	-1.54506	-0.846494	changed_direction	ENSG00000103257
HMR_5574	0	0	5.47573	0	-4.63517	0	1.82524	-1.54506	-0.846494	changed_direction	ENSG00000103257
HMR_5472	0	0	5.47573	0	-4.63517	0	1.82524	-1.54506	-0.846494	changed_direction	ENSG00000103257
HMR_5459	0	0	-5.47573	0	4.63517	0	-1.82524	1.54506	-0.846494	changed_direction	ENSG00000103257
HMR_5556	0	0	-5.47573	0	4.63517	0	-1.82524	1.54506	-0.846494	changed_direction	ENSG00000103257
HMR_5507	0	0	-5.47573	0	4.63517	0	-1.82524	1.54506	-0.846494	changed_direction	ENSG00000103257
HMR_5505	0	0	5.47573	0	-4.63517	0	1.82524	-1.54506	-0.846494	changed_direction	ENSG00000103257
HMR_5467	0	0	5.47573	0	-4.63517	0	1.82524	-1.54506	-0.846494	changed_direction	ENSG00000103257
HMR_5468	0	0	-5.47573	0	4.63517	0	-1.82524	1.54506	-0.846494	changed_direction	ENSG00000103257
HMR_5469	0	0	5.47573	0	-4.63517	0	1.82524	-1.54506	-0.846494	changed_direction	ENSG00000103257
HMR_5510	0	0	-5.47573	0	4.63517	0	-1.82524	1.54506	-0.846494	changed_direction	ENSG00000103257
HMR_5517	0	0	5.47573	0	-4.63517	0	1.82524	-1.54506	-0.846494	changed_direction	ENSG00000103257
HMR_5545	0	0	5.47573	0	-4.63517	0	1.82524	-1.54506	-0.846494	changed_direction	ENSG00000103257
HMR_5471	0	0	5.47573	0	-4.63517	0	1.82524	-1.54506	-0.846494	changed_direction	ENSG00000103257
HMR_5509	0	0	5.47573	0	-4.63517	0	1.82524	-1.54506	-0.846494	changed_direction	ENSG00000103257
HMR_6397	0	0	-4.65363	0	3.87017	0	-1.55121	1.29006	-0.831645	changed_direction	ENSG00000091140
HMR_6394	0	0	4.65363	0	-3.87017	0	1.55121	-1.29006	-0.831645	changed_direction
HMR_5582	0	0	9.22955	0	-7.49911	-0.084	3.07652	-2.5277	-0.821612	changed_direction	ENSG00000103064	ENSG00000103257
HMR_5032	0	-1.37601	-6.64722	0	6.35949	0	-2.67441	2.11983	-0.792633	changed_direction	ENSG00000112759	ENSG00000164638	ENSG00000174669
HMR_4548	-6.62069	0	0	5.14739	0	0	-2.2069	1.7158	-0.77747	changed_direction	ENSG00000138061	ENSG00000140465	ENSG00000140505
RE2426C	-6.62069	0	0	5.14739	0	0	-2.2069	1.7158	-0.77747	changed_direction
HMR_8459	6.06501	-6.55152	-6.40037	0	5.30342	0	-2.29562	1.76781	-0.770076	changed_direction	ENSG00000162368
HMR_5531	0	0	8.12879	0	-5.77922	0	2.7096	-1.92641	-0.710957	changed_direction	ENSG00000103257	ENSG00000165029
HMR_3032	0	0	-4.07125	0	2.8679	0	-1.35708	0.955965	-0.704427	changed_direction	ENSG00000110090	ENSG00000169169	ENSG00000205560
HMR_3770	0	-2.55582	-2.09761	0	-2.22045e-16	3.20163	-1.55114	1.06721	-0.688016	changed_direction	ENSG00000196177
HMR_3769	0	2.55582	2.09761	0	0	-3.20163	1.55114	-1.06721	-0.688016	changed_direction	ENSG00000128928
HMR_8471	6.06501	0	0	7.17093	-5.30342	-5.98345	2.02167	-1.37198	-0.678637	changed_direction	ENSG00000162368
HMR_5563	0	0	-5.47573	0	3.6232	0	-1.82524	1.20773	-0.661683	changed_direction	ENSG00000103257
HMR_8468	-1.18284	0	6.40037	0	-3.44626	0	1.73918	-1.14875	-0.660515	changed_direction	ENSG00000162368
HMR_6054	-4.9609	-18.5275	0	0	15.4414	0	-7.82946	5.14712	-0.657404	changed_direction	ENSG00000100156	ENSG00000108932	ENSG00000118596	ENSG00000141526	ENSG00000155380	ENSG00000168679	ENSG00000170190
HMR_4864	0	-3.39643	-8.88178e-16	-0.287318	-3.53107	6.03804	-1.13214	0.739885	-0.653525	changed_direction	ENSG00000183048
r2376	5.85599	0	5.61088	0	0	-7.30058	3.82229	-2.43353	-0.636667	changed_direction	ENSG00000100075
HMR_6023	0	0	25.9468	0	-15.4414	0	8.64892	-5.14712	-0.595117	changed_direction	ENSG00000100156	ENSG00000108932	ENSG00000118596	ENSG00000141526	ENSG00000155380	ENSG00000168679	ENSG00000170190
HMR_6008	0	0	25.9468	0	-15.4414	0	8.64892	-5.14712	-0.595117	changed_direction	ENSG00000100156	ENSG00000108932	ENSG00000118596	ENSG00000141526	ENSG00000155380	ENSG00000168679	ENSG00000170190
HMR_4863	-3.67016	0	-3.24336	-5.91121	3.53107	6.03804	-2.30451	1.2193	-0.529093	changed_direction	ENSG00000183048
HMR_6050	0	0	25.9468	0	-13.3844	0	8.64892	-4.46148	-0.515843	changed_direction	ENSG00000100156	ENSG00000108932	ENSG00000118596	ENSG00000141526	ENSG00000155380	ENSG00000168679	ENSG00000170190
HMR_4570	0	-1.00546	-6.40059	3.95409	-0.154467	0	-2.46868	1.26654	-0.513043	changed_direction	ENSG00000011052	ENSG00000103024	ENSG00000103202	ENSG00000112981	ENSG00000143156	ENSG00000172113	ENSG00000239672	ENSG00000243678
HMR_8454	6.06501	-2.14079	6.40037	6.00743	-5.30342	-5.98345	3.44153	-1.75981	-0.511346	changed_direction	ENSG00000162368
HMR_6020	23.4867	-18.5275	25.9468	0	-15.4414	0	10.302	-5.14712	-0.499624	changed_direction	ENSG00000100156	ENSG00000108932	ENSG00000118596	ENSG00000141526	ENSG00000155380	ENSG00000168679	ENSG00000170190
HMR_4237	-0.468341	-0.970481	-0.201634	0.445425	-0.201634	0.551711	-0.546818	0.265167	-0.484928	changed_direction	ENSG00000183032
HMR_8461	-2.26003	1.57046	0	1.1635	0	-0.879706	-0.229854	0.0945977	-0.411555	changed_direction	ENSG00000154027
HMR_6027	0	18.5275	0	0	-7.34482	0	6.17583	-2.44827	-0.396428	changed_direction	ENSG00000100156	ENSG00000108932	ENSG00000118596	ENSG00000141526	ENSG00000155380	ENSG00000168679	ENSG00000170190
HMR_7871	-6.06501	0	-6.40037	5.57811	5.30342	-5.98345	-4.15513	1.63269	-0.392935	changed_direction	ENSG00000162368
HMR_6013	0	0	-25.9468	0	10.1195	0	-8.64892	3.37318	-0.390011	changed_direction	ENSG00000100156	ENSG00000108932	ENSG00000118596	ENSG00000141526	ENSG00000155380	ENSG00000168679	ENSG00000170190
HMR_6245	-0.235114	0	0.625313	0	-0.151859	0	0.130066	-0.0506196	-0.389184	changed_direction	ENSG00000112499	ENSG00000146477	ENSG00000175003
NCNt	2.5008	2.1177	0	0	-1.72927	0	1.5395	-0.576423	-0.374423	changed_direction	ENSG00000074621	ENSG00000155886
HMR_7820	3.65878	4.32984	3.10769	-4.08321	0	0	3.69877	-1.36107	-0.367979	changed_direction	ENSG00000125454
HMR_4354	-1.20032	5.99797	4.36767	-1.08425	-0.993269	-1.27472	3.05511	-1.11741	-0.365753	changed_direction	ENSG00000079739	ENSG00000169299
HMR_2921	-3.00899	-3.05311	-2.61353	3.16672	2.50759e-08	2.86903e-08	-2.89188	1.05557	-0.365013	changed_direction	ENSG00000110090	ENSG00000169169	ENSG00000205560
TETPENT3CPT2	-3.00899	-3.05311	-2.61353	3.16672	0	0	-2.89188	1.05557	-0.365013	changed_direction	ENSG00000157184
TETPENT3CRNt	-3.00899	-3.05311	-2.61353	3.16672	0	0	-2.89188	1.05557	-0.365013	changed_direction	ENSG00000178537
TETPENT3COAtm	3.00899	3.05311	2.61353	-3.16672	0	0	2.89188	-1.05557	-0.365013	changed_direction
HMR_4503	6.21254	6.89579	0.640308	-2.33041	0	-2.54342	4.58288	-1.62461	-0.354496	changed_direction	ENSG00000100714
HMR_5034	0.263034	0	0	0	-0.687061	0.594549	0.0876781	-0.0308374	-0.351711	changed_direction	ENSG00000112759	ENSG00000174669
HMR_5539	0	0	-8.12879	2.71966	0	0	-2.7096	0.906552	-0.334571	changed_direction	ENSG00000103257	ENSG00000165029
HMR_6277	-5.85599	-4.68874	-5.61088	0	5.21684	0	-5.3852	1.73895	-0.322912	changed_direction	ENSG00000100075
HMR_4597	-0.468341	-0.970481	-0.757023	0.445425	-0.310785	0.551711	-0.731948	0.228784	-0.312568	changed_direction	ENSG00000109576
HMR_8467	-6.06501	6.55152	6.40037	-7.17093	5.30342	0	2.29562	-0.622504	-0.27117	changed_direction	ENSG00000162368
PMTCOAFABP1tc	0	0.555816	0	7.29706e-06	6.95857e-06	-0.15056	0.185272	-0.0501818	-0.270855	changed_direction	ENSG00000163586
HMR_4919	0	0	3.93471	0	-0.544909	-0.49424	1.31157	-0.346383	-0.264098	changed_direction
HMR_5441	0	0	1.96347	-0.778611	0.286881	0	0.654491	-0.16391	-0.250439	changed_direction	ENSG00000149150
C181CPT2	0	0	2.61353	-4.38819	3.853	0	0.871177	-0.178397	-0.204777	changed_direction	ENSG00000157184
HMR_6178	0	-0.887525	0	0	0	0.176323	-0.295842	0.0587743	-0.198668	changed_direction	ENSG00000134538
HMR_6018	23.4867	14.0485	0	0	-7.28621	0	12.5117	-2.42874	-0.194117	changed_direction	ENSG00000100156	ENSG00000108932	ENSG00000118596	ENSG00000141526	ENSG00000155380	ENSG00000168679	ENSG00000170190
HMR_2598	-6.99449	0	0	0	0	1.23879	-2.3315	0.412929	-0.177109	changed_direction	ENSG00000095321	ENSG00000157184
HMR_4396	-0.0109066	-0.43502	1.72725	-0.010617	-0.186637	-0.0115826	0.427109	-0.0696123	-0.162985	changed_direction	ENSG00000079739	ENSG00000154330	ENSG00000169299
r0915	-1.27465	-4.68874	-5.61088	1.71346	-4.28956e-05	0	-3.85809	0.571139	-0.148037	changed_direction	ENSG00000100075
HMR_7876	0	4.69653	0	0	5.30342	-5.98345	1.56551	-0.226678	-0.144795	changed_direction	ENSG00000162368
HMR_5575	0	0	-5.47573	0.778611	0	0	-1.82524	0.259537	-0.142193	changed_direction	ENSG00000103257
RE2625M	-1.69193	0.667597	3.46683	1.15273	0	-1.47508	0.814165	-0.107452	-0.131978	changed_direction	ENSG00000135929
HMR_4565	-0.397708	-0.954194	7.60733	0	-0.371379	-0.424908	2.08514	-0.265429	-0.127295	changed_direction	ENSG00000177156
HMR_8465	-4.64042	-3.09126	-6.40037	-2.36981	4.13222	-0.00514848	-4.71068	0.585753	-0.124346	changed_direction	ENSG00000162368
HMR_8144	6.22689	6.89579	5.61618	0	-5.43903	3.23938	6.24629	-0.733215	-0.117384	changed_direction	ENSG00000100714
CYTDt2r	0	0.83996	0	0	-0.687061	0.594549	0.279987	-0.0308374	-0.110139	changed_direction	ENSG00000197506
HMR_4738	0	-2.95233	0.555389	0.275007	-0.512419	0.485427	-0.798981	0.0826716	-0.103471	changed_direction
HMR_3950	7.95506	11.0515	-2.28272	-0.6371	1.63006	-2.52834	5.57462	-0.511792	-0.0918075	changed_direction
HMR_4440	3.17376	-7.7935	-5.20511	0	-9.31141	10.2107	-3.27495	0.299763	-0.0915321	changed_direction	ENSG00000065911	ENSG00000163738
HMR_2803	1.49937e-05	-1.1116	-2.29692	0	0	0.301135	-1.13617	0.100378	-0.0883482	changed_direction	ENSG00000095321
HMR_2801	-1.49937e-05	1.1116	2.29692	0	0	-0.301135	1.13617	-0.100378	-0.0883482	changed_direction	ENSG00000197375
HMR_5533	0	0	-8.12879	0.688	0	0	-2.7096	0.229333	-0.0846374	changed_direction	ENSG00000103257	ENSG00000165029
HMR_2658	0	0	-6.35338	4.38819	-3.853	0	-2.11779	0.178397	-0.0842374	changed_direction	ENSG00000149742	ENSG00000175003	ENSG00000178537	ENSG00000197119	ENSG00000197208
HMR_3925	2.25656	5.36212	0	0	-1.94087	1.46523	2.53956	-0.158547	-0.0624308	changed_direction	ENSG00000151552
HMR_5003	0	0.83996	0	0.0426443	-0.687061	0.594549	0.279987	-0.0166226	-0.0593693	changed_direction	ENSG00000112759	ENSG00000174669
HMR_2626	0	2.27137	3.03085	0	0	-0.30095	1.76741	-0.100317	-0.0567591	changed_direction	ENSG00000110090	ENSG00000169169	ENSG00000205560
HMR_8721	5.59866	0	77.8403	24.1764	-36.2046	7.87276	27.813	-1.38514	-0.0498018	changed_direction
HMR_5082	-0.066	2.79985	-1000	0	37.6359	-0.066	-332.422	12.5233	-0.0376729	changed_direction	ENSG00000092068	ENSG00000168003	ENSG00000003989	ENSG00000103257	ENSG00000112394	ENSG00000123643	ENSG00000139514	ENSG00000149150	ENSG00000155465	ENSG00000165349	ENSG00000167703
HMR_5585	0	0	9.22955	0	0.0703642	-0.41024	3.07652	-0.113292	-0.0368248	changed_direction	ENSG00000103064	ENSG00000103257
r2511	0	1.15626	0	0	0	-0.0410486	0.385419	-0.0136829	-0.0355013	changed_direction
HMR_2991	0	-1.15626	0	0	0	0.0410486	-0.385419	0.0136829	-0.0355013	changed_direction	ENSG00000068366	ENSG00000103740	ENSG00000123983	ENSG00000130377	ENSG00000140284	ENSG00000151726	ENSG00000164398	ENSG00000197142	ENSG00000239642
HMR_0217	-1.49937e-05	-1.34629	0	-1.45941e-05	0	0.04757	-0.448768	0.0158518	-0.035323	changed_direction	ENSG00000068366	ENSG00000103740	ENSG00000123983	ENSG00000130377	ENSG00000140284	ENSG00000151726	ENSG00000164398	ENSG00000197142	ENSG00000239642
HMR_10036	0	-4.99142	-1.87644	0	6.26898e-05	0.21519	-2.28929	0.0717508	-0.031342	changed_direction
HMR_4915	-961.797	17.1952	33.0078	6.72461	18.1749	0.574341	-303.865	8.49129	-0.0279443	changed_direction
HMR_0249	-1.01174e-05	-0.904477	-0.281106	-9.84775e-06	0	0.0321101	-0.395198	0.0107001	-0.0270752	changed_direction	ENSG00000068366	ENSG00000103740	ENSG00000119673	ENSG00000123983	ENSG00000130377	ENSG00000140284	ENSG00000151726	ENSG00000164398	ENSG00000177465	ENSG00000197142	ENSG00000239642
HMR_10033	6.75393e-05	6.0379	1.87654	6.57393e-05	0	-0.214353	2.63817	-0.0714291	-0.0270752	changed_direction
HMR_5124	0.635726	1.31235	-4.70099	0.6371	0.592251	-1.16668	-0.917641	0.0208903	-0.0227653	changed_direction	ENSG00000144659
CHSTEROLt2	0	-0.00016107	984.95	0	-17.8277	0	328.317	-5.94258	-0.0181001	changed_direction
HMR_1530	0	0	1000	6.57393e-05	-17.8277	0	333.333	-5.94253	-0.0178276	changed_direction
r1318	1.29338e-05	-2.44311	2.02145e-05	1.25891e-05	1.20051e-05	0.0410623	-0.814358	0.0136956	-0.0168177	changed_direction
HMR_4913	-2.64281e-05	-15.5327	-2.27901e-05	-2.87872e-05	-0.021086	0.255453	-5.17758	0.0781128	-0.0150867	changed_direction
HMR_4568	-21.5691	0	-7.37838	0.389445	0	0	-9.64916	0.129815	-0.0134535	changed_direction	ENSG00000067057	ENSG00000141959	ENSG00000152556
Htx	0	0	1000	-7.06309	0	-4.65345	333.333	-3.90551	-0.0117165	changed_direction
ACCOAtr	-2.25701	-1.28688	0	0	0.0210586	0	-1.1813	0.00701952	-0.00594221	changed_direction	ENSG00000169359
HMR_2780	2.25701	1.28688	0	0	-0.0210586	0	1.1813	-0.00701952	-0.00594221	changed_direction	ENSG00000095321
HMR_2778	-2.25701	-1.28688	0	0	0.0210586	0	-1.1813	0.00701952	-0.00594221	changed_direction	ENSG00000197375
HMR_4006	-43.9097	0	-25.8529	0.376765	0	0	-23.2542	0.125588	-0.00540067	changed_direction	ENSG00000011052	ENSG00000103024	ENSG00000103202	ENSG00000112981	ENSG00000143156	ENSG00000172113	ENSG00000239672	ENSG00000243678
HMR_9361	-0.0072	1.7574	-1.71795e-06	-0.0072	-1.02027e-06	-1.16733e-06	0.583399	-0.00240073	-0.00411507	changed_direction
r2538	1.4521e-06	-1.28688	2.26951e-06	1.4134e-06	1.34783e-06	0.00461013	-0.428958	0.00153763	-0.00358457	changed_direction
HMR_7942	0	4.89482	-0.111031	0	-0.0143553	0	1.5946	-0.0047851	-0.00300082	changed_direction	ENSG00000117594
HXCOAtx	-980.847	14.9086	19.9772	0	0	1.70044	-315.32	0.566813	-0.00179758	changed_direction
HMR_5346	0	20.6221	-0.586176	-0.0314838	0	0	6.67866	-0.0104946	-0.00157136	changed_direction
HMR_7783	0	20.6293	3.36243	-0.0285692	0	0	7.99724	-0.00952305	-0.00119079	changed_direction
HMR_2630	-1.73041	0.0229142	1.8796	0	0	-0.000185723	0.0573677	-6.19075e-05	-0.00107914	changed_direction	ENSG00000095321	ENSG00000157184
C161CPT22	1.73041	-0.0229142	-1.8796	0	0	0.000154357	-0.0573677	5.14524e-05	-0.000896888	changed_direction	ENSG00000157184
HMR_2090	0	0	8.23477	0	0	-0.00717765	2.74492	-0.00239255	-0.000871627	changed_direction
HMR_2089	0	0	8.23477	0	0	-0.00717765	2.74492	-0.00239255	-0.000871627	changed_direction	ENSG00000005381	ENSG00000115705	ENSG00000117592	ENSG00000121053	ENSG00000167419
HMR_2087	0	0	-8.23477	0	0	0.00717765	-2.74492	0.00239255	-0.000871627	changed_direction
HMR_7762	0	0	-8.23477	0	0	0.00717765	-2.74492	0.00239255	-0.000871627	changed_direction
HMR_2088	0	0	-8.23477	0	0	0.00717765	-2.74492	0.00239255	-0.000871627	changed_direction	ENSG00000005381	ENSG00000115705	ENSG00000117592	ENSG00000121053	ENSG00000167419
r0170	0	0	-7.87971	0	0	0.000794429	-2.62657	0.00026481	-0.00010082	changed_direction	ENSG00000079459
r0575	0	0	-7.87971	0	0	0.000794429	-2.62657	0.00026481	-0.00010082	changed_direction	ENSG00000079459
C160CRNt	0	3.05658	0	0	0	-0.000185723	1.01886	-6.19075e-05	-6.07615e-05	changed_direction	ENSG00000178537
HMR_0401	-2.25702	-20.7423	-0.00544197	-1.90644e-07	0	0.000621624	-7.66826	0.000207144	-2.70132e-05	changed_direction	ENSG00000068366	ENSG00000103740	ENSG00000123983	ENSG00000130377	ENSG00000140284	ENSG00000151726	ENSG00000164398	ENSG00000197142	ENSG00000239642
HMR_5422	0	3.33485	0	-4.87308e-05	0	0	1.11162	-1.62436e-05	-1.46126e-05	changed_direction
C180CRNt	0	0	-3.73985	0	0	3.10594e-05	-1.24662	1.03531e-05	-8.30499e-06	changed_direction	ENSG00000178537
HMR_5045	0	0	-15.0508	0	0	7.17256e-05	-5.01692	2.39085e-05	-4.76558e-06	changed_direction
HMR_8698	0	1.0089	0	0	0	-2.91324e-06	0.3363	-9.71079e-07	-2.88754e-06	changed_direction
HMR_2608	-8.98273e-07	-2.14224e-06	9.50656	-8.74333e-07	-8.33775e-07	-9.53951e-07	3.16885	-8.87353e-07	-2.80023e-07	changed_direction	ENSG00000110090	ENSG00000169169	ENSG00000205560
r2537	2.25702	19.4379	3.0612e-07	1.90644e-07	1.81801e-07	-6.21717e-06	7.23165	-1.94824e-06	-2.69405e-07	changed_direction
HMR_2633	0	6.44282e-08	-1.8796	2.62957e-08	2.50759e-08	3.34651e-07	-0.626534	1.28674e-07	-2.05375e-07	changed_direction	ENSG00000110090	ENSG00000169169	ENSG00000205560
ELAIDCRNt	0	0	-3.73985	0	0	3.05961e-07	-1.24662	1.01987e-07	-8.1811e-08	changed_direction	ENSG00000178537
HMR_1915	0	0.00016107	-984.95	0	0	7.17256e-05	-328.317	2.39085e-05	-7.28216e-08	changed_direction
HMR_2666	2.70157e-08	6.44282e-08	-7.27174	2.62957e-08	2.50759e-08	3.34651e-07	-2.42391	1.28674e-07	-5.30853e-08	changed_direction	ENSG00000110090	ENSG00000169169	ENSG00000205560
HMR_0796	0	0	8.95614	-1.68576e-07	0	0	2.98538	-5.61921e-08	-1.88224e-08	changed_direction
OCCOAtx	0	-1.70487	-2.03562	0	0	0	-1.24683	0	0	switched_off
HMR_6276	5.85599	4.68874	-5.61088	0	0	0	1.64462	0	0	switched_off	ENSG00000100075
HMR_7834	0	2.47808	2.06442	0	0	0	1.51417	0	0	switched_off	ENSG00000125454
HMR_7812	-1.26612	0	-3.10769	0	0	0	-1.45793	0	0	switched_off	ENSG00000125454
HMR_5077	6.97046	6.39157	44.0025	0	0	0	19.1215	0	0	switched_off	ENSG00000092068	ENSG00000168003	ENSG00000003989	ENSG00000103257	ENSG00000123643	ENSG00000130876	ENSG00000139514	ENSG00000149150	ENSG00000155465	ENSG00000165349	ENSG00000167703
HMR_9197	0	1.1177	0.124328	0	0	0	0.414008	0	0	switched_off	ENSG00000138449
HMR_6333	0	1.9644	1.25618	0	0	0	1.07353	0	0	switched_off	ENSG00000125454
r0999	-1.7304	1.18269	2.61353	0	0	0	0.688609	0	0	switched_off
HMR_1882	0	-5.52781	-0.099644	0	0	0	-1.87582	0	0	switched_off	ENSG00000021488	ENSG00000084453	ENSG00000111700
HMR_5361	6.99449	0.0757311	0	0	0	0	2.35674	0	0	switched_off
HMR_8234	0	0.00583916	1.88035	0	0	0	0.628731	0	0	switched_off
HMR_0736	0.000360014	7.18288	7.04499	0	0	0	4.74274	0	0	switched_off	ENSG00000164023	ENSG00000198964
HMR_4744	0	1.24096	0.399983	0	0	0	0.546982	0	0	switched_off	ENSG00000148218
HMR_9634	0	0.00583916	1.88035	0	0	0	0.628731	0	0	switched_off
HMR_6307	0.793398	0	0.915591	0	0	0	0.569663	0	0	switched_off	ENSG00000102743	ENSG00000120329
HMR_5560	0	-6.28767	5.47573	0	0	0	-0.270645	0	0	switched_off	ENSG00000103257
HMR_6332	0	2.71995	0.735482	0	0	0	1.15181	0	0	switched_off	ENSG00000125454
THFt2	1.14309	3.84499	0	0	0	0	1.66269	0	0	switched_off	ENSG00000173638
HMR_5478	6.98482	0	5.47573	0	0	0	4.15352	0	0	switched_off	ENSG00000103257
HMR_5018	23.4867	1.09259	1.13119	0	0	0	8.57016	0	0	switched_off	ENSG00000100156	ENSG00000108932	ENSG00000118596	ENSG00000141526	ENSG00000155380	ENSG00000168679	ENSG00000170190
HMR_0615	0.00123039	0.00293428	1.62764	0	0	0	0.543935	0	0	switched_off	ENSG00000134255	ENSG00000138018
HMR_8238	0	0.00583916	1.88035	0	0	0	0.628731	0	0	switched_off	ENSG00000166224
HMR_5354	0	-9.00544	-8.95614	0	0	0	-5.9872	0	0	switched_off
PMTCOAtx	-1.7304	1.18269	2.61353	0	0	0	0.688609	0	0	switched_off
r0437	-1.7304	1.18269	2.61353	0	0	0	0.688609	0	0	switched_off	ENSG00000110090	ENSG00000157184
HMR_0616	0.00123039	0.00293428	1.62764	0	0	0	0.543935	0	0	switched_off	ENSG00000241878
HMR_5581	0	-8.51314	9.22955	0	0	0	0.238805	0	0	switched_off	ENSG00000103064	ENSG00000103257
HMR_0763	0	-9.00544	-8.95614	0	0	0	-5.9872	0	0	switched_off
HMR_4941	0	9.00544	8.95614	0	0	0	5.9872	0	0	switched_off
HMR_0730	0	-9.00544	-8.95614	0	0	0	-5.9872	0	0	switched_off	ENSG00000101558	ENSG00000113163	ENSG00000124164	ENSG00000133275	ENSG00000163590	ENSG00000184304
HMR_0770	0	-3.46858	3.6382	0	0	0	0.0565378	0	0	switched_off	ENSG00000139433
HMR_0599	0.00123039	0.00293428	1.62764	0	0	0	0.543935	0	0	switched_off	ENSG00000067113	ENSG00000101577	ENSG00000105520	ENSG00000117600	ENSG00000129951	ENSG00000132793	ENSG00000134324	ENSG00000141934	ENSG00000147535	ENSG00000162407	ENSG00000203805
HMR_5541	0	2.86585	8.12879	0	0	0	3.66488	0	0	switched_off	ENSG00000103257	ENSG00000165029
4TMEABUTNt1	951.797	0	1000	0	0	0	650.599	0	0	switched_off
HXCOAx	980.847	-14.9086	-19.9772	0	0	0	315.32	0	0	switched_off
HXCOAm	0	8.00764	8.04691	0	0	0	5.35152	0	0	switched_off
HMR_8466	1.18284	1.85498	2.49955	0	0	0	1.84579	0	0	switched_off	ENSG00000162368
HMR_6033	0	-18.5275	25.9468	0	0	0	2.47309	0	0	switched_off	ENSG00000100156	ENSG00000108932	ENSG00000118596	ENSG00000141526	ENSG00000155380	ENSG00000168679	ENSG00000170190
4TMEABUTNt2	-951.797	0	-1000	0	0	0	-650.599	0	0	switched_off
HXCOAc	-980.847	6.90094	11.9302	0	0	0	-320.672	0	0	switched_off
HMR_3956	0	0.941106	2.29278	0	0	0	1.07796	0	0	switched_off	ENSG00000169239	ENSG00000174990
HMR_3784	0	2.55582	2.09761	0	0	0	1.55114	0	0	switched_off	ENSG00000196177
HMR_6038	-23.4867	0	-25.9468	0	0	0	-16.4778	0	0	switched_off	ENSG00000100156	ENSG00000108932	ENSG00000118596	ENSG00000141526	ENSG00000155380	ENSG00000168679	ENSG00000170190
HMR_6017	-23.4867	0	25.9468	0	0	0	0.820015	0	0	switched_off	ENSG00000100156	ENSG00000108932	ENSG00000118596	ENSG00000141526	ENSG00000155380	ENSG00000168679	ENSG00000170190
HMR_4742	0	2.48193	0.799966	0	0	0	1.09396	0	0	switched_off	ENSG00000023330	ENSG00000158578	ENSG00000178773
HMR_6003	0.63776	0	-25.9468	0	0	0	-8.43633	0	0	switched_off	ENSG00000100156	ENSG00000108932	ENSG00000118596	ENSG00000141526	ENSG00000155380	ENSG00000168679	ENSG00000170190
HMR_5987	0	1.1177	0.124328	0	0	0	0.414008	0	0	switched_off	ENSG00000018280	ENSG00000110911	ENSG00000138449
HMR_4957	0.84347	0	1.39739	0	0	0	0.746952	0	0	switched_off
HMR_5876	0	2.97085	3.75382	0	0	0	2.24156	0	0	switched_off	ENSG00000103064
HMR_5856	0	2.97085	3.75382	0	0	0	2.24156	0	0	switched_off	ENSG00000103064
C4tmc	0	3.05658	-3.6959	0	0	0	-0.213107	0	0	switched_off	ENSG00000178537
HMR_3783	0	-2.55582	-2.09761	0	0	0	-1.55114	0	0	switched_off	ENSG00000122971	ENSG00000196177
HMR_6015	23.4867	-18.5275	25.9468	0	0	0	10.302	0	0	switched_off	ENSG00000100156	ENSG00000108932	ENSG00000118596	ENSG00000141526	ENSG00000155380	ENSG00000168679	ENSG00000170190
HMR_6912	0	19.5099	11.2686	0	0	0	10.2595	0	0	switched_off	ENSG00000107902	ENSG00000138777	ENSG00000143363	ENSG00000180817
HMR_6039	23.4867	0	-25.9468	0	0	0	-0.820015	0	0	switched_off	ENSG00000100156	ENSG00000108932	ENSG00000118596	ENSG00000141526	ENSG00000155380	ENSG00000168679	ENSG00000170190
HMR_7891	4.88217	-1.85498	0	0	0	0	1.00906	0	0	switched_off	ENSG00000011052	ENSG00000239672	ENSG00000243678
HMR_4567	21.5691	0	15.6859	0	0	0	12.4183	0	0	switched_off	ENSG00000067057	ENSG00000141959	ENSG00000152556
HMR_4743	0	-2.48193	-0.799966	0	0	0	-1.09396	0	0	switched_off
HMR_6247	0	0.915518	0.941106	0	0	0	0.618875	0	0	switched_off	ENSG00000112499	ENSG00000146477	ENSG00000174640	ENSG00000175003
NADQNOXR	10.3046	5.69488	0	0	0	0	5.33315	0	0	switched_off	ENSG00000181019
HMR_6236	0	-0.111031	-0.941106	0	0	0	-0.350713	0	0	switched_off	ENSG00000174640
HMR_6231	0	-0.111031	-0.941106	0	0	0	-0.350713	0	0	switched_off	ENSG00000174640
PTRCARGte	0.084	0.757023	1.34483	0	0	0	0.728617	0	0	switched_off	ENSG00000155465	ENSG00000168003
HMR_4016	1.38505	0.0962599	0	0	0	0	0.493768	0	0	switched_off	ENSG00000011052	ENSG00000103024	ENSG00000103202	ENSG00000112981	ENSG00000143156	ENSG00000172113	ENSG00000239672	ENSG00000243678
WHARACHDtd	0.226509	0.998557	0.941106	0	0	0	0.722057	0	0	switched_off
HMR_6056	0	-0.137504	1.94111	0	0	0	0.601201	0	0	switched_off	ENSG00000147100
HMR_7685	1.14309	3.84499	0	0	0	0	1.66269	0	0	switched_off	ENSG00000173638
HMR_6049	23.4867	0	-25.9468	0	0	0	-0.820015	0	0	switched_off	ENSG00000100156	ENSG00000108932	ENSG00000118596	ENSG00000141526	ENSG00000155380	ENSG00000168679	ENSG00000170190
ACNAMtr	0	1000	1000	0	0	0	666.667	0	0	switched_off
The	-1000	-43.3988	-1000	0	1000	-1000	-681.133	0	0	switched_off
HMR_7977	0	3.84499	3.19692	0	0	0	2.3473	0	0	switched_off
ACNAMt2	0	1000	1000	0	0	0	666.667	0	0	switched_off
HXAt2	980.847	-14.9086	-19.9772	0	0	0	315.32	0	0	switched_off
HXAt1	0	8.00764	8.04691	0	0	0	5.35152	0	0	switched_off
APRGSTRNt1e	0	3.84499	3.19692	0	0	0	2.3473	0	0	switched_off	ENSG00000173638
HMR_8659	0	5.52781	0.0569996	0	0	0	1.8616	0	0	switched_off	ENSG00000084453	ENSG00000111700	ENSG00000134538
HMR_0169	0	8.00764	8.04691	0	0	0	5.35152	0	0	switched_off	ENSG00000155368
HMR_2742	0	-1.28688	1.77636e-15	0	0	0	-0.42896	0	0	switched_off	ENSG00000110090	ENSG00000169169	ENSG00000205560
HMR_2992	2.25702	20.7248	0	0	0	0	7.66061	0	0	switched_off	ENSG00000068366	ENSG00000103740	ENSG00000123983	ENSG00000130377	ENSG00000140284	ENSG00000151726	ENSG00000164398	ENSG00000197142	ENSG00000239642
r2512	2.25702	20.7248	0	0	0	0	7.66061	0	0	switched_off
r2508	0	18.2666	0.416593	0	0	0	6.22772	0	0	switched_off
HMR_0159	0	3.91569	-7.43575	0	0	0	-1.17335	0	0	switched_off	ENSG00000110090	ENSG00000169169	ENSG00000205560
HMR_2594	6.99449	-2.65992	4.82222	0	0	0	3.05226	0	0	switched_off	ENSG00000110090	ENSG00000169169	ENSG00000205560
r2514	2.25701	0	-2.41954	0	0	0	-0.0541748	0	0	switched_off
HMR_0161	0	3.91569	-7.43575	0	0	0	-1.17335	0	0	switched_off	ENSG00000095321	ENSG00000157184
HMR_0160	0	-0.859109	3.73985	0	0	0	0.960246	0	0	switched_off	ENSG00000178537
HMR_2629	1.73041	3.03367	-1.8796	0	0	0	0.961493	0	0	switched_off	ENSG00000149742	ENSG00000175003	ENSG00000178537	ENSG00000197119	ENSG00000197208
HMR_3033	0	-1.70487	-2.03562	0	0	0	-1.24683	0	0	switched_off	ENSG00000178537	ENSG00000197119
HMR_3034	0	1.70487	2.03562	0	0	0	1.24683	0	0	switched_off	ENSG00000005469
r2315	0.226509	0.111031	0.941106	0	0	0	0.426215	0	0	switched_off	ENSG00000174640
r2379	5.85599	1.22993	5.3894	0	0	0	4.15844	0	0	switched_off	ENSG00000100075
HMR_2952	-2.25701	0	2.41954	0	0	0	0.0541748	0	0	switched_off	ENSG00000068366	ENSG00000103740	ENSG00000123983	ENSG00000130377	ENSG00000140284	ENSG00000151726	ENSG00000164398	ENSG00000197142	ENSG00000239642
HMR_4887	0	0	26.3163	4.53133e-06	0	0	8.77211	1.51044e-06	1.72187e-07	sig_decrease
HMR_6646	0	1.00892	0	5.34019e-06	0	0	0.336306	1.78006e-06	5.29299e-06	sig_decrease	ENSG00000128918	ENSG00000165092
HMR_0263	-2.70158e-08	0.932855	0.289926	1.01567e-05	0	0	0.407594	3.38557e-06	8.30625e-06	sig_decrease	ENSG00000068366	ENSG00000103740	ENSG00000123983	ENSG00000130377	ENSG00000140284	ENSG00000151726	ENSG00000164398	ENSG00000197142	ENSG00000239642
ARACHDFATPtc	0	0.653904	0	7.11957e-06	0	0	0.217968	2.37319e-06	1.08878e-05	sig_decrease	ENSG00000130304	ENSG00000167114
HMR_0267	-2.70157e-08	-0.00241516	7.27099	-2.62957e-08	0	8.57412e-05	2.42286	2.85716e-05	1.17925e-05	sig_decrease	ENSG00000068366	ENSG00000103740	ENSG00000123983	ENSG00000130377	ENSG00000140284	ENSG00000151726	ENSG00000164398	ENSG00000197142	ENSG00000239642
r0309	-1.73041	-7.77934	1.8796	0	3.55271e-15	-0.000154357	-2.54338	-5.14524e-05	2.02299e-05	sig_decrease	ENSG00000115425	ENSG00000116353
r1252	1.73041	0	0	0	0	3.58739e-05	0.576804	1.1958e-05	2.07314e-05	sig_decrease	ENSG00000068366	ENSG00000123983	ENSG00000130377	ENSG00000140284	ENSG00000151726	ENSG00000164398	ENSG00000197142
C161CPT12	1.73041	-0.0229142	0	0	0	3.58739e-05	0.569166	1.1958e-05	2.10096e-05	sig_decrease	ENSG00000110090	ENSG00000169169	ENSG00000205560
C161CRN2t	1.73041	-0.0229142	0	4.44089e-16	0	3.61799e-05	0.569166	1.206e-05	2.11888e-05	sig_decrease	ENSG00000178537
HMR_2807	2.25701	-3.52744e-06	-2.41954	-1.43969e-06	-1.37291e-06	-1.57079e-06	-0.0541773	-1.46113e-06	2.69694e-05	sig_decrease	ENSG00000197375
HMR_2809	-2.25701	3.52744e-06	2.41954	1.43969e-06	1.37291e-06	1.57079e-06	0.0541773	1.46113e-06	2.69694e-05	sig_decrease	ENSG00000095321
HMR_0020	-6.75393e-05	-0.00016107	-4.81312	-6.57393e-05	-6.26898e-05	-7.17257e-05	-1.60445	-6.67183e-05	4.15833e-05	sig_decrease
HMR_0233	-2.70157e-08	-0.00241516	1.87885	-2.62957e-08	0	8.57412e-05	0.625479	2.85716e-05	4.56796e-05	sig_decrease	ENSG00000068366	ENSG00000103740	ENSG00000123983	ENSG00000130377	ENSG00000140284	ENSG00000151726	ENSG00000164398	ENSG00000197142	ENSG00000239642
SQLSr	0.000748061	0.00178401	7.88087	0.000728124	0	0	2.6278	0.000242708	9.23616e-05	sig_decrease	ENSG00000079459
HMR_4371	1.79721e-05	0.539585	2.8089e-05	1.74931e-05	1.66816e-05	1.90861e-05	0.179877	1.77536e-05	9.86985e-05	sig_decrease	ENSG00000164708	ENSG00000171314	ENSG00000172331	ENSG00000226784
ADNK3	5.1549	0	0	0	0.000924382	0	1.7183	0.000308127	0.000179321	sig_decrease
DHFtm	0	0.896556	0	-0.004	0.0041974	0	0.298852	6.57999e-05	0.000220176	sig_decrease
HMR_0450	0	1.75482	0	0.000461318	0	0	0.58494	0.000153773	0.000262886	sig_decrease	ENSG00000175066	ENSG00000196475	ENSG00000198814	ENSG00000229894
HMR_8241	0	-1.82342	-1.91172	-0.000350251	-0.000334164	-0.000382329	-1.24504	-0.000355581	0.000285597	sig_decrease
HMR_10044	0	-1.82342	-1.91172	-0.000350251	-0.000334164	-0.000382329	-1.24504	-0.000355581	0.000285597	sig_decrease
HMR_0734	0	1.82342	1.91172	0.000350251	0.000334164	0.000382329	1.24504	0.000355581	0.000285597	sig_decrease
HMR_0735	0	1.82342	1.91172	0.000350251	0.000334164	0.000382329	1.24504	0.000355581	0.000285597	sig_decrease	ENSG00000164023	ENSG00000198964
HMR_0731	0	1.82342	1.91172	0.000350251	0.000334164	0.000382329	1.24504	0.000355581	0.000285597	sig_decrease	ENSG00000113163
HMR_0625	0.00331354	9.01334	8.96132	0.00442233	0.00307562	0.00351892	5.99266	0.00367229	0.000612798	sig_decrease	ENSG00000111666	ENSG00000134255
5MTHFt2	0	-3.84499	0	0	-0.00399898	0	-1.28166	-0.00133299	0.00104005	sig_decrease	ENSG00000173638
HMR_0769	0	0	-9.8468	0	0	-0.0143553	-3.28227	-0.0047851	0.00145786	sig_decrease
HMR_0786	0	0	9.8468	0	0	0.0143553	3.28227	0.0047851	0.00145786	sig_decrease	ENSG00000115850	ENSG00000163521	ENSG00000170266	ENSG00000188167
HMR_9640	0	0	-9.8468	0	0	-0.0143553	-3.28227	-0.0047851	0.00145786	sig_decrease
HMR_8202	0	0	9.8468	0	0	0.0143553	3.28227	0.0047851	0.00145786	sig_decrease
HMR_8765	0	0	9.8468	0	0	0.0143553	3.28227	0.0047851	0.00145786	sig_decrease
HMR_0651	0.00123149	0.00293691	1.62939	1.0699e-06	0.00114307	0.00130782	0.54452	0.000817319	0.00150099	sig_decrease	ENSG00000185813
HMR_0766	0	0	7.96588	0	0	0.0143553	2.65529	0.0047851	0.0018021	sig_decrease	ENSG00000115850	ENSG00000163521	ENSG00000170266
HMR_8146	0	3.46858	4.32769	0	0	0.0143553	2.59876	0.0047851	0.0018413	sig_decrease	ENSG00000113163
GLUSIDEte	0	3.46858	4.32769	0	0	0.0143553	2.59876	0.0047851	0.0018413	sig_decrease
HMR_4335	0	2.03233	0	0	0.0041974	0	0.677443	0.00139913	0.00206532	sig_decrease	ENSG00000178700	ENSG00000228716
HMR_9611	0	0	2.49313	0.0072	0	0	0.831045	0.0024	0.00288793	sig_decrease	ENSG00000151229
HMR_5006	0	1.13577	0	0.004	0	0	0.378591	0.00133333	0.00352183	sig_decrease
HMR_4656	0	1.13577	0	0.004	0	0	0.378591	0.00133333	0.00352183	sig_decrease	ENSG00000178700	ENSG00000228716
HMR_5076	0.03	0.0375	52.7679	0	0	0.206323	17.6118	0.0687743	0.00390501	sig_decrease	ENSG00000092068	ENSG00000168003	ENSG00000003989	ENSG00000103257	ENSG00000123643	ENSG00000130876	ENSG00000139514	ENSG00000149150	ENSG00000155465	ENSG00000164363	ENSG00000165349	ENSG00000167703
HMR_5068	0	7.83335	8.32509	0.084	0	0	5.38615	0.028	0.00519852	sig_decrease	ENSG00000003989	ENSG00000139209	ENSG00000139514	ENSG00000165349
HMR_4858	0.0143553	0	7.93731	0	0.0143553	0.0429244	2.65056	0.0190932	0.00720349	sig_decrease	ENSG00000059804	ENSG00000117394	ENSG00000136856	ENSG00000163581	ENSG00000197496
HMR_3944	0	1.41743	1.51982	0.010617	0	0.0115826	0.979082	0.00739988	0.00755797	sig_decrease	ENSG00000169764
RE3410C	1000	0	0	0	7.74034	0	333.333	2.58011	0.00774034	sig_decrease
HMR_2449	1000	0	0	0	7.74034	0	333.333	2.58011	0.00774034	sig_decrease
HMR_5080	-0.016	2.95485	52.8891	0	4.74989	-4.28936	18.6093	0.153509	0.00824901	sig_decrease	ENSG00000092068	ENSG00000168003	ENSG00000003989	ENSG00000103257	ENSG00000112394	ENSG00000123643	ENSG00000139514	ENSG00000149150	ENSG00000155465	ENSG00000165349	ENSG00000167703
C05953tm	0	-23.8443	-1000	2.00538	0	-12.2191	-341.281	-3.40457	0.00997583	sig_decrease
RE2078M	0	-23.8443	-1000	2.00538	0	-12.2191	-341.281	-3.40457	0.00997583	sig_decrease
PROSTGE2t2m	0	23.8443	1000	-2.00538	0	12.2191	341.281	3.40457	0.00997583	sig_decrease
HMR_3802	0	7.6507	-6.11243	2.09775	-4.29073	2.20935	0.512754	0.00545525	0.0106391	sig_decrease	ENSG00000148672	ENSG00000182890
HMR_4052	0	8.86054	6.24335	0.0840832	0.120867	0	5.03463	0.0683166	0.0135693	sig_decrease	ENSG00000101911	ENSG00000147224	ENSG00000229937
HMR_1322	0	-17.9357	-1000	0	-4.60335	-12.2191	-339.312	-5.60747	0.016526	sig_decrease
HMR_1323	0	17.9357	1000	0	4.60335	12.2191	339.312	5.60747	0.016526	sig_decrease
HMR_1324	0	-17.9357	-1000	0	-4.60335	-12.2191	-339.312	-5.60747	0.016526	sig_decrease
HMR_6180	0	0.887525	0	0	0	0.0174484	0.295842	0.00581614	0.0196596	sig_decrease	ENSG00000134538
HMR_1996	0	4.89482	0.111031	0.0840643	0.0143553	0	1.66862	0.0328065	0.0196609	sig_decrease	ENSG00000117594
HMR_1998	0	-4.89482	-0.111031	-0.0840643	-0.0143553	0	-1.66862	-0.0328065	0.0196609	sig_decrease
CORTSNti	0	-4.89482	-0.111031	-0.0840643	-0.0143553	0	-1.66862	-0.0328065	0.0196609	sig_decrease
CITRtm	0	-3.01898	0	0	-0.0565835	-0.0426443	-1.00633	-0.033076	0.032868	sig_decrease	ENSG00000102743	ENSG00000120329
HMR_4890	981.234	12.7867	0	10.9499	14.3707	8.59749	331.34	11.306	0.034122	sig_decrease
HMR_6233	0	-0.111031	-0.941106	0	-0.0426443	0	-0.350713	-0.0142148	0.0405311	sig_decrease	ENSG00000174640
CRNtHa	1.89918	0	0.650765	0	0	0.111031	0.84998	0.0370104	0.0435427	sig_decrease	ENSG00000197208
LST4EXPTDhc	0	0	-1000	0	-43.6688	0	-333.333	-14.5563	0.0436688	sig_decrease
LST4EXPthc	0	0	1000	0	43.6688	0	333.333	14.5563	0.0436688	sig_decrease
HMR_6268	0	0	0.941106	0	0.0426443	0	0.313702	0.0142148	0.045313	sig_decrease	ENSG00000174640	ENSG00000176463
HMR_4355	0	0	8.3075	0.389445	0	0	2.76917	0.129815	0.0468787	sig_decrease	ENSG00000109107	ENSG00000136872	ENSG00000149925	ENSG00000285043
HMR_5074	6.88082	-0.104	16.3688	0	1.27679	-0.104	7.71519	0.390931	0.0506703	sig_decrease	ENSG00000092068	ENSG00000168003	ENSG00000003989	ENSG00000103257	ENSG00000112394	ENSG00000123643	ENSG00000139514	ENSG00000149150	ENSG00000155465	ENSG00000165349	ENSG00000167703
HMR_5474	0	0	5.47573	0	0.283326	0	1.82524	0.0944421	0.0517422	sig_decrease	ENSG00000103257
HMR_8767	0.0109066	3.10769	0	0	0.186637	0	1.03953	0.0622124	0.0598466	sig_decrease	ENSG00000213930
RE1807M	0	0	5.45713	1.80735	0	-1.47508	1.81904	0.110757	0.0608873	sig_decrease	ENSG00000135929
ATVACIDOATPtu	0	0	3.18269	0.226509	-0.0285692	0	1.0609	0.0659798	0.0621924	sig_decrease	ENSG00000137491
HMR_5128	-2.67548	0	-3.63239	-0.447388	0.0285692	0	-2.10262	-0.139606	0.0663963	sig_decrease
HMR_5347	-0.00149612	19.5499	0	0	3.88677e-07	1.30634	6.51613	0.435448	0.0668261	sig_decrease
r2375	0	3.45892	5.61088	7.91199	0	-7.30058	3.02327	0.203803	0.0674116	sig_decrease	ENSG00000100075
HMR_6354	0	0.854315	0.153676	0.0703893	0	0	0.335997	0.0234631	0.0698313	sig_decrease	ENSG00000137860	ENSG00000197506
HMR_1692	0	0	-24.8763	-1.80735	0	0	-8.29211	-0.602452	0.0726536	sig_decrease	ENSG00000072210	ENSG00000111275	ENSG00000137124	ENSG00000143149	ENSG00000164904
HMR_0157	0	11.9469	78.935	0	7.08947	0	30.294	2.36316	0.0780075	sig_decrease
HMR_0158	0	15.8626	71.4993	0	7.08947	0	29.1206	2.36316	0.0811506	sig_decrease	ENSG00000012660	ENSG00000026652	ENSG00000100344	ENSG00000102125	ENSG00000111684	ENSG00000123684	ENSG00000125505	ENSG00000141446	ENSG00000143797	ENSG00000146648	ENSG00000151093	ENSG00000160216	ENSG00000169359	ENSG00000170522	ENSG00000171320	ENSG00000176454	ENSG00000186792	ENSG00000197977
PHPYRtm	-1.8436	-3.81455	-4.4208	-0.0157409	-0.840114	0	-3.35965	-0.285285	0.0849152	sig_decrease	ENSG00000060762	ENSG00000143158
HMR_5116	1.8436	3.81455	4.4208	0.0157409	0.840114	0	3.35965	0.285285	0.0849152	sig_decrease
PHETA1m	-1.8436	-3.81455	-4.4208	-0.0157409	-0.840114	0	-3.35965	-0.285285	0.0849152	sig_decrease	ENSG00000125166	ENSG00000198650
HMR_4505	-8.59216	-12.6056	-4.37751	0	-2.22231	0.0153071	-8.5251	-0.735668	0.0862944	sig_decrease	ENSG00000065911	ENSG00000120254	ENSG00000163738
10FTHFtm	-8.60751	-12.6074	-4.37868	-0.000729194	-2.22301	0	-8.5312	-0.741246	0.0868864	sig_decrease
HMR_7801	3.31759	4.8535	-4.37156	3.65076	-3.30743	0	1.26651	0.114445	0.0903627	sig_decrease	ENSG00000147853
HMR_6251	0	0.887525	0.941106	0	0	0.176323	0.609544	0.0587743	0.0964233	sig_decrease
HMR_6725	1.90432	3.86796	4.44803	0.0766036	0.901215	0.0603949	3.40677	0.346071	0.101583	sig_decrease	ENSG00000120053	ENSG00000125166	ENSG00000198650
DGTPtm	5.12145	4.03357	0	0	0	0.937637	3.05167	0.312546	0.102418	sig_decrease
HMR_4655	-6.03108	-8.21305	-3.63396	0	5.68752	-7.62119	-5.95937	-0.644555	0.108158	sig_decrease	ENSG00000178700	ENSG00000228716
HMR_4861	-0.0072	1.7574	2.49313	0	0.464668	-1.16733e-06	1.41444	0.154889	0.109505	sig_decrease	ENSG00000151229
HMR_4667	0.948772	2.95233	0.958657	0.554575	0	0	1.61992	0.184858	0.114116	sig_decrease	ENSG00000008311	ENSG00000143653
HMR_4654	6.03108	7.07728	3.63397	0	-5.68352	7.62119	5.58078	0.645889	0.115735	sig_decrease	ENSG00000178700	ENSG00000228716
HMR_6041	-23.4867	-18.5275	1.13119	3.97768	-8.85548	0	-13.6277	-1.62593	0.119311	sig_decrease	ENSG00000100156	ENSG00000108932	ENSG00000118596	ENSG00000141526	ENSG00000155380	ENSG00000168679	ENSG00000170190
HMR_5342	-0.321351	0	2.08678	0.214125	0	0	0.588478	0.0713749	0.121287	sig_decrease	ENSG00000104888	ENSG00000124564
r1493	0	3.54713	0	0.137504	0.328486	0	1.18238	0.15533	0.131371	sig_decrease
HMR_6916	3.32761	51.5287	34.3401	3.94937	3.82659	4.64857	29.7321	4.14151	0.139294	sig_decrease	ENSG00000099624	ENSG00000110955	ENSG00000116459	ENSG00000124172	ENSG00000135390	ENSG00000152234	ENSG00000154518	ENSG00000154723	ENSG00000156411	ENSG00000159199	ENSG00000165629	ENSG00000167283	ENSG00000167863	ENSG00000169020	ENSG00000173915	ENSG00000198899	ENSG00000228253	ENSG00000241468	ENSG00000241837
HMR_3992	1.84473	0	0	0.258144	0	0	0.614911	0.086048	0.139936	sig_decrease	ENSG00000065615	ENSG00000100243	ENSG00000159348	ENSG00000166394	ENSG00000215883
r0510	1.84473	0	0	0.258144	0	0	0.614911	0.086048	0.139936	sig_decrease	ENSG00000099194	ENSG00000145284
LKYNRtr3	0	0	1.96347	0	0.286881	0	0.654491	0.095627	0.146109	sig_decrease	ENSG00000149150
HMR_4131	0.0109066	3.10769	-1.88092	0	0.186637	0	0.41256	0.0622124	0.150796	sig_decrease	ENSG00000213930
HMR_6026	0	0	-25.9468	0	0	-4.08214	-8.64892	-1.36071	0.157328	sig_decrease	ENSG00000100156	ENSG00000108932	ENSG00000118596	ENSG00000141526	ENSG00000155380	ENSG00000168679	ENSG00000170190
LKYNRtr	0	0	-1.79998	0	-0.286881	0	-0.599992	-0.095627	0.159381	sig_decrease	ENSG00000149150	ENSG00000167703
HMR_4018	-3.21768	0	42.0517	0	-38.1374	44.5055	12.9447	2.1227	0.163983	sig_decrease	ENSG00000011052	ENSG00000103024	ENSG00000103202	ENSG00000112981	ENSG00000143156	ENSG00000172113	ENSG00000239672	ENSG00000243678
HMR_4193	10.7094	0	0	0	0	1.79942	3.56979	0.599805	0.168022	sig_decrease	ENSG00000067225	ENSG00000143627
HMR_7872	0	0	6.40037	0	0	1.088	2.13346	0.362668	0.169991	sig_decrease	ENSG00000162368
HMR_0155	-20.1875	-12.1626	-5.76102	6.09291	-18.0134	5.28096	-12.7037	-2.21318	0.174215	sig_decrease	ENSG00000113396	ENSG00000121769	ENSG00000130304	ENSG00000135218	ENSG00000143554	ENSG00000145384	ENSG00000163586	ENSG00000164434	ENSG00000164687	ENSG00000167114	ENSG00000170231	ENSG00000170323	ENSG00000197416	ENSG00000205186
HMR_7802	1.28372e-06	3.06147e-06	-4.92458	0	1.19155e-06	-0.879706	-1.64152	-0.293235	0.178636	sig_decrease	ENSG00000154027
HMR_4480	0	0	4.92458	1.24951e-06	0	0.879707	1.64153	0.293236	0.178636	sig_decrease	ENSG00000004455	ENSG00000072778	ENSG00000085231	ENSG00000087008	ENSG00000106992	ENSG00000117054	ENSG00000140057	ENSG00000147853	ENSG00000151498	ENSG00000154027	ENSG00000155085	ENSG00000162433	ENSG00000165695	ENSG00000177646
HMR_1082	0.0143553	0.887525	0	0	0	0.176323	0.300627	0.0587743	0.195506	sig_decrease	ENSG00000103222
HMR_4239	0	0	0.555389	0	0.109151	0	0.18513	0.0363837	0.196531	sig_decrease	ENSG00000091140	ENSG00000105953	ENSG00000119689
HMR_4444	-11.7659	-4.81212	0.827596	0	7.0891	-10.1954	-5.25015	-1.03543	0.197219	sig_decrease	ENSG00000065911	ENSG00000100714	ENSG00000120254
HMR_6128	0	0.887525	0	0	0	0.176323	0.295842	0.0587743	0.198668	sig_decrease	ENSG00000134538
HMR_6162	0	0.887525	0	0	0	0.176323	0.295842	0.0587743	0.198668	sig_decrease	ENSG00000134538
HMR_6148	0	0.887525	0	0	0	0.176323	0.295842	0.0587743	0.198668	sig_decrease	ENSG00000134538
HMR_6197	0	0.887525	0	0	0	0.176323	0.295842	0.0587743	0.198668	sig_decrease	ENSG00000134538
HMR_6137	0	0.887525	0	0	0	0.176323	0.295842	0.0587743	0.198668	sig_decrease	ENSG00000134538
HMR_4737	0.31034	2.95233	0	0	0.728408	0	1.08756	0.242803	0.223255	sig_decrease	ENSG00000164904
HMR_6302	0.905707	2.95233	0.915591	0.384825	0.342668	0.417966	1.59121	0.38182	0.239956	sig_decrease	ENSG00000102743	ENSG00000120329
ASPPROASCT1	0	0	3.27798	0	0.790772	0	1.09266	0.263591	0.241237	sig_decrease	ENSG00000115902
HMR_5114	0	1.36185	5.99957	0	0	1.83937	2.4538	0.613125	0.249867	sig_decrease	ENSG00000164466	ENSG00000107819
HMR_4792	0	-1.36185	-5.99957	0	0	-1.83937	-2.4538	-0.613125	0.249867	sig_decrease	ENSG00000182199
Htr	0.458794	13.9114	12.7046	-0.127143	0.0287079	7.05883	9.02493	2.32013	0.25708	sig_decrease
HMR_4846	0	19.5535	0.117889	3.85997	3.88677e-07	1.30793	6.55712	1.72263	0.262712	sig_decrease
HMR_4004	-15.9725	-25.0606	-15.158	-3.65155	-8.78683	-2.83228	-18.7303	-5.09022	0.271763	sig_decrease	ENSG00000004455	ENSG00000085231	ENSG00000106992	ENSG00000140057	ENSG00000147853	ENSG00000154027	ENSG00000155085	ENSG00000162433	ENSG00000165695	ENSG00000273841
HMR_9609	469.926	0	0	0	128.179	0	156.642	42.7264	0.272765	sig_decrease	ENSG00000138074
r1468	-14.9119	-16.2873	-17.11	1.43969e-06	-10.4376	-2.83228	-16.1031	-4.42329	0.274686	sig_decrease
HMR_6007	0	0	-9.99814	0	0	-2.7593	-3.33271	-0.919765	0.275981	sig_decrease	ENSG00000100156	ENSG00000108932	ENSG00000118596	ENSG00000141526	ENSG00000155380	ENSG00000168679	ENSG00000170190
HMR_5089	-0.094	1.15696	106.94	-0.094	30.4706	-0.094	36.0009	10.0942	0.280387	sig_decrease	ENSG00000092068	ENSG00000168003	ENSG00000003989	ENSG00000103257	ENSG00000123643	ENSG00000139514	ENSG00000149150	ENSG00000155465	ENSG00000165349	ENSG00000167703
HMR_0226	16.7566	20.1002	17.0689	0.258143	12.0943	2.83699	17.9752	5.06313	0.281673	sig_decrease	ENSG00000068366	ENSG00000103740	ENSG00000123983	ENSG00000130377	ENSG00000140284	ENSG00000151726	ENSG00000164398	ENSG00000197142	ENSG00000239642
RE2912M	12.6549	20.2071	19.5295	0	12.0943	2.83226	17.4638	4.9755	0.284904	sig_decrease	ENSG00000068366	ENSG00000123983	ENSG00000151726	ENSG00000164398	ENSG00000197142
r2514m	12.6549	20.2071	19.5295	0	12.0943	2.83226	17.4638	4.9755	0.284904	sig_decrease
BTNTe	469.926	0.0976082	0	0	128.995	5.28096	156.675	44.7586	0.285679	sig_decrease
PTCRTD	-0.105034	0.757023	1.34483	-0.461744	0.544909	0.49424	0.665606	0.192469	0.289163	sig_decrease
HMR_4512	0	0	6.40037	7.17093	-5.30342	0	2.13346	0.622504	0.291782	sig_decrease	ENSG00000162368
HMR_6004	-23.4867	0	-25.9468	0	-15.4414	0	-16.4778	-5.14712	0.312367	sig_decrease	ENSG00000100156	ENSG00000108932	ENSG00000118596	ENSG00000141526	ENSG00000155380	ENSG00000168679	ENSG00000170190
HMR_2592	0	2.40879	1.81012	0	0	1.33696	1.4063	0.445655	0.316898	sig_decrease	ENSG00000178537	ENSG00000197119
HMR_6921	3.99458	3.9279	29.6647	3.66334	3.95233	4.35896	12.5291	3.99155	0.318583	sig_decrease	ENSG00000004779	ENSG00000023228	ENSG00000065518	ENSG00000090266	ENSG00000099795	ENSG00000109390	ENSG00000110717	ENSG00000115286	ENSG00000119013	ENSG00000119421	ENSG00000125356	ENSG00000128609	ENSG00000130414	ENSG00000131495	ENSG00000136521	ENSG00000139180	ENSG00000140990	ENSG00000145494	ENSG00000147123	ENSG00000147684	ENSG00000151366	ENSG00000158864	ENSG00000160194	ENSG00000164258	ENSG00000165264	ENSG00000166136	ENSG00000167792	ENSG00000168653	ENSG00000170906	ENSG00000174886	ENSG00000178127	ENSG00000183648	ENSG00000184752	ENSG00000184983	ENSG00000186010	ENSG00000189043	ENSG00000198695	ENSG00000198763	ENSG00000198786
HMR_4388	-22.3824	-15.6687	-19.8812	0	-18.5385	0	-19.3108	-6.17948	0.320002	sig_decrease	ENSG00000111716	ENSG00000134333	ENSG00000151116	ENSG00000166796	ENSG00000166800	ENSG00000171989
HMR_4843	6.53528	4.8535	3.95792	3.65076	0	1.27048	5.11557	1.64041	0.320671	sig_decrease	ENSG00000108602	ENSG00000132746	ENSG00000184254
HMR_1684	0	0	5.45713	1.80735	0	0	1.81904	0.602452	0.331191	sig_decrease	ENSG00000147576	ENSG00000172955	ENSG00000187758	ENSG00000196344	ENSG00000196616	ENSG00000197894	ENSG00000198099	ENSG00000248144
HMR_1774	0	0	5.45713	1.80735	0	0	1.81904	0.602452	0.331191	sig_decrease
HMR_1694	0	0	-5.45713	-1.80735	0	0	-1.81904	-0.602452	0.331191	sig_decrease	ENSG00000060971	ENSG00000138029	ENSG00000167306	ENSG00000167315
HMR_4288	0.948772	2.95233	0.958657	0.554575	0.512419	0.545899	1.61992	0.537631	0.331887	sig_decrease	ENSG00000008311
HMR_8075	0	14.4826	15.9486	0	10.1195	0	10.1437	3.37318	0.332538	sig_decrease	ENSG00000118596	ENSG00000141526	ENSG00000155380
HMR_4002	11.4769	2.40361	4.63635	-2.30221	7.76289	0.705814	6.17229	2.0555	0.33302	sig_decrease	ENSG00000004455	ENSG00000085231	ENSG00000106992	ENSG00000140057	ENSG00000147853	ENSG00000154027	ENSG00000155085	ENSG00000162433	ENSG00000165695	ENSG00000273841
HMR_1437	6.14323	5.75248	5.74443	0	5.44136	0.517238	5.88005	1.9862	0.337786	sig_decrease	ENSG00000112972
HMR_1434	-6.14323	-5.75248	-5.74443	0	-5.44136	-0.517238	-5.88005	-1.9862	0.337786	sig_decrease	ENSG00000120437
HMR_8917	2.25701	1.28688	2.69455	0	2.1562	0	2.07948	0.718734	0.345632	sig_decrease	ENSG00000197375	ENSG00000268104
HMR_3106	-17.3188	-20.357	-16.3015	-2.06861	-18.1749	1.44456	-17.9924	-6.26632	0.348276	sig_decrease
HMR_5453	1.64219	8.2222	2.96653	2.37169	0	2.12707	4.27697	1.49959	0.350619	sig_decrease
HMR_1605	0	0	5.45713	1.80735	0	0.165966	1.81904	0.657774	0.361604	sig_decrease	ENSG00000135929
HMR_6053	5.59866	18.5275	0	24.1764	-15.4414	0	8.04205	2.91167	0.362056	sig_decrease	ENSG00000100156	ENSG00000108932	ENSG00000118596	ENSG00000141526	ENSG00000155380	ENSG00000168679	ENSG00000170190
THMtrbc	0.004	3.13148	-9.71576	0.004	-2.41012	1.16733e-06	-2.19343	-0.802041	0.365656	sig_decrease
HMR_7865	-6.06501	-0.00664331	-5.79361	0	-4.61794	0.220268	-3.95509	-1.46589	0.370634	sig_decrease	ENSG00000162368
HMR_5043	2.40973	10.2322	9.34343	2.23496	2.97704	2.94423	7.32845	2.71875	0.370985	sig_decrease	ENSG00000075415
HMR_0663	1.25555	5.73101	3.75586	1.49418	0	2.55206	3.58081	1.34874	0.376659	sig_decrease	ENSG00000101333	ENSG00000114805	ENSG00000115556	ENSG00000115896	ENSG00000124181	ENSG00000137841	ENSG00000138193	ENSG00000139151	ENSG00000149527	ENSG00000149782	ENSG00000154822	ENSG00000161714	ENSG00000182621	ENSG00000187091	ENSG00000197943	ENSG00000240891
HMR_1772	-1.69193	0.667597	-1.99031	-0.654625	0.970854	-1.47508	-1.00488	-0.386286	0.38441	sig_decrease
HMR_1802	0	-2.17951	-5.45713	-1.80735	-0.970854	-0.165966	-2.54555	-0.981391	0.385532	sig_decrease	ENSG00000130649	ENSG00000135929
HMR_1806	0	2.17951	5.45713	1.80735	0.970854	0.165966	2.54555	0.981391	0.385532	sig_decrease	ENSG00000135929
HMR_5484	0	6.38267	5.47573	0	4.63517	0	3.9528	1.54506	0.390877	sig_decrease	ENSG00000103257
HMR_3984	8.97835	4.18094	7.61197	1.67543	0	6.45799	6.92375	2.71114	0.391571	sig_decrease	ENSG00000121691	ENSG00000166016
RE1516X	-7.01936	0	-6.12173	0	-5.20678	0	-4.38036	-1.73559	0.396222	sig_decrease	ENSG00000087008	ENSG00000161533
HMR_3301	7.01936	0	6.12173	0	5.20678	0	4.38036	1.73559	0.396222	sig_decrease	ENSG00000087008	ENSG00000161533
HMR_5580	0	9.35352	9.22955	0	7.49911	0	6.19436	2.4997	0.403545	sig_decrease	ENSG00000103064	ENSG00000103257
HMR_0683	0.206339	1.78148	0	0.660393	0.000474262	0.142849	0.662606	0.267906	0.404321	sig_decrease	ENSG00000074416	ENSG00000100997	ENSG00000163686
HMR_2640	2.25701	-3.92218	-2.41954	-1.43969e-06	-1.65666	0	-1.36157	-0.552222	0.405578	sig_decrease	ENSG00000095321	ENSG00000157184
HMR_7814	0	-4.32984	0	0	0	-1.75926	-1.44328	-0.586418	0.406309	sig_decrease	ENSG00000125454
HMR_5092	-0.105	0	28.5153	-0.135	7.54807	4.13836	9.47009	3.85048	0.406594	sig_decrease	ENSG00000092068	ENSG00000168003	ENSG00000003989	ENSG00000103257	ENSG00000123643	ENSG00000139514	ENSG00000149150	ENSG00000155465	ENSG00000165349	ENSG00000167703
HMR_1611	1.69193	1.51191	1.99031	0.654625	0	1.47508	1.73138	0.709903	0.410021	sig_decrease	ENSG00000135929
HMR_1608	1.69193	1.51191	1.99031	0.654625	0	1.47508	1.73138	0.709903	0.410021	sig_decrease	ENSG00000135929
HMR_2636	0	3.92217	0	0	1.65666	-1.57079e-06	1.30739	0.552221	0.422384	sig_decrease	ENSG00000110090	ENSG00000169169	ENSG00000205560
HMR_8720	0.411657	1.4679	1.87932	1.31979	0	0.283849	1.25296	0.534547	0.426628	sig_decrease
HMR_9209	0.411657	1.4679	1.87932	1.31979	0	0.283849	1.25296	0.534547	0.426628	sig_decrease
RE3346C	0	6.63454	5.84193	0	5.3408	0	4.15882	1.78027	0.428069	sig_decrease	ENSG00000108602	ENSG00000143149
RE2626C	0	6.63454	5.84193	0	5.3408	0	4.15882	1.78027	0.428069	sig_decrease
HMR_7866	0	0	-2.49955	0	0	-1.088	-0.833183	-0.362668	0.43528	sig_decrease	ENSG00000162368
HMR_4281	23.4867	18.5275	23.4689	5.55779	15.4414	7.57437	21.8277	9.52451	0.436349	sig_decrease	ENSG00000111716	ENSG00000134333	ENSG00000151116	ENSG00000166796	ENSG00000166800	ENSG00000171989
HMR_4930	23.4867	18.5275	23.3985	5.55779	15.4414	7.57437	21.8042	9.52451	0.436819	sig_decrease	ENSG00000100156	ENSG00000108932	ENSG00000118596	ENSG00000141526	ENSG00000155380	ENSG00000168679	ENSG00000170190
HMR_2590	5.40269	4.34346	6.15939	0	0	7.00235	5.30185	2.33412	0.440246	sig_decrease	ENSG00000178537	ENSG00000197375
HMR_4914	3.68785	4.33325	1.04799	-1.22205	4.70379	0.517986	3.02303	1.33324	0.441027	sig_decrease	ENSG00000122912	ENSG00000181035
HMR_1604	0	2.17951	0	0	0.970854	0	0.726504	0.323618	0.445446	sig_decrease	ENSG00000135929
HMR_1602	0	-2.17951	0	0	-0.970854	0	-0.726504	-0.323618	0.445446	sig_decrease
HMR_9109	2.76553	11.0656	4.40531	3.06523	2.05658	3.02325	6.07881	2.71502	0.446637	sig_decrease
HMR_7663	2.76553	11.0656	4.40531	3.06523	2.05658	3.02326	6.07881	2.71502	0.446637	sig_decrease	ENSG00000169814
HMR_9110	-2.76553	-11.0656	-4.40531	-3.06523	-2.05658	-3.02326	-6.07881	-2.71502	0.446637	sig_decrease
HMR_6817	-5.31542	-5.69488	0	0	0	-5.00809	-3.6701	-1.66936	0.454855	sig_decrease	ENSG00000116791
DACT	-5.31542	-5.69488	0	0	0	-5.00809	-3.6701	-1.66936	0.454855	sig_decrease
DTTPtm	12.8562	0	0	0	5.81358	0.144677	4.2854	1.98609	0.463454	sig_decrease
LPIPECOLt	1.64219	8.2222	2.96653	2.37169	1.46468	2.12707	4.27697	1.98781	0.464771	sig_decrease
EX_Lpipecol[e]	1.64219	8.2222	2.96653	2.37169	1.46468	2.12707	4.27697	1.98781	0.464771	sig_decrease
LPIPECOLtx	-1.64219	-8.2222	-2.96653	-2.37169	-1.46468	-2.12707	-4.27697	-1.98781	0.464771	sig_decrease
LACLt	29.4783	18.5275	23.4689	5.55779	15.4414	12.8553	23.8249	11.2848	0.473656	sig_decrease
HMR_6059	2.82418	0	4.85788	0	0	3.64172	2.56069	1.21391	0.474055	sig_decrease	ENSG00000117479	ENSG00000135917
EX_2oxoadp[e]	1.25911	2.95233	0.958657	0.829582	0.619257	1.03133	1.72337	0.826722	0.479713	sig_decrease
2OXOADPt	1.25911	2.95233	0.958657	0.829582	0.619257	1.03133	1.72337	0.826722	0.479713	sig_decrease
HMR_6369	0.263034	0.854315	0.264707	0.0703893	0	0.594549	0.460685	0.221646	0.481122	sig_decrease	ENSG00000112759	ENSG00000174669
HMR_7772	0.0426372	4.58917	5.79327	0.0833361	0.0287106	4.97131	3.47503	1.69445	0.487608	sig_decrease
HMR_7776	0.0426372	4.58917	5.79327	0.0833361	0.0287106	4.97131	3.47503	1.69445	0.487608	sig_decrease
HMR_4304	0	4.58916	5.58556	0	0	4.97131	3.39158	1.6571	0.488594	sig_decrease	ENSG00000160211
HMR_8653	0	4.58916	5.58556	0	0	4.97131	3.39158	1.6571	0.488594	sig_decrease	ENSG00000049239	ENSG00000130313
HMR_5433	0	999.987	996.533	0	976.871	0	665.507	325.624	0.489287	sig_decrease	ENSG00000006071	ENSG00000121361	ENSG00000069431	ENSG00000121361	ENSG00000006071	ENSG00000187486	ENSG00000069431	ENSG00000187486
HMR_3890	1.53516	5.15351	3.0988	1.7629	1.36203	1.68461	3.26249	1.60318	0.491397	sig_decrease	ENSG00000135821	ENSG00000146166
HMR_6295	5.85599	4.68874	0	0	5.21684	0	3.51491	1.73895	0.494735	sig_decrease	ENSG00000100075
HMR_9179	-1000	0	-1000	0	-1000	0	-666.667	-333.333	0.5	sig_decrease
ORN_Dtx	-1000	0	-1000	0	-1000	0	-666.667	-333.333	0.5	sig_decrease
KHte	0	1000	1000	0	1000	0	666.667	333.333	0.5	sig_decrease
HMR_4572	16.0978	8.36341	0	0	2.90689	9.32833	8.15374	4.07841	0.500189	sig_decrease	ENSG00000011052	ENSG00000103024	ENSG00000103202	ENSG00000112981	ENSG00000143156	ENSG00000172113	ENSG00000239672	ENSG00000243678
HMR_4301	6.299	0	17.5577	0	5.80048	6.18989	7.95222	3.99679	0.5026	sig_decrease	ENSG00000067057	ENSG00000141959	ENSG00000152556	ENSG00000160226
HMR_8017	1.95253	8.2222	3.52192	2.6467	1.68067	2.61249	4.56555	2.31329	0.506683	sig_decrease
HMR_8018	1.95253	8.2222	3.52192	2.6467	1.68067	2.61249	4.56555	2.31329	0.506683	sig_decrease
HMR_8016	1.95253	8.2222	3.52192	2.6467	1.68067	2.61249	4.56555	2.31329	0.506683	sig_decrease
HMR_8926	-1.95253	-8.2222	-3.52192	-2.6467	-1.68067	-2.61249	-4.56555	-2.31329	0.506683	sig_decrease
HMR_8019	1.95253	8.2222	3.52192	2.6467	1.68067	2.61249	4.56555	2.31329	0.506683	sig_decrease
HMR_4630	0	6.37565	3.98254	0	0	5.28096	3.45273	1.76032	0.509834	sig_decrease	ENSG00000113161
HMR_1443	0	-6.36492	-3.97551	0	0	-5.28096	-3.44681	-1.76032	0.510709	sig_decrease	ENSG00000155380
HMR_4085	5.15421	0	-0.0038012	0	0	2.63794	1.7168	0.879312	0.51218	sig_decrease	ENSG00000198931
HMR_8486	-5.15421	0	0.0038012	0	0	-2.63794	-1.7168	-0.879312	0.51218	sig_decrease	ENSG00000198805
HMR_2927	-1.21999	-3.05311	-2.61353	2.62957e-08	2.50759e-08	-3.55213	-2.29554	-1.18404	0.515801	sig_decrease	ENSG00000110090	ENSG00000169169	ENSG00000205560
TETPENT6CPT2	-1.21999	-3.05311	-2.61353	0	0	-3.55213	-2.29554	-1.18404	0.515801	sig_decrease	ENSG00000157184
TETPENT6CRNt	-1.21999	-3.05311	-2.61353	0	0	-3.55213	-2.29554	-1.18404	0.515801	sig_decrease	ENSG00000178537
TETPENT6COAtm	1.21999	3.05311	2.61353	0	0	3.55213	2.29554	1.18404	0.515801	sig_decrease
HMR_6252	0	0	0.941106	0	0.0426443	0.454176	0.313702	0.165607	0.527911	sig_decrease
HMR_4442	0	0	-4.96152	-2.33041	5.478	-5.76845	-1.65384	-0.87362	0.528238	sig_decrease	ENSG00000100714
HMR_7749	8.18997	0	7.59924	8.40476	0	0	5.26307	2.80159	0.53231	sig_decrease	ENSG00000105220
HMR_7748	-8.18997	0	-7.59924	-8.40476	0	0	-5.26307	-2.80159	0.53231	sig_decrease	ENSG00000105220
HMR_4614	5.14546	0	0	0	2.75256	0	1.71515	0.917518	0.534948	sig_decrease	ENSG00000048392	ENSG00000100348	ENSG00000167325	ENSG00000171848	ENSG00000048392	ENSG00000136810	ENSG00000167325	ENSG00000171848
HMR_7777	0	12.7513	7.96509	0	0	11.1119	6.90546	3.70398	0.536383	sig_decrease
HMR_7779	0	12.7513	7.96509	0	0	11.1119	6.90546	3.70398	0.536383	sig_decrease
HMR_4135	5.14532	5.99797	4.36387	0.620498	2.75242	5.13298	5.16905	2.8353	0.548515	sig_decrease	ENSG00000143774
HMR_5036	5.14532	5.99797	4.36387	0.620498	2.75242	5.13298	5.16905	2.8353	0.548515	sig_decrease	ENSG00000112759
HMR_4452	-5.14532	-5.99797	-4.36387	-0.620498	-2.75242	-5.13298	-5.16905	-2.8353	0.548515	sig_decrease	ENSG00000165704
HMR_4651	5.14532	5.99797	4.36387	0.620498	2.75242	5.13298	5.16905	2.8353	0.548515	sig_decrease	ENSG00000198805
HMR_4451	5.14532	5.99797	4.36387	0.620498	2.75242	5.13298	5.16905	2.8353	0.548515	sig_decrease
r1432	5.14532	5.99797	4.36387	0.620498	2.75242	5.13298	5.16905	2.8353	0.548515	sig_decrease	ENSG00000048392	ENSG00000100348	ENSG00000167325	ENSG00000171848	ENSG00000048392	ENSG00000136810	ENSG00000167325	ENSG00000171848
HMR_4020	-5.14653	-6.00086	-4.36576	-0.621676	-2.75355	-5.13427	-5.17105	-2.8365	0.548534	sig_decrease	ENSG00000143774
HMR_3952	0.652447	-0.476432	6.6614	0.63783	0.588749	2.52834	2.27914	1.25164	0.549172	sig_decrease
INSt2	0	-0.83996	-0.111031	0.0703893	0	-0.594549	-0.316997	-0.17472	0.551172	sig_decrease	ENSG00000197506
NAt	0	0	-5.1627	0	-2.86491	0	-1.7209	-0.954972	0.554926	sig_decrease	ENSG00000100170	ENSG00000105641	ENSG00000198743
HMR_4615	0	5.99831	4.36409	0.620636	0	5.13314	3.45413	1.91792	0.555255	sig_decrease	ENSG00000048392	ENSG00000100348	ENSG00000167325	ENSG00000171848	ENSG00000048392	ENSG00000136810	ENSG00000167325	ENSG00000171848
HMR_3037	0	2.65992	-4.82222	0	0	-1.23879	-0.720765	-0.412929	0.572904	sig_decrease	ENSG00000095321
HMR_5362	0	-2.65992	4.82222	0	0	1.23879	0.720765	0.412929	0.572904	sig_decrease
HDCECRNte	0	1.28688	2.41954	0	2.12763	0	1.23547	0.709211	0.57404	sig_decrease	ENSG00000197375
HDCECRNtr	0	1.28688	2.41954	0	2.12763	0	1.23547	0.709211	0.57404	sig_decrease
HMR_4501	-0.397708	-0.954194	-0.700175	-0.389445	-0.371379	-0.424908	-0.684026	-0.395244	0.577821	sig_decrease	ENSG00000007350	ENSG00000151005	ENSG00000163931
HMR_4404	-0.397708	-0.954194	-0.700175	-0.389445	-0.371379	-0.424908	-0.684026	-0.395244	0.577821	sig_decrease	ENSG00000007350	ENSG00000151005	ENSG00000163931
HMR_5070	-0.042	-0.889147	-45.7181	-0.042	-27.3264	0.36824	-15.5498	-9.00006	0.578791	sig_decrease	ENSG00000092068	ENSG00000168003	ENSG00000003989	ENSG00000103257	ENSG00000123643	ENSG00000139514	ENSG00000149150	ENSG00000155465	ENSG00000165349	ENSG00000167703
CATr	0	17.5788	17.3653	8.19284	12.123	0	11.648	6.77196	0.581383	sig_decrease
H2O2itr	0	-35.1546	-34.7306	-16.3857	-24.2461	0	-23.2951	-13.5439	0.581408	sig_decrease
HMR_4894	0.0654753	-17.5651	-17.3571	-8.18773	-12.1159	6.40506e-06	-11.6189	-6.76786	0.582487	sig_decrease
HMR_3843	1.69634	5.49548	1.41605	1.66422	1.56379	1.8094	2.86929	1.67914	0.58521	sig_decrease	ENSG00000111237	ENSG00000146733
HMR_3841	1.69637	5.49556	1.4161	1.66425	1.56382	1.80943	2.86934	1.67917	0.58521	sig_decrease	ENSG00000135069
HMR_3839	1.69637	5.49556	1.4161	1.66425	1.56382	1.80943	2.86934	1.67917	0.58521	sig_decrease	ENSG00000092621	ENSG00000134882
HMR_6016	0	0	-25.9468	0	-15.4414	0	-8.64892	-5.14712	0.595117	sig_decrease	ENSG00000100156	ENSG00000108932	ENSG00000118596	ENSG00000141526	ENSG00000155380	ENSG00000168679	ENSG00000170190
HMR_6042	0	0	25.9468	0	15.4414	0	8.64892	5.14712	0.595117	sig_decrease	ENSG00000100156	ENSG00000108932	ENSG00000118596	ENSG00000141526	ENSG00000155380	ENSG00000168679	ENSG00000170190
RE2626M	-1.69193	-1.51191	-1.99031	-0.654625	-0.970854	-1.47508	-1.73138	-1.03352	0.596934	sig_decrease	ENSG00000135929
HMR_6220	0	0.111031	-0.941106	0	-0.0426443	-0.454176	-0.276692	-0.165607	0.598525	sig_decrease	ENSG00000174640
TLACFVSitr	-18.3432	-35.1606	-33.5348	-14.3055	-17.4228	-20.3793	-29.0129	-17.3692	0.598673	sig_decrease
FVShc	18.3432	35.1606	33.5348	14.3055	17.4228	20.3793	29.0129	17.3692	0.598673	sig_decrease
TLACFVStev	-18.3432	-35.1606	-33.5348	-14.3055	-17.4228	-20.3793	-29.0129	-17.3692	0.598673	sig_decrease
EX_tlacfvs[e]	-18.3432	-35.1606	-33.5348	-14.3055	-17.4228	-20.3793	-29.0129	-17.3692	0.598673	sig_decrease
EX_deoxfvs[e]	18.3432	35.1577	33.5348	14.3055	17.4228	20.3793	29.0119	17.3692	0.598693	sig_decrease
DEOXFVSitx	-18.3432	-35.1577	-33.5348	-14.3055	-17.4228	-20.3793	-29.0119	-17.3692	0.598693	sig_decrease
DEOXFVStev	18.3432	35.1577	33.5348	14.3055	17.4228	20.3793	29.0119	17.3692	0.598693	sig_decrease
FVSitr	-18.3432	-35.1577	-33.5348	-14.3055	-17.4228	-20.3793	-29.0119	-17.3692	0.598693	sig_decrease
FVSitx	18.3432	35.1577	33.5348	14.3055	17.4228	20.3793	29.0119	17.3692	0.598693	sig_decrease
DEOXFVShc	18.3432	35.1577	33.5348	14.3055	17.4228	20.3793	29.0119	17.3692	0.598693	sig_decrease	ENSG00000060971	ENSG00000113790	ENSG00000133835	ENSG00000161533
HMR_4412	-1.19627	-2.85292	-1.86968	-1.16439	-1.11038	-1.27042	-1.97296	-1.18173	0.598964	sig_decrease	ENSG00000100354	ENSG00000239900
HMR_4042	1.19627	2.85292	1.86968	1.16439	1.11038	1.27042	1.97296	1.18173	0.598964	sig_decrease	ENSG00000035687	ENSG00000185100
HMR_4804	-1.19749	-2.85581	-1.86919	-1.16557	-1.1115	-1.27171	-1.97416	-1.18293	0.599205	sig_decrease	ENSG00000128050
HMR_4802	1.19749	2.85581	1.86919	1.16557	1.1115	1.27171	1.97416	1.18293	0.599205	sig_decrease	ENSG00000159131
HMR_4038	1.19749	2.85581	1.86919	1.16557	1.1115	1.27171	1.97416	1.18293	0.599205	sig_decrease	ENSG00000138363
HMR_4406	1.19749	2.85581	1.86919	1.16557	1.1115	1.27171	1.97416	1.18293	0.599205	sig_decrease	ENSG00000128059
HMR_4806	1.19749	2.85581	1.86919	1.16557	1.1115	1.27171	1.97416	1.18293	0.599205	sig_decrease	ENSG00000159131
HMR_4812	-1.19749	-2.85581	-1.86919	-1.16557	-1.1115	-1.27171	-1.97416	-1.18293	0.599205	sig_decrease	ENSG00000100354	ENSG00000239900
HMR_4810	1.19749	2.85581	1.86919	1.16557	1.1115	1.27171	1.97416	1.18293	0.599205	sig_decrease	ENSG00000128050
HMR_4808	1.19749	2.85581	1.86919	1.16557	1.1115	1.27171	1.97416	1.18293	0.599205	sig_decrease	ENSG00000178921
HMR_4814	1.19749	2.85581	1.86919	1.16557	1.1115	1.27171	1.97416	1.18293	0.599205	sig_decrease	ENSG00000138363
HMR_4799	1.19749	2.85581	1.86919	1.16557	1.1115	1.27171	1.97416	1.18293	0.599205	sig_decrease	ENSG00000159131
MVLACte	6.13873	11.5228	11.4818	4.65162	5.45154	7.37417	9.71445	5.82577	0.599702	sig_decrease
EX_mvlac[e]	6.13873	11.5228	11.4818	4.65162	5.45154	7.37417	9.71445	5.82577	0.599702	sig_decrease
MVLACc	6.13873	11.5228	11.4818	4.65162	5.45154	7.37417	9.71445	5.82577	0.599702	sig_decrease
EX_dag_hs[e]	2.39552	4.98587	3.74932	2.07347	2.2262	2.40476	3.71024	2.23481	0.602336	sig_decrease
HMR_0588	2.39552	4.98587	3.74932	2.07347	2.2262	2.40476	3.71024	2.23481	0.602336	sig_decrease	ENSG00000011198	ENSG00000026652	ENSG00000143797	ENSG00000155189	ENSG00000160216	ENSG00000169692	ENSG00000172197	ENSG00000172954	ENSG00000204310
DAGt	-2.39552	-4.98587	-3.74932	-2.07347	-2.2262	-2.40476	-3.71024	-2.23481	0.602336	sig_decrease
HMR_4849	0.0285692	-0.356779	-3.46336	0.124328	-2.42492	0	-1.26386	-0.766865	0.606765	sig_decrease	ENSG00000003989
HMR_1620	0	1.51191	1.99031	0.654625	0	1.47508	1.16741	0.709903	0.608103	sig_decrease	ENSG00000083807	ENSG00000140284
HMR_9590	0	0	4.20094	0	2.57976	0	1.40031	0.85992	0.61409	sig_decrease	ENSG00000145217	ENSG00000155850
DTMPKm	0.00021267	0	9.64633	0	5.95602	0.000225852	3.21551	1.98542	0.617449	sig_decrease	ENSG00000168393
HMR_4375	-6.29889	-6.53721	-17.5575	-6.84426	-5.80038	-6.18977	-10.1312	-6.27814	0.619683	sig_decrease	ENSG00000109107	ENSG00000136872	ENSG00000149925	ENSG00000285043
HMR_6001	0	-1.09259	25.9468	0	15.4414	0	8.28472	5.14712	0.621278	sig_decrease	ENSG00000100156	ENSG00000108932	ENSG00000118596	ENSG00000141526	ENSG00000155380	ENSG00000168679	ENSG00000170190
PAIL_hs_t1e	2.60645	5.73198	3.7565	2.73833	2.23093	2.55249	4.03164	2.50725	0.621893	sig_decrease
EX_pail_hs[e]	-2.60645	-5.73198	-3.7565	-2.73833	-2.23093	-2.55249	-4.03164	-2.50725	0.621893	sig_decrease
HMR_0668	2.60605	5.73101	3.75586	2.74514	2.23055	2.55206	4.03097	2.50925	0.622492	sig_decrease	ENSG00000006757	ENSG00000079435	ENSG00000100344	ENSG00000101670	ENSG00000114771	ENSG00000134780	ENSG00000164535	ENSG00000166035	ENSG00000170835	ENSG00000175535	ENSG00000177666	ENSG00000182333	ENSG00000187021	ENSG00000203837	ENSG00000266200
LACROX	4.98916	0	0	0	2.55015	0.580472	1.66305	1.04354	0.627486	sig_decrease
HMR_3829	-2.41092	-5.15097	-3.75118	-2.34667	-2.23781	-2.56036	-3.77102	-2.38161	0.631556	sig_decrease	ENSG00000120053	ENSG00000169154
HMR_6058	0	0	0.834711	0	0.531668	0	0.278237	0.177223	0.636949	sig_decrease	ENSG00000147606	ENSG00000174502
HMR_4874	0.721002	4.41944	1.14642	1.46065	1.01809	1.53617	2.09562	1.3383	0.638619	sig_decrease
HMR_8455	0	6.55152	0	0	5.30342	-1.088	2.18384	1.40514	0.643425	sig_decrease	ENSG00000162368
HMR_1440	6.14323	5.15788	7.50632	4.656	5.45571	2.09799	6.26914	4.0699	0.649196	sig_decrease	ENSG00000113161
HMR_6014	-22.2276	-18.5275	-25.0455	-27.3245	-15.4414	0	-21.9335	-14.2553	0.649931	sig_decrease	ENSG00000100156	ENSG00000108932	ENSG00000118596	ENSG00000141526	ENSG00000155380	ENSG00000168679	ENSG00000170190
HMR_6035	-23.4867	0	0	0	-15.4414	0	-7.8289	-5.14712	0.657451	sig_decrease	ENSG00000100156	ENSG00000108932	ENSG00000118596	ENSG00000141526	ENSG00000155380	ENSG00000168679	ENSG00000170190
HMR_6021	23.4867	0	0	0	15.4414	0	7.8289	5.14712	0.657451	sig_decrease	ENSG00000100156	ENSG00000108932	ENSG00000118596	ENSG00000141526	ENSG00000155380	ENSG00000168679	ENSG00000170190
HMR_6012	23.4867	0	0	0	15.4414	0	7.8289	5.14712	0.657451	sig_decrease	ENSG00000100156	ENSG00000108932	ENSG00000118596	ENSG00000141526	ENSG00000155380	ENSG00000168679	ENSG00000170190
HMR_3996	0	10.4986	0	0	6.92789	0	3.49955	2.3093	0.659884	sig_decrease
HMR_0677	2.39971	3.94953	3.75586	2.08474	2.23008	2.40921	3.36837	2.24134	0.665409	sig_decrease	ENSG00000006530
HMR_4044	0	0	42.0517	1.04808	0	27.4635	14.0172	9.50388	0.678014	sig_decrease	ENSG00000011052	ENSG00000103024	ENSG00000103202	ENSG00000112981	ENSG00000143156	ENSG00000172113	ENSG00000239672	ENSG00000243678
HMR_4584	0	-4.77853	-8.77981	0	0	-9.20122	-4.51945	-3.06707	0.678639	sig_decrease	ENSG00000104879	ENSG00000131730	ENSG00000166165	ENSG00000223572	ENSG00000237289
HMR_8430	0	4.77853	8.77981	0	0	9.20122	4.51945	3.06707	0.678639	sig_decrease
HMR_8427	0	-4.77853	-8.77981	0	0	-9.20122	-4.51945	-3.06707	0.678639	sig_decrease	ENSG00000104879	ENSG00000131730	ENSG00000166165	ENSG00000223572	ENSG00000237289
HMR_8428	0	4.77853	8.77981	0	0	9.20122	4.51945	3.06707	0.678639	sig_decrease
r0913	-5.85599	0	0	-7.91199	0	3.93489	-1.952	-1.3257	0.67915	sig_decrease	ENSG00000100075
DCTPtm	0	1.9644	0	0	1.35638	0	0.654801	0.452127	0.690481	sig_decrease
ACRNtm	-1.23262	-3.05658	-3.73985	-1.73114	-0.731014	-3.09541	-2.67635	-1.85252	0.692183	sig_decrease	ENSG00000178537
HMR_5530	0	0	8.12879	0	5.77922	0	2.7096	1.92641	0.710957	sig_decrease	ENSG00000103257	ENSG00000165029
HMR_5532	0	0	-8.12879	0	-5.77922	0	-2.7096	-1.92641	0.710957	sig_decrease	ENSG00000103257	ENSG00000165029
HMR_5534	0	0	8.12879	0	5.77922	0	2.7096	1.92641	0.710957	sig_decrease	ENSG00000103257	ENSG00000165029
HMR_5536	0	0	-8.12879	0	-5.77922	0	-2.7096	-1.92641	0.710957	sig_decrease	ENSG00000103257	ENSG00000165029
HMR_5537	0	0	8.12879	0	5.77922	0	2.7096	1.92641	0.710957	sig_decrease	ENSG00000103257	ENSG00000165029
HMR_5586	0	0	-9.22955	0	-6.57158	0	-3.07652	-2.19053	0.712015	sig_decrease	ENSG00000103064	ENSG00000103257
HMR_5094	0	3.0135	8.32509	0.124328	8.08839	0	3.77953	2.73757	0.724316	sig_decrease	ENSG00000003989	ENSG00000139209	ENSG00000139514	ENSG00000165349
HMR_5448	0	0.597221	2.38267	0	0.623118	1.54201	0.993296	0.721709	0.72658	sig_decrease	ENSG00000080493	ENSG00000188687
HMR_4308	2.60605	3.97361	3.75586	2.74514	2.23055	2.55206	3.44517	2.50925	0.728337	sig_decrease	ENSG00000105655
HMR_4992	0	0	5.51191	0	0	4.04089	1.8373	1.34696	0.73312	sig_decrease	ENSG00000130821
HMR_8429	0	0	5.51191	0	0	4.04089	1.8373	1.34696	0.73312	sig_decrease	ENSG00000130821
HMR_6000	18.5666	0	2.48437	0	15.4414	0	7.01698	5.14712	0.733523	sig_decrease	ENSG00000100156	ENSG00000108932	ENSG00000118596	ENSG00000141526	ENSG00000155380	ENSG00000168679	ENSG00000170190
HMR_4851	3.67016	3.39643	0	0	1.68581	3.51296	2.35553	1.73292	0.735683	sig_decrease	ENSG00000183048
HMR_3995	0	-14.7803	-2.00635e-06	0	-10.8812	0	-4.92678	-3.62705	0.736191	sig_decrease	ENSG00000181652	ENSG00000184470	ENSG00000197763	ENSG00000198431
HMR_5491	0	0	5.47573	-0.584	4.63517	0	1.82524	1.35039	0.739841	sig_decrease	ENSG00000103257
HMR_4523	-5.63575	-5.36212	-0.00379089	0	-3.83491	-4.30816	-3.66722	-2.71436	0.740167	sig_decrease	ENSG00000151552
DAGKn_hs	-2.39552	-5.56495	-3.74932	-4.11577	-2.2262	-2.40476	-3.90327	-2.91557	0.746958	sig_decrease	ENSG00000149091	ENSG00000157680
HMR_9674	2.39552	5.56495	3.74932	4.11577	2.2262	2.40476	3.90327	2.91557	0.746958	sig_decrease
PA_HStn	2.39552	5.56495	3.74932	4.11577	2.2262	2.40476	3.90327	2.91557	0.746958	sig_decrease
HMR_4489	0	4.90901	0	0	3.68257	0	1.63634	1.22752	0.750166	sig_decrease	ENSG00000156510	ENSG00000156515	ENSG00000159399	ENSG00000160883
HMR_4739	0.948772	0	1.51405	0.829582	0	1.03133	0.82094	0.620303	0.755601	sig_decrease	ENSG00000164904
HMR_3931	7.5387	13.1621	11.5289	4.70363	8.56687	11.0887	10.7432	8.11974	0.7558	sig_decrease	ENSG00000184470	ENSG00000197763	ENSG00000198431
r1433	7.53799	13.1604	11.5281	4.70294	8.56621	11.088	10.7422	8.11904	0.755809	sig_decrease	ENSG00000184470	ENSG00000198431
HMR_5776	0	0	3.75382	0	2.86394	0	1.25127	0.954646	0.76294	sig_decrease	ENSG00000103064
HMR_5695	0	0	3.75382	0	2.86394	0	1.25127	0.954646	0.76294	sig_decrease	ENSG00000103064
HMR_5813	0	0	3.75382	0	2.86394	0	1.25127	0.954646	0.76294	sig_decrease	ENSG00000103064
HMR_5773	0	0	3.75382	0	2.86394	0	1.25127	0.954646	0.76294	sig_decrease	ENSG00000103064
HMR_5891	0	0	3.75382	0	2.86394	0	1.25127	0.954646	0.76294	sig_decrease	ENSG00000103064
HMR_5772	0	0	3.75382	0	2.86394	0	1.25127	0.954646	0.76294	sig_decrease	ENSG00000103064
HMR_5770	0	0	3.75382	0	2.86394	0	1.25127	0.954646	0.76294	sig_decrease	ENSG00000103064
HMR_5732	0	0	3.75382	0	2.86394	0	1.25127	0.954646	0.76294	sig_decrease	ENSG00000103064
HMR_5796	0	0	3.75382	0	2.86394	0	1.25127	0.954646	0.76294	sig_decrease	ENSG00000103064
HMR_5725	0	0	3.75382	0	2.86394	0	1.25127	0.954646	0.76294	sig_decrease	ENSG00000103064
HMR_5775	0	0	3.75382	0	2.86394	0	1.25127	0.954646	0.76294	sig_decrease	ENSG00000103064
HMR_5777	0	0	3.75382	0	2.86394	0	1.25127	0.954646	0.76294	sig_decrease	ENSG00000103064
HMR_5780	0	0	3.75382	0	2.86394	0	1.25127	0.954646	0.76294	sig_decrease	ENSG00000103064
HMR_5815	0	0	3.75382	0	2.86394	0	1.25127	0.954646	0.76294	sig_decrease	ENSG00000103064
HMR_5683	0	0	3.75382	0	2.86394	0	1.25127	0.954646	0.76294	sig_decrease	ENSG00000103064
HMR_5678	0	0	3.75382	0	2.86394	0	1.25127	0.954646	0.76294	sig_decrease	ENSG00000103064
HMR_5822	0	0	3.75382	0	2.86394	0	1.25127	0.954646	0.76294	sig_decrease	ENSG00000103064
HMR_5890	0	0	3.75382	0	2.86394	0	1.25127	0.954646	0.76294	sig_decrease	ENSG00000103064
HMR_5778	0	0	3.75382	0	2.86394	0	1.25127	0.954646	0.76294	sig_decrease	ENSG00000103064
HMR_5451	4.61117	0	0	3.53232	0	0	1.53706	1.17744	0.766034	sig_decrease	ENSG00000131389
HMR_3947	-9.66992	-35.018	-51.8207	-24.2571	-29.734	-20.155	-32.1695	-24.7154	0.768285	sig_decrease
HMR_5413	0	0	11.4177	0	8.77507	0	3.8059	2.92502	0.768551	sig_decrease	ENSG00000144136	ENSG00000168575
PIt8	0	0	-11.4177	0	-8.77507	0	-3.8059	-2.92502	0.768551	sig_decrease	ENSG00000144136	ENSG00000168575
HMR_4381	1.09488	-3.53847	-3.05232	1.17029	-2.8613	-2.54042	-1.83197	-1.41048	0.769923	sig_decrease	ENSG00000105220
HMR_5071	0.654524	7.83335	8.32509	3.21123	6.68505	3.16926	5.60432	4.35518	0.777111	sig_decrease	ENSG00000003989	ENSG00000139209	ENSG00000139514	ENSG00000165349
HMR_7853	3.65878	0	0	0	2.90689	0	1.21959	0.968964	0.794497	sig_decrease	ENSG00000125454
HMR_7788	7.01936	0	29.4326	8.94058	10.4136	9.86869	12.1506	9.74094	0.801682	sig_decrease
HMR_7790	-7.01936	0	-29.4326	-8.94058	-10.4136	-9.86869	-12.1506	-9.74094	0.801682	sig_decrease
HMR_8436	0.636413	0.192264	0.656862	0.6371	0.555816	0	0.495179	0.397639	0.80302	sig_decrease	ENSG00000091140	ENSG00000140905	ENSG00000145020	ENSG00000178445
HMR_8435	0.636413	0.192264	0.656862	0.6371	0.555816	0	0.495179	0.397639	0.80302	sig_decrease	ENSG00000091140	ENSG00000140905	ENSG00000145020	ENSG00000178445
HMR_8437	-0.636413	-0.192264	-0.656862	-0.6371	-0.555816	0	-0.495179	-0.397639	0.80302	sig_decrease	ENSG00000091140	ENSG00000140905	ENSG00000145020	ENSG00000178445
HMR_4410	1.50872	4.6801	0.170232	6.66619	-0.665502	-0.893254	2.11968	1.70248	0.803176	sig_decrease	ENSG00000091483
FOLt2	-1.39393	1.02503	0	0.540053	2.92979	-3.7666	-0.122967	-0.0989171	0.804418	sig_decrease	ENSG00000173638
HMR_5616	0	0	9.22955	0	7.49911	0	3.07652	2.4997	0.812511	sig_decrease	ENSG00000103064	ENSG00000103257
HMR_5637	0	0	9.22955	0	7.49911	0	3.07652	2.4997	0.812511	sig_decrease	ENSG00000103064	ENSG00000103257
HMR_5665	0	0	9.22955	0	7.49911	0	3.07652	2.4997	0.812511	sig_decrease	ENSG00000103064	ENSG00000103257
HMR_5662	0	0	9.22955	0	7.49911	0	3.07652	2.4997	0.812511	sig_decrease	ENSG00000103064	ENSG00000103257
HMR_5583	0	0	-9.22955	0	-7.49911	0	-3.07652	-2.4997	0.812511	sig_decrease	ENSG00000103064	ENSG00000103257
HMR_5591	0	0	9.22955	0	7.49911	0	3.07652	2.4997	0.812511	sig_decrease	ENSG00000103064	ENSG00000103257
HMR_5638	0	0	9.22955	0	7.49911	0	3.07652	2.4997	0.812511	sig_decrease	ENSG00000103064	ENSG00000103257
HMR_5619	0	0	10.4598	0	8.53041	0	3.4866	2.84347	0.815543	sig_decrease	ENSG00000103064	ENSG00000105281
THMMPtrbc	-1.14309	-3.84499	0	-3.59096	3.26604	-3.7666	-1.66269	-1.36384	0.82026	sig_decrease
HMR_4611	0	7.16295	7.16458	0	5.81398	5.95521	4.77584	3.92306	0.821439	sig_decrease	ENSG00000048392	ENSG00000100348	ENSG00000167325	ENSG00000171848	ENSG00000048392	ENSG00000136810	ENSG00000167325	ENSG00000171848
HMR_3369	0	0	6.12173	2.51725	0	2.55167	2.04058	1.68964	0.82802	sig_decrease	ENSG00000087008	ENSG00000161533
RE2914X	0	0	-6.12173	-2.51725	0	-2.55167	-2.04058	-1.68964	0.82802	sig_decrease	ENSG00000087008	ENSG00000161533
HMR_7864	0	0	-6.40037	0	-5.30342	0	-2.13346	-1.76781	0.828611	sig_decrease	ENSG00000162368
HMR_5308	0	0	22.6637	0	18.7854	0	7.55458	6.26179	0.828872	sig_decrease	ENSG00000072041	ENSG00000105281	ENSG00000111371	ENSG00000134294	ENSG00000139209	ENSG00000174358	ENSG00000268104
HMR_5522	0	0	-5.47573	0.03	-4.63517	0	-1.82524	-1.53506	0.841015	sig_decrease	ENSG00000103257
HMR_5561	0	0	5.47573	0	4.63517	0	1.82524	1.54506	0.846494	sig_decrease	ENSG00000103257
HMR_5503	0	0	5.47573	0	4.63517	0	1.82524	1.54506	0.846494	sig_decrease	ENSG00000103257
HMR_5500	0	0	5.47573	0	4.63517	0	1.82524	1.54506	0.846494	sig_decrease	ENSG00000103257
HMR_5498	0	0	5.47573	0	4.63517	0	1.82524	1.54506	0.846494	sig_decrease	ENSG00000103257
HMR_5568	0	0	5.47573	0	4.63517	0	1.82524	1.54506	0.846494	sig_decrease	ENSG00000103257
HMR_5571	0	0	5.47573	0	4.63517	0	1.82524	1.54506	0.846494	sig_decrease	ENSG00000103257
HMR_5488	0	0	-5.47573	0	-4.63517	0	-1.82524	-1.54506	0.846494	sig_decrease	ENSG00000103257
HMR_5482	0	0	5.47573	0	4.63517	0	1.82524	1.54506	0.846494	sig_decrease	ENSG00000103257
HMR_5506	0	0	-5.47573	0	-4.63517	0	-1.82524	-1.54506	0.846494	sig_decrease	ENSG00000103257
HMR_5480	0	0	5.47573	0	4.63517	0	1.82524	1.54506	0.846494	sig_decrease	ENSG00000103257
HMR_5477	0	0	5.47573	0	4.63517	0	1.82524	1.54506	0.846494	sig_decrease	ENSG00000103257
HMR_5476	0	0	5.47573	0	4.63517	0	1.82524	1.54506	0.846494	sig_decrease	ENSG00000103257
HMR_5461	0	0	-5.47573	0	-4.63517	0	-1.82524	-1.54506	0.846494	sig_decrease	ENSG00000103257
HMR_5486	0	0	5.47573	0	4.63517	0	1.82524	1.54506	0.846494	sig_decrease	ENSG00000103257
HMR_5573	0	0	5.47573	0	4.63517	0	1.82524	1.54506	0.846494	sig_decrease	ENSG00000103257
HMR_5508	0	0	5.47573	0	4.63517	0	1.82524	1.54506	0.846494	sig_decrease	ENSG00000103257
HMR_5570	0	0	5.47573	0	4.63517	0	1.82524	1.54506	0.846494	sig_decrease	ENSG00000103257
HMR_5514	0	0	5.47573	0	4.63517	0	1.82524	1.54506	0.846494	sig_decrease	ENSG00000103257
HMR_5577	0	0	5.47573	0	4.63517	0	1.82524	1.54506	0.846494	sig_decrease	ENSG00000103257
HMR_5572	0	0	5.47573	0	4.63517	0	1.82524	1.54506	0.846494	sig_decrease	ENSG00000103257
HMR_5551	0	0	5.47573	0	4.63517	0	1.82524	1.54506	0.846494	sig_decrease	ENSG00000103257
HMR_5546	0	0	-5.47573	0	-4.63517	0	-1.82524	-1.54506	0.846494	sig_decrease	ENSG00000103257
HMR_5515	0	0	-5.47573	0	-4.63517	0	-1.82524	-1.54506	0.846494	sig_decrease	ENSG00000103257
HMR_5519	0	0	5.47573	0	4.63517	0	1.82524	1.54506	0.846494	sig_decrease	ENSG00000103257
HMR_5525	0	0	5.47573	0	4.63517	0	1.82524	1.54506	0.846494	sig_decrease	ENSG00000103257
HMR_5513	0	0	5.47573	0	4.63517	0	1.82524	1.54506	0.846494	sig_decrease	ENSG00000103257
HMR_5521	0	0	-5.47573	0	-4.63517	0	-1.82524	-1.54506	0.846494	sig_decrease	ENSG00000103257
HMR_8453	0	0	-5.15059	0	-4.37484	0	-1.71686	-1.45828	0.849385	sig_decrease	ENSG00000162368
HMR_8022	0.480432	1.98185	0.201634	1	0.201634	1.09761	0.887973	0.766415	0.863106	sig_decrease	ENSG00000183032
HMR_3030	-1.02439	2.45671	0	1.73114	0.752072	-1.23879	0.477439	0.414809	0.868823	sig_decrease	ENSG00000095321
HMR_6521	3.67016	0	3.24336	0	0	6.03804	2.30451	2.01268	0.873366	sig_decrease	ENSG00000183048
HMR_6522	-3.67016	0	-3.24336	0	0	-6.03804	-2.30451	-2.01268	0.873366	sig_decrease	ENSG00000183048
HMR_4685	10.7188	0	7.20129	0	5.99274	9.76307	5.97335	5.25194	0.879228	sig_decrease	ENSG00000006534	ENSG00000108602	ENSG00000132746	ENSG00000184254
HMR_4687	10.7188	0	7.20129	0	5.99274	9.76307	5.97335	5.25194	0.879228	sig_decrease	ENSG00000006534	ENSG00000108602	ENSG00000132746	ENSG00000184254
HMR_3007	5.99164	0	0	0	0	5.28096	1.99721	1.76032	0.881388	sig_decrease	ENSG00000155380
HMR_5578	0	0	-17.012	0	-15.0023	0	-5.67068	-5.00077	0.881865	sig_decrease	ENSG00000103064	ENSG00000103257	ENSG00000168003
C161CRNt	2.25701	-3.05658	-2.41954	-1.43969e-06	-2.8679	0	-1.07304	-0.955966	0.890897	sig_decrease	ENSG00000178537
HMR_5432	0	0	5.16832	2.33628	2.28096	0	1.72277	1.53908	0.893373	sig_decrease	ENSG00000033867
HMR_1095	5.9272	3.98309	2.49955	2.86485	0.924222	7.30021	4.13661	3.69643	0.893588	sig_decrease
HMR_9198	0	0	0.879706	0	0.790772	0	0.293235	0.263591	0.898905	sig_decrease	ENSG00000109667
HMR_9063	-0.876	-0.584	-0.657	-0.584	-0.876	-0.876	-0.705667	-0.778667	1.10345	sig_increase
HMR_2593	-1.23262	-0.647794	-1.92973	-1.73114	-0.731014	-1.75845	-1.27005	-1.40687	1.10773	sig_increase	ENSG00000095321	ENSG00000157184
HMR_7800	0	0	4.92458	1.1635	3.41819	0.879706	1.64153	1.82046	1.10901	sig_increase	ENSG00000154027
HMR_9034	-4.5	-4.5	-3.151	-4.5	-4.5	-4.5	-4.05033	-4.5	1.11102	sig_increase
HMR_6289	0	4.68874	0	0	5.21684	0	1.56291	1.73895	1.11263	sig_increase	ENSG00000100075
HMR_4363	10.7094	7.35829	10.1887	11.5157	9.66495	10.2871	9.41878	10.4892	1.11365	sig_increase	ENSG00000074800	ENSG00000108515	ENSG00000111674
HMR_4365	-10.7094	-7.33164	-10.1887	-11.5157	-9.66495	-10.2871	-9.4099	-10.4892	1.1147	sig_increase	ENSG00000164708	ENSG00000171314	ENSG00000172331	ENSG00000226784
HMR_4963	0.140779	4.46613	0.00581169	1.70693	1.98235	1.45946	1.53757	1.71624	1.1162	sig_increase
HMR_3845	1.72702	4.15623	-2.94501	1.6952	1.59528	0	0.979415	1.09683	1.11988	sig_increase	ENSG00000176974
THMt3	-2.82418	-3.13147	4.85788	0	2.41012	-3.64172	-0.365923	-0.410532	1.12191	sig_increase	ENSG00000117479	ENSG00000135917
MLTHFte2	0	0	-3.19692	-3.59096	0	0	-1.06564	-1.19699	1.12326	sig_increase	ENSG00000173638
HMR_8021	0.31034	0	0.555389	0.275007	0.215989	0.485427	0.288577	0.325474	1.12786	sig_increase	ENSG00000179761
HMR_4740	0.31034	0	0.555389	0.275007	0.215989	0.485427	0.288577	0.325474	1.12786	sig_increase	ENSG00000079931	ENSG00000123454
HMR_8020	-0.31034	0	-0.555389	-0.275007	-0.215989	-0.485427	-0.288577	-0.325474	1.12786	sig_increase
HMR_7851	3.65878	0	0	0	0	4.19535	1.21959	1.39845	1.14665	sig_increase	ENSG00000125454
HMR_3364	0	0	6.12173	0	0	7.04201	2.04058	2.34734	1.15033	sig_increase	ENSG00000087008	ENSG00000161533
RE2913X	0	0	-6.12173	0	0	-7.04201	-2.04058	-2.34734	1.15033	sig_increase	ENSG00000087008	ENSG00000161533
HMR_3980	2.19724	0	4.27426	0	2.26003	5.30743	2.15717	2.52248	1.16935	sig_increase	ENSG00000121691
PPItm	-12.6552	-3.80071	-12.9632	-7.96185	-16.2029	-10.7641	-9.80637	-11.643	1.18728	sig_increase
HMR_5088	0.0285692	6.39587	0	0	7.7307	0	2.14148	2.5769	1.20333	sig_increase	ENSG00000092068	ENSG00000168003	ENSG00000003989	ENSG00000103257	ENSG00000123643	ENSG00000139514	ENSG00000149150	ENSG00000155465	ENSG00000165349	ENSG00000167703
HMR_3982	5.22882	9.1711e-06	4.27426	4.17393	2.03938	5.30743	3.1677	3.84024	1.21231	sig_increase	ENSG00000121691
HMR_3946	10.4576	0	8.54851	8.34785	4.07875	10.6148	6.33538	7.68048	1.21232	sig_increase
HMR_6527	0.160323	0	1.63254	0.229644	1.94886	0	0.59762	0.726167	1.2151	sig_increase	ENSG00000113504	ENSG00000124067	ENSG00000140199
SRTNENT4tc	0	0.536053	1.07039	0	0	1.95606	0.535481	0.652019	1.21763	sig_increase	ENSG00000164638
HMR_5411	-3.85662	2.85882	3.58775	3.44469	-3.70128	3.49223	0.863314	1.07855	1.24931	sig_increase	ENSG00000155380
HMR_4280	3.85662	-2.85882	-3.58775	-3.44469	3.70128	-3.49223	-0.863314	-1.07855	1.24931	sig_increase	ENSG00000111716	ENSG00000134333	ENSG00000151116	ENSG00000166796	ENSG00000166800	ENSG00000171989
HMR_4856	0	0	-3.90785	0	0	-4.99141	-1.30262	-1.6638	1.27728	sig_increase	ENSG00000105220	ENSG00000137700
HMR_6386	0	0	3.90785	0	0	4.99141	1.30262	1.6638	1.27728	sig_increase	ENSG00000137700
HMR_9737	0	0	5.77171	0	7.41419	0	1.9239	2.4714	1.28457	sig_increase
HMR_8463	-6.06501	0	0	-7.17093	5.30342	-5.98345	-2.02167	-2.61699	1.29447	sig_increase	ENSG00000162368
HMR_7815	0	0	3.10769	0	0	4.19535	1.0359	1.39845	1.34999	sig_increase	ENSG00000125454
HMR_7874	0	0	-3.90082	0	-5.30342	0	-1.30027	-1.76781	1.35956	sig_increase	ENSG00000162368
HMR_9135	4.9609	0	0	2.11311	0.604187	4.08214	1.65363	2.26648	1.3706	sig_increase
HMR_0483	0	1.00071	0	0	0	1.38328	0.333571	0.461094	1.3823	sig_increase	ENSG00000115159
NAHCO3_HCLt	0	0	-0.608904	0	-0.849999	0	-0.202968	-0.283333	1.39595	sig_increase	ENSG00000050438	ENSG00000144290
HMR_4156	0.973753	0	0	0	1.37221	0.000251954	0.324584	0.457486	1.40945	sig_increase	ENSG00000076555	ENSG00000278540
CLOHtex2	0	2.30451	0	0	3.26604	0	0.76817	1.08868	1.41724	sig_increase	ENSG00000225697
HMR_6029	0	0	-25.9468	-28.1541	-8.6428	0	-8.64892	-12.2656	1.41817	sig_increase	ENSG00000100156	ENSG00000108932	ENSG00000118596	ENSG00000141526	ENSG00000155380	ENSG00000168679	ENSG00000170190
HMR_6243	0.163338	0.536053	0.657246	0	0	1.95606	0.452212	0.652019	1.44184	sig_increase	ENSG00000112499	ENSG00000146477	ENSG00000164638	ENSG00000175003
HMR_6526	0	0	1.99986	0	2.92193	0	0.666619	0.973977	1.46107	sig_increase	ENSG00000064651	ENSG00000074803
HMR_4956	0	0	1.99986	0	2.92193	0	0.666619	0.973977	1.46107	sig_increase	ENSG00000064651	ENSG00000074803
HMR_5353	-7.2937	0	0	-3.46272	-7.32463	0	-2.43123	-3.59578	1.47899	sig_increase	ENSG00000143774
HMR_4998	7.2937	0	0	3.46272	7.32463	0	2.43123	3.59578	1.47899	sig_increase
HMR_8481	7.2937	0	0	3.46272	7.32463	0	2.43123	3.59578	1.47899	sig_increase
HMR_4573	0	7.35829	0	11.1252	0	0	2.45276	3.70839	1.51192	sig_increase	ENSG00000067225	ENSG00000143627
EX_sucsal[e]	0.189034	0	0.784033	0.461744	0.544909	0.49424	0.324356	0.500298	1.54244	sig_increase
HMR_4693	0.189034	0	0.784033	0.461744	0.544909	0.49424	0.324356	0.500298	1.54244	sig_increase	ENSG00000183044
SUCSALte	0.189034	0	0.784033	0.461744	0.544909	0.49424	0.324356	0.500298	1.54244	sig_increase
SUCSALtm	0.189034	0	0.784033	0.461744	0.544909	0.49424	0.324356	0.500298	1.54244	sig_increase
HMR_4692	0.189034	0	0.784033	0.461744	0.544909	0.49424	0.324356	0.500298	1.54244	sig_increase
HMR_2777	9.45551e-08	-1.28688	-1.99825	-3.85997	0	-1.28444	-1.09504	-1.7148	1.56596	sig_increase	ENSG00000197375
ALDD21	0	4.853	4.0781	6.10098	3.05311	4.90256	2.97703	4.68555	1.5739	sig_increase	ENSG00000072210
PRISTANALtx	0	4.853	4.0781	6.10098	3.05311	4.90256	2.97703	4.68555	1.5739	sig_increase
PRISTtx	0	-4.853	-4.0781	-6.10098	-3.05311	-4.90256	-2.97703	-4.68555	1.5739	sig_increase
RE3073X	0	-4.853	-4.0781	-6.10098	-3.05311	-4.90256	-2.97703	-4.68555	1.5739	sig_increase
HMR_8452	-3.61359	4.43925	-5.15059	-7.17093	4.37484	-4.01574	-1.44164	-2.27061	1.57502	sig_increase	ENSG00000162368
HMR_6365	0.263034	0	0.111031	0	0	0.594549	0.124689	0.198183	1.58942	sig_increase	ENSG00000197506
HMR_7638	0	8.29737	1.32946	0	0	15.5184	3.20895	5.1728	1.61199	sig_increase	ENSG00000102078	ENSG00000109424	ENSG00000153291	ENSG00000175564	ENSG00000175567
HMR_7686	1.14309	0	3.19692	3.59096	-0.336246	3.7666	1.44667	2.34044	1.61781	sig_increase	ENSG00000173638
HMR_0758	2.4003	0.00583916	1.88035	2.08532	2.23069	2.62503	1.42883	2.31368	1.61928	sig_increase	ENSG00000090661	ENSG00000139624	ENSG00000143418	ENSG00000154227	ENSG00000172292	ENSG00000223802
HMR_0773	2.4003	0.00583916	1.88035	2.08532	2.23069	2.62503	1.42883	2.31368	1.61928	sig_increase	ENSG00000063176	ENSG00000105516	ENSG00000176170
NAt5	0	-1.93521	0	0	-3.14152	0	-0.64507	-1.04717	1.62335	sig_increase	ENSG00000066230	ENSG00000090020	ENSG00000115616
HMR_7850	0	4.32984	0	0	2.90689	4.19535	1.44328	2.36741	1.6403	sig_increase	ENSG00000125454
STCRNte	0	1.28688	0	0	2.12763	0	0.42896	0.709211	1.65333	sig_increase	ENSG00000197375
STCRNtr	0	1.28688	0	0	2.12763	0	0.42896	0.709211	1.65333	sig_increase
RE1342C	0	-4.90901	0	0	-3.68257	-4.5	-1.63634	-2.72752	1.66685	sig_increase
HMR_4315	0	4.90901	0	0	3.68257	4.5	1.63634	2.72752	1.66685	sig_increase	ENSG00000140263
HMR_7782	0	-20.6293	-3.36243	0	-40.4419	0	-7.99724	-13.4806	1.68566	sig_increase
HMR_4908	0	20.5971	3.34133	0	40.4419	0	7.97948	13.4806	1.68941	sig_increase	ENSG00000011052	ENSG00000103024	ENSG00000103202	ENSG00000112981	ENSG00000143156	ENSG00000155085	ENSG00000172113	ENSG00000239672	ENSG00000243678
HMR_4448	3.37851	0	0	0	2.89724	2.84197	1.12617	1.91307	1.69874	sig_increase	ENSG00000177000
HMR_4612	2.39288	0	0	4.08265	0	0	0.797628	1.36088	1.70616	sig_increase	ENSG00000048392	ENSG00000100348	ENSG00000167325	ENSG00000171848	ENSG00000048392	ENSG00000136810	ENSG00000167325	ENSG00000171848
HMR_4352	-0.802616	3.62642	-1.17551	-0.778889	-0.742759	4.34711	0.549433	0.941819	1.71417	sig_increase	ENSG00000153574
HMR_8670	4.1416	0	0	3.89239	3.26604	0	1.38053	2.38614	1.72842	sig_increase	ENSG00000225697
ATVACIDMCTtu	0	0	-3.18269	0	-5.5245	0	-1.0609	-1.8415	1.7358	sig_increase	ENSG00000155380
HMR_5465	0	0	-54.5506	-0.063	-95.1396	0	-18.1835	-31.7342	1.74522	sig_increase	ENSG00000092068	ENSG00000168003	ENSG00000103257
HMR_4885	3.16084	0.174993	3.75258	2.99893	-1.20591	10.5891	2.36281	4.12738	1.74681	sig_increase	ENSG00000086159	ENSG00000100170	ENSG00000103375	ENSG00000143595	ENSG00000161798	ENSG00000165269	ENSG00000165272	ENSG00000167580	ENSG00000171885	ENSG00000240583	ENSG00000259916
HMR_7868	0	0	6.40037	0	5.30342	5.98345	2.13346	3.76229	1.76347	sig_increase	ENSG00000162368
ARGtm	0.836464	0	2.87432	0.169751	2.28617	4.15368	1.23693	2.2032	1.78118	sig_increase	ENSG00000102743	ENSG00000120329
r0193	0.0598649	0	-3.63239	-3.9301	0.06009	-2.5726	-1.19084	-2.14754	1.80337	sig_increase	ENSG00000116761
HMR_4302	0	0	3.65878	3.99005	0	2.63227	1.21959	2.20744	1.80998	sig_increase	ENSG00000116761
HMR_9598	0	1.25096	0	0	2.2643	0	0.416987	0.754765	1.81004	sig_increase	ENSG00000196517	ENSG00000268104
HMR_9596	0	1.25096	0	0	2.2643	0	0.416987	0.754765	1.81004	sig_increase	ENSG00000196517	ENSG00000268104
HMR_5557	0	-2.95935	5.47573	0	4.63517	0	0.838793	1.54506	1.842	sig_increase	ENSG00000103257
HMR_7873	6.06223	0	0	0	5.30342	5.98345	2.02074	3.76229	1.86183	sig_increase	ENSG00000162368
3AIBt1	0	0	1000	0	910.881	967.808	333.333	626.23	1.87869	sig_increase
HMR_6614	0	0	28.8597	0	10.4056	44.5055	9.6199	18.3037	1.90269	sig_increase	ENSG00000011052	ENSG00000103024	ENSG00000103202	ENSG00000112981	ENSG00000143156	ENSG00000172113	ENSG00000239672	ENSG00000243678
HMR_4358	0	0	10.1887	0.00365505	0	19.4792	3.39623	6.4943	1.91221	sig_increase	ENSG00000067225	ENSG00000121900	ENSG00000143627	ENSG00000143630
RPEc	-0.401308	-0.954194	-0.587753	0	-3.30253	-0.424908	-0.647752	-1.24248	1.91814	sig_increase	ENSG00000197713
HMR_8233	2.4003	0	0	2.08532	0	2.62503	0.800101	1.57012	1.9624	sig_increase	ENSG00000126821
HMR_8737	-2.4003	0	0	-2.08532	0	-2.62503	-0.800101	-1.57012	1.9624	sig_increase
HMR_8239	2.4003	0	0	2.08532	0	2.62503	0.800101	1.57012	1.9624	sig_increase
HMR_8090	0	0	1000	0	1000	967.808	333.333	655.936	1.96781	sig_increase
TAUPAT1c	0	0	1.25701	2.53107	0	0	0.419004	0.84369	2.01356	sig_increase	ENSG00000123643
HMR_4670	-8.49576	0	-10.3014	-6.13608	-5.27441	-26.8327	-6.26572	-12.7477	2.03452	sig_increase	ENSG00000011052	ENSG00000103024	ENSG00000103202	ENSG00000112981	ENSG00000143156	ENSG00000172113	ENSG00000239672	ENSG00000243678
PCRNtc	0	2.45671	0	0	0	5.15066	0.818902	1.71689	2.09657	sig_increase
HMR_3868	0	4.2817	0	5.21257	3.95327	0	1.42723	3.05528	2.1407	sig_increase	ENSG00000104687
HMR_7804	0	0	-3.10769	-4.08321	-2.90689	0	-1.0359	-2.33003	2.24929	sig_increase	ENSG00000125454
HMR_6356	0.263034	0	0.000365	0	0	0.594549	0.0877998	0.198183	2.25721	sig_increase	ENSG00000197506
HMR_6002	-19.2043	0	25.9468	0	15.4414	0	2.24747	5.14712	2.29018	sig_increase	ENSG00000100156	ENSG00000108932	ENSG00000118596	ENSG00000141526	ENSG00000155380	ENSG00000168679	ENSG00000170190
CITtam	0	0	5.61088	7.91199	5.21684	0	1.87029	4.37628	2.33989	sig_increase	ENSG00000100075
HMR_4922	-2.89764	-1.81658	0.643554	-4.01905	-3.05413	-2.47689	-1.35689	-3.18336	2.34607	sig_increase
HMR_1326	0.226509	0	0	0	0.536053	0	0.0755028	0.178684	2.36659	sig_increase	ENSG00000196139
PTVSTtu	0	-0.313826	0	-0.762561	0	0	-0.104609	-0.254187	2.42988	sig_increase	ENSG00000084453	ENSG00000137491
PTVSTtep	0	-0.313826	0	-0.762561	0	0	-0.104609	-0.254187	2.42988	sig_increase
UGT1A10r	-0.201634	-0.0285692	0	0	-0.536053	-0.0285692	-0.0767343	-0.188207	2.45271	sig_increase	ENSG00000242366
HMR_4141	0.902307	1.55533	1.65788	7.34012	1.26736	1.73386	1.37184	3.44711	2.51277	sig_increase	ENSG00000146701
HMR_8740	3.37919	0	0.00379089	0	5.79048	2.84293	1.12766	2.8778	2.55201	sig_increase
HMR_4030	-0.000297173	-3.10353	-4.70186	-7.96183	-4.10863	-7.93147	-2.6019	-6.66731	2.56248	sig_increase	ENSG00000011052	ENSG00000103024	ENSG00000103202	ENSG00000112981	ENSG00000143156	ENSG00000172113	ENSG00000239672	ENSG00000243678
HMR_9019	0.000120396	3.10325	4.70139	7.96183	4.10863	7.93115	2.60159	6.6672	2.56274	sig_increase
HMR_10053	0	3.10283	4.70139	7.96155	4.10835	7.93115	2.60141	6.66702	2.56285	sig_increase
CDSm	0	3.10283	4.70139	7.96155	4.10835	7.93115	2.60141	6.66702	2.56285	sig_increase	ENSG00000101290	ENSG00000163624
CDPDAGtm	0	-3.10283	-4.70139	-7.96155	-4.10835	-7.93115	-2.60141	-6.66702	2.56285	sig_increase
HMR_4893	1.3505	0	0	1.25096	2.23055	0	0.450166	1.16051	2.57795	sig_increase
HMR_8842	-1.3505	0	0	-1.25096	-2.23055	0	-0.450166	-1.16051	2.57795	sig_increase
HMR_8828	1.3505	0	0	1.25096	2.23055	0	0.450166	1.16051	2.57795	sig_increase
HMR_10048	-1.3505	0	0	-1.25096	-2.23055	0	-0.450166	-1.16051	2.57795	sig_increase
HMR_8833	1.3505	0	0	1.25096	2.23055	0	0.450166	1.16051	2.57795	sig_increase	ENSG00000182621
TDCHOLAte	0	0	0.413143	0	1.15835	-0.0840643	0.137714	0.358095	2.60027	sig_increase
HMR_5447	0	0.0133	2.50037	0	6.62342	0	0.837891	2.20781	2.63496	sig_increase	ENSG00000079215	ENSG00000105143	ENSG00000106688	ENSG00000110436	ENSG00000162383
HMR_4590	0.0071989	5.4591	0	7.52529	0	6.95385	1.8221	4.82638	2.6488	sig_increase	ENSG00000169738
HMR_4591	0	5.4591	0	7.52529	0	6.95385	1.8197	4.82638	2.65229	sig_increase	ENSG00000115425	ENSG00000116353
HMR_6529	0.0703893	0	0.565597	0.0426443	1.65992	0	0.211996	0.567523	2.67705	sig_increase	ENSG00000091137
HMR_8699	4.48955	0	-2.08976	0	6.4656	0	0.799929	2.1552	2.69424	sig_increase
HMR_6675	-4.48954	0	2.08977	0	-6.4656	0	-0.799925	-2.1552	2.69425	sig_increase	ENSG00000128918	ENSG00000165092
HMR_8219	2.37812	0	0	2.08567	1.95062	2.56896	0.792705	2.20175	2.77751	sig_increase	ENSG00000143753	ENSG00000168350
HMR_0607	0	3.10283	4.70139	7.95435	5.79162	7.93115	2.60141	7.2257	2.77761	sig_increase	ENSG00000101290	ENSG00000163624
TAURCHAe	4.61117	0	1.25701	13.128	3.43618	0	1.95606	5.5214	2.82271	sig_increase
HMR_7818	3.65878	-4.32984	3.10769	4.08321	2.90689	0	0.81221	2.33003	2.86876	sig_increase	ENSG00000125454
HMR_6362	0.263034	0	0	0.0703893	0.687061	0	0.0876781	0.252483	2.87966	sig_increase	ENSG00000197506
HMR_5008	0.263034	0	0	0.0703893	0.687061	0	0.0876781	0.252483	2.87966	sig_increase	ENSG00000112759	ENSG00000174669
HMR_0753	-2.40066	-0.00669774	0	-2.08567	-2.23103	-2.62541	-0.802453	-2.31404	2.8837	sig_increase	ENSG00000078124	ENSG00000104763	ENSG00000167769	ENSG00000177076	ENSG00000188611
HMR_0781	2.4003	0	0	2.08532	2.23069	2.62503	0.800101	2.31368	2.89174	sig_increase
HMR_0779	2.4003	0	0	2.08532	2.23069	2.62503	0.800101	2.31368	2.89174	sig_increase	ENSG00000166224
HMR_0748	2.4003	0	0	2.08532	2.23069	2.62503	0.800101	2.31368	2.89174	sig_increase	ENSG00000166224
HMR_6328	22.6008	20.4757	-21.6149	22.9015	19.4849	20.4315	7.15388	20.9393	2.92699	sig_increase	ENSG00000005022	ENSG00000151729	ENSG00000169100
EX_fum[e]	0.885009	0	0.845397	1.69662	1.67003	1.76056	0.576802	1.70907	2.96301	sig_increase
FUMtr	-0.885009	0	-0.845397	-1.69662	-1.67003	-1.76056	-0.576802	-1.70907	2.96301	sig_increase
FOLOATPtc	-0.0976108	-1.02503	-0.0143553	-0.536053	0	-3.10801	-0.378998	-1.21469	3.20499	sig_increase	ENSG00000084453	ENSG00000134538
HMR_7630	0	0.510044	0	0	1.63944	0	0.170015	0.54648	3.21431	sig_increase	ENSG00000100678	ENSG00000118160	ENSG00000183023
HMR_8470	0	-1.85498	0	0	0	-5.98345	-0.618328	-1.99448	3.22561	sig_increase	ENSG00000162368
HMR_7860	4.88217	-1.85498	-1.24977	0	0.92858	4.89545	0.592471	1.94134	3.27669	sig_increase
HMR_8476	-4.88217	1.85498	1.24977	0	-0.92858	-4.89545	-0.592471	-1.94134	3.27669	sig_increase	ENSG00000112759	ENSG00000174669
HMR_0453	-0.206339	-0.0266574	0	-0.659932	0	-0.142568	-0.0776656	-0.2675	3.44425	sig_increase	ENSG00000085662	ENSG00000117448	ENSG00000172955	ENSG00000187758	ENSG00000196344	ENSG00000196616	ENSG00000197894	ENSG00000198074	ENSG00000198099	ENSG00000248144
HMR_6324	0	0	1.77954	0	2.173	4.06839	0.593179	2.08046	3.50731	sig_increase	ENSG00000102743	ENSG00000120329
HMR_0604	0	0.579084	0	2.04229	0	0	0.193028	0.680765	3.52677	sig_increase	ENSG00000058866	ENSG00000065357	ENSG00000077044	ENSG00000102780	ENSG00000136267	ENSG00000145214	ENSG00000149091	ENSG00000153933	ENSG00000157680	ENSG00000274588
HMR_7810	0	0	3.10769	4.08321	2.90689	4.19535	1.0359	3.72848	3.59928	sig_increase	ENSG00000125454
15KPROSTGF2c	-0.226509	-2.02061e-14	0	-0.286881	-0.536053	0	-0.0755028	-0.274311	3.63313	sig_increase	ENSG00000164120
HMR_1308	0.226509	0	0	0.286881	0.536053	0	0.0755028	0.274311	3.63313	sig_increase	ENSG00000124212
PROSTGI2c	0.226509	0	0	0.286881	0.536053	0	0.0755028	0.274311	3.63313	sig_increase
HMR_5990	0	0	2.96635	0	10.9898	0	0.988783	3.66326	3.70482	sig_increase	ENSG00000113504	ENSG00000124067	ENSG00000124140	ENSG00000140199
r2373	-5.85599	4.68874	5.61088	7.91199	5.21684	3.36574	1.48121	5.49819	3.71196	sig_increase	ENSG00000100075
HMR_5657	0	0	1.97695	0	7.49911	0	0.658984	2.4997	3.79327	sig_increase	ENSG00000103064	ENSG00000103257
HMR_4420	16.4913	0	7.77319	10.5572	38.1374	44.5055	8.08817	31.0667	3.841	sig_increase	ENSG00000011052	ENSG00000103024	ENSG00000103202	ENSG00000112981	ENSG00000143156	ENSG00000172113	ENSG00000239672	ENSG00000243678
HMR_6530	0.0279915	0	2.14284	0	3.26604	5.08449	0.723612	2.78351	3.84669	sig_increase	ENSG00000225697
HMR_0454	0.206339	0	0	0.659932	0	0.142568	0.0687798	0.2675	3.88922	sig_increase
HMR_5406	2.90752	1.32147	-6.11041	-11.2633	3.91128	0	-0.62714	-2.45067	3.90769	sig_increase	ENSG00000074410	ENSG00000104267	ENSG00000107159	ENSG00000118298	ENSG00000131686	ENSG00000133742	ENSG00000159593	ENSG00000164879	ENSG00000167434	ENSG00000168748	ENSG00000169239	ENSG00000174990	ENSG00000178538	ENSG00000185015
HMR_8749	-2.90752	-1.32147	6.11041	11.2633	-3.91128	0	0.62714	2.45067	3.90769	sig_increase
HMR_4637	-5.53885	-0.000507184	4.15062	0.53538	0	-6.09951	-0.462911	-1.85471	4.00662	sig_increase	ENSG00000168393
HMR_5304	-5.53864	0	4.15059	0.535587	0.0001974	-6.09928	-0.462682	-1.8545	4.00815	sig_increase
HMR_7890	0	6.29424	0	11.7141	8.72067	5.9546	2.09808	8.79644	4.19261	sig_increase	ENSG00000011052	ENSG00000103024	ENSG00000103202	ENSG00000112981	ENSG00000143156	ENSG00000155085	ENSG00000172113	ENSG00000239672	ENSG00000243678
HMR_2644	0	-3.05658	3.73985	0	2.8679	0	0.227755	0.955965	4.19734	sig_increase	ENSG00000149742	ENSG00000175003	ENSG00000178537	ENSG00000197119	ENSG00000197208
HPDCACRNt	0	-3.05658	3.73985	0	2.8679	0	0.227755	0.955965	4.19734	sig_increase	ENSG00000178537
HMR_3833	0	0.444275	0	1.88325	0	0	0.148092	0.627751	4.23894	sig_increase	ENSG00000104524	ENSG00000143811	ENSG00000183010	ENSG00000243709
HMR_3819	-0.895347	-0.444275	0	-1.88325	-1.98914	-1.86184	-0.44654	-1.91141	4.28049	sig_increase	ENSG00000159423
HMR_3818	-0.895347	-0.444275	0	-1.88325	-1.98914	-1.86184	-0.44654	-1.91141	4.28049	sig_increase
HMR_8450	4.89026	0	-6.40037	-7.17093	-5.30342	5.98345	-0.50337	-2.16363	4.29829	sig_increase	ENSG00000162368
HMR_3835	0.895347	0	0	0	2.00349	1.86184	0.298449	1.28845	4.31714	sig_increase	ENSG00000104524	ENSG00000143811	ENSG00000183010	ENSG00000243709
BUTt2r	-3.29921	-6.36492	5.76102	-6.10727	-5.5245	-5.28096	-1.30104	-5.63758	4.33314	sig_increase	ENSG00000155380
HMR_4418	1.18864	0.00288912	-0.000496595	1.70593	3.74682	0.00128654	0.397011	1.81801	4.57924	sig_increase	ENSG00000165704
HMR_4574	-1.18743	0	0	-1.70475	-3.74569	0	-0.39581	-1.81681	4.59012	sig_increase	ENSG00000198805
INSK	1.18743	0	0	1.70475	3.74569	0	0.39581	1.81681	4.59012	sig_increase
HMR_5007	1.49155	0	0	0	0.15456	6.8746	0.497182	2.34305	4.71267	sig_increase	ENSG00000110195	ENSG00000110203	ENSG00000165457
BETBGTtc	0	0	-0.485427	0	-2.37851	0	-0.161809	-0.792837	4.89984	sig_increase	ENSG00000111181
HMR_8889	0	0	0.485427	0	2.37851	0	0.161809	0.792837	4.89984	sig_increase	ENSG00000111181
DOPAENT4tc	0	0	-0.300618	0	-1.4957	0	-0.100206	-0.498565	4.9754	sig_increase	ENSG00000164638
MLTHFte3	0	0	0.719841	3.58928	0	0	0.239947	1.19643	4.98622	sig_increase	ENSG00000110195	ENSG00000110203	ENSG00000165457
HMR_3806	0.866877	0.320486	0	3.24336	1.98914	0.820353	0.395788	2.01762	5.09773	sig_increase	ENSG00000159423
HMR_5518	0	6.38267	-5.47573	0	4.63517	0	0.302311	1.54506	5.11082	sig_increase	ENSG00000103257
LEULEUt	0	0	0.443607	0	0.0285692	2.32481	0.147869	0.78446	5.3051	sig_increase
LEULEUPEPT1tc	0	0	0.443607	0	0.0285692	2.32481	0.147869	0.78446	5.3051	sig_increase	ENSG00000088386
HMR_3026	1.02439	0	4.44089e-16	0	2.12763	3.45022	0.341464	1.85928	5.44505	sig_increase	ENSG00000197375
HMGCOAtx	0	0.623172	-1.76189	-4.656	0	-1.58075	-0.379572	-2.07892	5.47701	sig_increase
HMR_1889	0	0	-0.413143	0	-2.46529	0	-0.137714	-0.821763	5.96715	sig_increase	ENSG00000021488	ENSG00000084453	ENSG00000111700
HMR_1907	0	0	0.413143	0	2.46529	0	0.137714	0.821763	5.96715	sig_increase	ENSG00000021488	ENSG00000084453	ENSG00000111700
HMR_1876	0	0	0.413143	0	2.46529	0	0.137714	0.821763	5.96715	sig_increase	ENSG00000021488	ENSG00000084453	ENSG00000111700
HMR_8460	-1.18284	-1.85498	3.90082	0	5.30342	0	0.287665	1.76781	6.14537	sig_increase	ENSG00000162368
HMR_6040	-23.4867	0	25.9468	0	15.4414	0	0.820015	5.14712	6.27686	sig_increase	ENSG00000100156	ENSG00000108932	ENSG00000118596	ENSG00000141526	ENSG00000155380	ENSG00000168679	ENSG00000170190
HMR_8479	1.18284	0	0	0	3.44626	4.50843	0.39428	2.65156	6.72507	sig_increase	ENSG00000156136
HMR_4333	0	-2.03182	0	-8.24548	-5.68752	0	-0.677273	-4.64433	6.8574	sig_increase	ENSG00000178700	ENSG00000228716
HMR_4028	0	0	3.06658	0	18.8437	3.51454	1.02219	7.45276	7.29096	sig_increase	ENSG00000011052	ENSG00000103024	ENSG00000103202	ENSG00000112981	ENSG00000143156	ENSG00000172113	ENSG00000239672	ENSG00000243678
HMR_8611	0.0703893	0.0285692	0.39594	1.70693	0.606222	1.45946	0.164966	1.25754	7.62299	sig_increase	ENSG00000100033	ENSG00000250799
HMR_8354	0.0976108	0	0.485427	0	1.9486	2.67356	0.194346	1.54072	7.92772	sig_increase	ENSG00000123643
HMR_4689	0.189034	0	8.1e-05	0.461744	0.544909	0.49424	0.0630383	0.500298	7.93641	sig_increase	ENSG00000143149
HMR_6030	-23.4867	-4.04492	25.9468	0	-15.4414	2.7593	-0.528291	-4.22736	8.00194	sig_increase	ENSG00000100156	ENSG00000108932	ENSG00000118596	ENSG00000141526	ENSG00000155380	ENSG00000168679	ENSG00000170190
BTNt4i	0	0.0976108	0	0	0.815575	0	0.0325369	0.271858	8.35538	sig_increase	ENSG00000135917
GABABGTtc	-0.0976108	0	-0.485427	0	-2.37851	-2.67356	-0.194346	-1.68402	8.66508	sig_increase	ENSG00000111181
HMR_4513	1.18284	0	0	5.22072	0.92858	4.50843	0.39428	3.55258	9.01027	sig_increase	ENSG00000156136
HMR_4852	-3.44496	-1.91212	4.85	0	0.000317635	-5.09972	-0.169028	-1.6998	10.0563	sig_increase	ENSG00000108528
HMR_1909	0	0	-0.0981701	0	-1.04052	0	-0.0327234	-0.346841	10.5992	sig_increase	ENSG00000021488	ENSG00000084453	ENSG00000111700
HMR_4393	0	0.293332	0	0	2.83295	0.670091	0.0977773	1.16768	11.9422	sig_increase
HMR_5414	0	-0.293332	0	0	-2.83295	-0.670091	-0.0977773	-1.16768	11.9422	sig_increase
HMR_0481	0	0.293332	0	0	2.83295	0.670091	0.0977773	1.16768	11.9422	sig_increase	ENSG00000152642	ENSG00000167588
HMR_3035	0	-5.11663	4.82222	0	0	-3.91187	-0.0981369	-1.30396	13.2871	sig_increase	ENSG00000178537	ENSG00000197119
HMR_3820	0.140779	0.0571383	-0.13613	-0.975285	0.467662	1.45946	0.0205957	0.317278	15.405	sig_increase	ENSG00000159423
H2OGLYAQPt	0	0.226509	0	0	-0.000474262	3.63729	0.0755028	1.21227	16.056	sig_increase	ENSG00000103569	ENSG00000143595	ENSG00000165269	ENSG00000165272
HMR_0444	0	0.226509	0	0	0	3.63729	0.0755028	1.21243	16.0581	sig_increase	ENSG00000165269	ENSG00000165272	ENSG00000259916
HMR_7867	6.06501	-6.55152	-0.610782	-7.17093	-5.30342	-5.98345	-0.365762	-6.1526	16.8213	sig_increase	ENSG00000162368
HMR_6911	0	22.0148	-23.9636	-10.1189	-14.198	-8.94683	-0.649597	-11.0879	17.0689	sig_increase	ENSG00000105379	ENSG00000140374	ENSG00000143252	ENSG00000171503
HMR_8667	0	0	-51.1811	0	-964.751	0	-17.0604	-321.584	18.8497	sig_increase	ENSG00000163541	ENSG00000172340	ENSG00000136143	ENSG00000163541
HMR_8668	0	0	-51.1811	0	-964.751	0	-17.0604	-321.584	18.8497	sig_increase	ENSG00000163541	ENSG00000172340	ENSG00000136143	ENSG00000163541
HMR_6375	0	0	0.690356	0	13.1189	0	0.230119	4.37296	19.0031	sig_increase	ENSG00000072041	ENSG00000111371	ENSG00000134294	ENSG00000139209	ENSG00000174358	ENSG00000268104
HMR_3848	0	0	-0.0703893	-1.43907	-0.000924382	0	-0.0234631	-0.479997	20.4575	sig_increase
HMR_6615	0	-0.112644	2.06442	0	13.2294	28.2557	0.650592	13.8283	21.255	sig_increase	ENSG00000011052	ENSG00000103024	ENSG00000103202	ENSG00000112981	ENSG00000143156	ENSG00000172113	ENSG00000239672	ENSG00000243678
HMR_4152	0	-2.11277	0	0	0	-45.7309	-0.704257	-15.2436	21.645	sig_increase	ENSG00000163541	ENSG00000172340	ENSG00000136143	ENSG00000163541
UDCHOLt	-0.0143553	-0.0143553	0	0	-0.0287106	-0.659377	-0.0095702	-0.229362	23.9663	sig_increase	ENSG00000111700	ENSG00000134538	ENSG00000163959	ENSG00000186198
r2514e	0.114319	0.0253294	0	0.258144	3.09183	0	0.0465495	1.11666	23.9886	sig_increase
HMR_3822	0	0	0.141941	2.68222	1.51468	0	0.0473138	1.39897	29.5678	sig_increase	ENSG00000159423
HMR_6388	0	0	0.11555	3.85851	0	0	0.0385168	1.28617	33.3925	sig_increase
HMR_8077	0	0.120755	0	4.09692	0	0	0.0402516	1.36564	33.9276	sig_increase	ENSG00000033867	ENSG00000080493	ENSG00000113073	ENSG00000188687
HC00900t1	0	0	0.0703893	0	2.61657	0	0.0234631	0.872189	37.1728	sig_increase
HMR_3951	0	0	0.0703893	0	2.61657	0	0.0234631	0.872189	37.1728	sig_increase
HMR_5078	-0.876	-3.55485	30.4906	0	1000	-0.805611	8.68658	333.065	38.3425	sig_increase	ENSG00000092068	ENSG00000168003	ENSG00000003989	ENSG00000103257	ENSG00000123643	ENSG00000139514	ENSG00000149150	ENSG00000155465	ENSG00000165349	ENSG00000167703
HMR_5440	0	0	0.0143553	0	0	0.575312	0.0047851	0.191771	40.0767	sig_increase
HMR_4883	20.6133	0	0.676345	0	993.162	23.0375	7.09654	338.733	47.7322	sig_increase
HMR_5079	0.042	0.0525	0	0.042	4.93783	0.042	0.0315	1.67394	53.1411	sig_increase	ENSG00000092068	ENSG00000168003	ENSG00000003989	ENSG00000103257	ENSG00000123643	ENSG00000130876	ENSG00000139514	ENSG00000149150	ENSG00000155465	ENSG00000165349	ENSG00000167703
3MHISt2	0	15.0837	0.39347	0	1000	0	5.15907	333.333	64.6112	sig_increase
HMR_7644	0	0	0.0143553	0	0.9855	0	0.0047851	0.3285	68.6507	sig_increase	ENSG00000130876	ENSG00000168003
HMR_0349	-5.6733e-07	-0.0507183	-0.015763	-3.85997	0	-1.23698	-0.0221606	-1.69898	76.6668	sig_increase	ENSG00000068366	ENSG00000103740	ENSG00000123983	ENSG00000130377	ENSG00000140284	ENSG00000151726	ENSG00000164398	ENSG00000197142	ENSG00000239642
DATPtm	0	0	0.213391	3.54685	2.90689	10.1503	0.0711304	5.53469	77.8105	sig_increase
HMR_5660	0	0	0.0557806	0	7.49911	0	0.0185935	2.4997	134.439	sig_increase	ENSG00000103064	ENSG00000103257
r1423	0.190949	0	0	0	29.6581	0	0.0636495	9.88604	155.32	sig_increase
HMR_4946	0.055983	0	0	0	0	10.169	0.018661	3.38966	181.644	sig_increase	ENSG00000091138	ENSG00000112053	ENSG00000145217	ENSG00000147606	ENSG00000155850	ENSG00000174502	ENSG00000181045
HMR_5091	0.095	0	0	0	49.6123	0.095	0.0316667	16.5691	523.235	sig_increase	ENSG00000092068	ENSG00000168003	ENSG00000003989	ENSG00000103257	ENSG00000123643	ENSG00000130876	ENSG00000139514	ENSG00000149150	ENSG00000155465	ENSG00000165349	ENSG00000167703
HMR_4265	0.004	0	0	0	0	3.76977	0.00133333	1.25659	942.443	sig_increase	ENSG00000077009	ENSG00000106733
HMR_8791	0.004	0	0	0	0	3.76977	0.00133333	1.25659	942.443	sig_increase	ENSG00000198805
HMR_0478	0	0	0.000740747	0	0.226509	0.713696	0.000246916	0.313401	1269.27	sig_increase	ENSG00000167588
HMR_6260	0	0.776494	0	0	1000	0	0.258831	333.333	1287.84	sig_increase
HMR_8891	0.00047395	0.00070871	0.000740747	0.000289253	3.0593	0.000503327	0.000641136	1.02003	1590.97	sig_increase
HMR_5084	0.063	0.289509	0	0	846.139	0.063	0.117503	282.067	2400.51	sig_increase	ENSG00000092068	ENSG00000168003	ENSG00000003989	ENSG00000103257	ENSG00000123643	ENSG00000130876	ENSG00000139514	ENSG00000149150	ENSG00000155465	ENSG00000165349	ENSG00000167703
HMR_8438	0.000686462	0	0	3.56682	0	0	0.000228821	1.18894	5195.94	sig_increase
HMR_8532	-0.000686462	0	0	-3.56682	0	0	-0.000228821	-1.18894	5195.94	sig_increase
HMR_8439	0.000686462	0	0	3.56682	0	0	0.000228821	1.18894	5195.94	sig_increase	ENSG00000132837
HMR_4332	0.000213769	0	-3.08954e-05	8.24969	5.68752	0.000227019	6.09579e-05	4.64581	76213.4	sig_increase	ENSG00000178700	ENSG00000228716
PItx	0	-0.0107302	0	0	-997.815	0	-0.00357675	-332.605	92990.8	sig_increase
HMR_6645	6.0376e-06	0	0	0	1.50589	0	2.01253e-06	0.501964	249419	sig_increase	ENSG00000114113	ENSG00000114115
HMR_8710	-6.0376e-06	0	0	0	-1.50589	0	-2.01253e-06	-0.501964	249419	sig_increase	ENSG00000135437
HMR_6651	5.48004e-07	1.3069e-06	8.56487e-07	5.33399e-07	1.50588	1.7493e-06	9.03797e-07	0.501962	555392	sig_increase	ENSG00000114113	ENSG00000114115
HMR_4765	-5.48004e-07	-1.3069e-06	0	-1.18903	-5.08656e-07	-5.81971e-07	-6.18302e-07	-0.396345	641022	sig_increase
FRDPtcr	0.00149612	0	0	0.00145625	0	1000	0.000498707	333.334	668396	sig_increase
HMR_6673	-5.48004e-07	2.6138e-06	1.71297e-06	-5.33399e-07	6.4656	-5.81971e-07	1.25959e-06	2.1552	1.71103e+06	sig_increase
HMR_2857	-5.6733e-07	-1.35299e-06	-8.86693e-07	-3.85997	-5.26595e-07	-1.23879	-9.35672e-07	-1.69959	1.81643e+06	sig_increase	ENSG00000197375
HMR_2859	5.6733e-07	1.35299e-06	8.86693e-07	3.85997	5.26595e-07	1.23879	9.35672e-07	1.69959	1.81643e+06	sig_increase	ENSG00000095321
HMR_2711	-5.6733e-07	-1.35299e-06	-8.86693e-07	-3.85997	-5.26595e-07	-1.23879	-9.35672e-07	-1.69959	1.81643e+06	sig_increase	ENSG00000110090	ENSG00000169169	ENSG00000205560
HMR_6647	2.1952e-06	0	0	0	6.4656	0	7.31734e-07	2.1552	2.94533e+06	sig_increase	ENSG00000128918	ENSG00000165092
HMR_7666	0	0	1.71795e-06	1.0699e-06	0	5.28096	5.72651e-07	1.76032	3.07398e+06	sig_increase	ENSG00000155380
HMR_7848	1.09919e-06	0	0	4.08321	2.90689	0	3.66398e-07	2.33003	6.3593e+06	sig_increase	ENSG00000125454
RDH2a	5.48004e-07	0	0	15.8649	0	14.2467	1.82668e-07	10.0372	5.49477e+07	sig_increase	ENSG00000072042	ENSG00000080511	ENSG00000139988	ENSG00000160439	ENSG00000170786	ENSG00000240857
FRDPtc	0	2.6214e-06	1.71795e-06	0.00145732	0	999.998	1.44645e-06	333.333	2.30449e+08	sig_increase
HMR_2981	0	0	0	3.85997	0	1.23879	0	1.69959	inf	switched_on	ENSG00000068366	ENSG00000103740	ENSG00000123983	ENSG00000130377	ENSG00000140284	ENSG00000151726	ENSG00000164398	ENSG00000197142	ENSG00000239642
HMR_4668	0	0	0	0	0.512419	0.545899	0	0.352773	inf	switched_on	ENSG00000008311
HMR_2664	0	0	0	0	6.7327	-0.000118177	0	2.2442	inf	switched_on	ENSG00000149742	ENSG00000175003	ENSG00000178537	ENSG00000197119	ENSG00000197208
LSTNM7thc	0	0	0	0	1000	2.48132	0	334.16	inf	switched_on
HMR_3850	0	0	0	1.43907	0.000924382	0	0	0.479997	inf	switched_on
HMR_8560	0	0	0	1.54992	1.07211	0	0	0.874007	inf	switched_on	ENSG00000110958	ENSG00000148334	ENSG00000148344
HMR_4701	0	0	0	1.43984	0.00184876	0.000481077	0	0.480724	inf	switched_on	ENSG00000123453	ENSG00000132837
HMR_6644	0	0	0	15.8649	0	14.2467	0	10.0372	inf	switched_on	ENSG00000025423	ENSG00000135437	ENSG00000139547	ENSG00000140522	ENSG00000157326	ENSG00000170786	ENSG00000187630	ENSG00000265203
HMR_6638	0	0	0	15.8649	10.4602	0	0	8.77505	inf	switched_on	ENSG00000025423	ENSG00000135437	ENSG00000139547	ENSG00000140522	ENSG00000157326	ENSG00000170786	ENSG00000187630	ENSG00000265203
ETF	0	0	0	0.0976108	2.9982	0	0	1.03194	inf	switched_on	ENSG00000105379	ENSG00000140374
ETFQO	0	0	0	0.0976108	2.9982	0	0	1.03194	inf	switched_on	ENSG00000171503
HMR_4552	0	0	0	0	1000	1000	0	666.667	inf	switched_on
r0701	0	0	0	0	6.35949	8.65399	0	5.00449	inf	switched_on	ENSG00000169710
RE2591C	0	0	0	0.0651825	1000	1000	0	666.688	inf	switched_on
HMR_4586	0	0	0	7.10444	0	14.2396	0	7.11469	inf	switched_on	ENSG00000138413	ENSG00000182054
HMR_3923	0	0	0	0	0.0364351	0.673174	0	0.236536	inf	switched_on	ENSG00000091140	ENSG00000140905	ENSG00000145020	ENSG00000178445
HMR_2174	0	0	0	0	6.35949	8.65399	0	5.00449	inf	switched_on	ENSG00000169710
r2513	0	0	0	3.85997	0	1.23878	0	1.69958	inf	switched_on
HMR_4964	0	0	0	7.91199	5.21684	7.30058	0	6.80981	inf	switched_on	ENSG00000100075
HMR_5810	0	0	0	0	2.86394	4.24336	0	2.3691	inf	switched_on	ENSG00000103064
HMR_3797	0	0	0	10.1898	7.57765	0	0	5.92248	inf	switched_on	ENSG00000111058	ENSG00000131069	ENSG00000154930
HMR_7856	0	0	0	4.11577	19.1263	17.0911	0	13.4444	inf	switched_on
HMR_6607	0	0	0	-5.14739	-3.87017	1000	0	330.327	inf	switched_on
HMR_7844	0	0	0	3.54763	0	4.19535	0	2.58099	inf	switched_on	ENSG00000125454
HMR_7843	0	0	0	4.08321	1.55051	0	0	1.87791	inf	switched_on	ENSG00000125454
HMR_7841	0	0	0	4.08321	2.90689	0	0	2.33003	inf	switched_on	ENSG00000125454
HMR_7840	0	0	0	3.54763	0	4.19535	0	2.58099	inf	switched_on	ENSG00000125454
HMR_6606	0	0	0	5.21257	3.87017	0	0	3.02758	inf	switched_on
LNELDCCRNtr	0	0	0	3.8953	2.12763	0	0	2.00765	inf	switched_on
NADPQNOXR	0	0	0	0	2.55015	5.58856	0	2.71291	inf	switched_on	ENSG00000181019
HMR_5454	0	0	0	3.53232	1.71809	0	0	1.75013	inf	switched_on	ENSG00000131389
HMR_1609	0	0	0	0	0.970854	0.165966	0	0.37894	inf	switched_on	ENSG00000135929
HMR_7816	0	0	0	4.08321	2.90689	0	0	2.33003	inf	switched_on	ENSG00000125454
HMR_4422	0	0	0	0	0.544909	0.49424	0	0.346383	inf	switched_on	ENSG00000115758
LNELDCCRNte	0	0	0	3.8953	2.12763	0	0	2.00765	inf	switched_on	ENSG00000197375
HMR_8606	0	0	0	0	0.544909	0.49424	0	0.346383	inf	switched_on	ENSG00000002726	ENSG00000131480
r1540	0	0	0	3.53232	1.71809	0	0	1.75013	inf	switched_on	ENSG00000131389
HMR_3849	0	0	0	1.43907	0.000924382	0	0	0.479997	inf	switched_on	ENSG00000123453	ENSG00000179761
HMR_3955	0	0	0	16.4398	0	1.73718	0	6.05899	inf	switched_on	ENSG00000074410	ENSG00000104267	ENSG00000107159	ENSG00000118298	ENSG00000131686	ENSG00000133742	ENSG00000159593	ENSG00000164879	ENSG00000167434	ENSG00000168748	ENSG00000169239	ENSG00000174990	ENSG00000178538	ENSG00000185015
ATVACIDtdu	0	0	0	-0.226509	5.55307	0	0	1.77552	inf	switched_on
HMR_8741	0	0	0	5.91121	3.53107	0	0	3.14743	inf	switched_on	ENSG00000183048
HMR_4460	0	0	0	10.1898	7.57765	0	0	5.92248	inf	switched_on	ENSG00000111058	ENSG00000131069	ENSG00000154930
HMR_7785	0	0	0	0.0285692	40.4419	0	0	13.4902	inf	switched_on
HMR_4024	0	0	0	0	-5.30342	5.98345	0	0.226678	inf	switched_on	ENSG00000162368
[truncated: 5 more columns]

## Sheet: complete_Δ10%-some_transport
Column1	Unnamed: 0	subsystem	reaction	59m	heya8	ov56	caov3	cov318	oaw28	lg_avg	hg_avg	ratio	change	rules	Unnamed: 14	Unnamed: 15	Unnamed: 16	Unnamed: 17	Unnamed: 18	Unnamed: 19	Unnamed: 20	Unnamed: 21	Unnamed: 22	Unnamed: 23	Unnamed: 24	Unnamed: 25	Unnamed: 26	Unnamed: 27	Unnamed: 28	Unnamed: 29	Unnamed: 30	Unnamed: 31	Unnamed: 32	Unnamed: 33	Unnamed: 34	Unnamed: 35	Unnamed: 36	Unnamed: 37	Unnamed: 38	Unnamed: 39	Unnamed: 40	Unnamed: 41	Unnamed: 42	Unnamed: 43	Unnamed: 44	Unnamed: 45	Unnamed: 46	Unnamed: 47	Unnamed: 48
1072	639	amino_acid_metabolism	HMR_8606	0	0	0	0	0.544909	0.49424	0	0.346383	inf	switched_on	ENSG00000002726	ENSG00000131480
771	768	amino_acid_metabolism	HMR_4685	10.7188	0	7.20129	0	5.99274	9.76307	5.97335	5.25194	0.879228	sig_decrease	ENSG00000006534	ENSG00000108602	ENSG00000132746	ENSG00000184254
772	770	amino_acid_metabolism	HMR_4687	10.7188	0	7.20129	0	5.99274	9.76307	5.97335	5.25194	0.879228	sig_decrease	ENSG00000006534	ENSG00000108602	ENSG00000132746	ENSG00000184254
445	728	amino_acid_metabolism	HMR_4667	0.948772	2.95233	0.958657	0.554575	0	0	1.61992	0.184858	0.114116	sig_decrease	ENSG00000008311	ENSG00000143653
497	724	amino_acid_metabolism	HMR_4288	0.948772	2.95233	0.958657	0.554575	0.512419	0.545899	1.61992	0.537631	0.331887	sig_decrease	ENSG00000008311
1038	729	amino_acid_metabolism	HMR_4668	0	0	0	0	0.512419	0.545899	0	0.352773	inf	switched_on	ENSG00000008311
309	683	amino_acid_metabolism	HMR_4742	0	2.48193	0.799966	0	0	0	1.09396	0	0	switched_off	ENSG00000023330	ENSG00000158578	ENSG00000178773
791	732	amino_acid_metabolism	HMR_4740	0.31034	0	0.555389	0.275007	0.215989	0.485427	0.288577	0.325474	1.12786	sig_increase	ENSG00000079931	ENSG00000123454
32	682	amino_acid_metabolism	HMR_4700	0	0	-0.0038012	5.00588	0.000924382	0	-0.00126707	1.66894	-1317.17	changed_direction	ENSG00000090857	ENSG00000132837
464	722	amino_acid_metabolism	HMR_4239	0	0	0.555389	0	0.109151	0	0.18513	0.0363837	0.196531	sig_decrease	ENSG00000091140	ENSG00000105953	ENSG00000119689
719	697	amino_acid_metabolism	HMR_8436	0.636413	0.192264	0.656862	0.6371	0.555816	0	0.495179	0.397639	0.80302	sig_decrease	ENSG00000091140	ENSG00000140905	ENSG00000145020	ENSG00000178445
720	696	amino_acid_metabolism	HMR_8435	0.636413	0.192264	0.656862	0.6371	0.555816	0	0.495179	0.397639	0.80302	sig_decrease	ENSG00000091140	ENSG00000140905	ENSG00000145020	ENSG00000178445
721	698	amino_acid_metabolism	HMR_8437	-0.636413	-0.192264	-0.656862	-0.6371	-0.555816	0	-0.495179	-0.397639	0.80302	sig_decrease	ENSG00000091140	ENSG00000140905	ENSG00000145020	ENSG00000178445
606	656	amino_acid_metabolism	HMR_3839	1.69637	5.49556	1.4161	1.66425	1.56382	1.80943	2.86934	1.67917	0.58521	sig_decrease	ENSG00000092621	ENSG00000134882
69	559	amino_acid_metabolism	HMR_3838	-0.0703893	-0.0285692	0.390129	0	-1.37612	0	0.0970567	-0.458708	-4.72619	changed_direction	ENSG00000100033	ENSG00000250799
969	644	amino_acid_metabolism	HMR_8611	0.0703893	0.0285692	0.39594	1.70693	0.606222	1.45946	0.164966	1.25754	7.62299	sig_increase	ENSG00000100033	ENSG00000250799
941	556	amino_acid_metabolism	HMR_3833	0	0.444275	0	1.88325	0	0	0.148092	0.627751	4.23894	sig_increase	ENSG00000104524	ENSG00000143811	ENSG00000183010	ENSG00000243709
945	557	amino_acid_metabolism	HMR_3835	0.895347	0	0	0	2.00349	1.86184	0.298449	1.28845	4.31714	sig_increase	ENSG00000104524	ENSG00000143811	ENSG00000183010	ENSG00000243709
661	677	amino_acid_metabolism	HMR_4584	0	-4.77853	-8.77981	0	0	-9.20122	-4.51945	-3.06707	0.678639	sig_decrease	ENSG00000104879	ENSG00000131730	ENSG00000166165	ENSG00000223572	ENSG00000237289
663	633	amino_acid_metabolism	HMR_8427	0	-4.77853	-8.77981	0	0	-9.20122	-4.51945	-3.06707	0.678639	sig_decrease	ENSG00000104879	ENSG00000131730	ENSG00000166165	ENSG00000223572	ENSG00000237289
188	726	amino_acid_metabolism	HMR_4597	-0.468341	-0.970481	-0.757023	0.445425	-0.310785	0.551711	-0.731948	0.228784	-0.312568	changed_direction	ENSG00000109576
20	1085	amino_acid_metabolism	HMR_3796	0	0	0	-10.1898	-7.57765	0	0	-5.92248	#NAME?	switched_on	ENSG00000111058	ENSG00000131069	ENSG00000154930
604	658	amino_acid_metabolism	HMR_3843	1.69634	5.49548	1.41605	1.66422	1.56379	1.8094	2.86929	1.67914	0.58521	sig_decrease	ENSG00000111237	ENSG00000146733
1070	570	amino_acid_metabolism	HMR_4422	0	0	0	0	0.544909	0.49424	0	0.346383	inf	switched_on	ENSG00000115758
857	8674	amino_acid_metabolism	r0193	0.0598649	0	-3.63239	-3.9301	0.06009	-2.5726	-1.19084	-2.14754	1.80337	sig_increase	ENSG00000116761
858	993	amino_acid_metabolism	HMR_4302	0	0	3.65878	3.99005	0	2.63227	1.21959	2.20744	1.80998	sig_increase	ENSG00000116761
540	928	amino_acid_metabolism	HMR_6817	-5.31542	-5.69488	0	0	0	-5.00809	-3.6701	-1.66936	0.454855	sig_decrease	ENSG00000116791
441	856	amino_acid_metabolism	HMR_6725	1.90432	3.86796	4.44803	0.0766036	0.901215	0.0603949	3.40677	0.346071	0.101583	sig_decrease	ENSG00000120053	ENSG00000125166	ENSG00000198650
649	517	amino_acid_metabolism	HMR_3829	-2.41092	-5.15097	-3.75118	-2.34667	-2.23781	-2.56036	-3.77102	-2.38161	0.631556	sig_decrease	ENSG00000120053	ENSG00000169154
316	1081	amino_acid_metabolism	HMR_3783	0	-2.55582	-2.09761	0	0	0	-1.55114	0	0	switched_off	ENSG00000122971	ENSG00000196177
1074	661	amino_acid_metabolism	HMR_3849	0	0	0	1.43907	0.000924382	0	0	0.479997	inf	switched_on	ENSG00000123453	ENSG00000179761
436	8560	amino_acid_metabolism	PHETA1m	-1.8436	-3.81455	-4.4208	-0.0157409	-0.840114	0	-3.35965	-0.285285	0.0849152	sig_decrease	ENSG00000125166	ENSG00000198650
157	1077	amino_acid_metabolism	HMR_3769	0	2.55582	2.09761	0	0	-3.20163	1.55114	-1.06721	-0.688016	changed_direction	ENSG00000128928
1020	699	amino_acid_metabolism	HMR_8439	0.000686462	0	0	3.56682	0	0	0.000228821	1.18894	5195.94	sig_increase	ENSG00000132837
605	657	amino_acid_metabolism	HMR_3841	1.69637	5.49556	1.4161	1.66425	1.56382	1.80943	2.86934	1.67917	0.58521	sig_decrease	ENSG00000135069
556	524	amino_acid_metabolism	HMR_3890	1.53516	5.15351	3.0988	1.7629	1.36203	1.68461	3.26249	1.60318	0.491397	sig_decrease	ENSG00000135821	ENSG00000146166
405	511	amino_acid_metabolism	HMR_3802	0	7.6507	-6.11243	2.09775	-4.29073	2.20935	0.512754	0.00545525	0.0106391	sig_decrease	ENSG00000148672	ENSG00000182890
942	553	amino_acid_metabolism	HMR_3819	-0.895347	-0.444275	0	-1.88325	-1.98914	-1.86184	-0.44654	-1.91141	4.28049	sig_increase	ENSG00000159423
955	549	amino_acid_metabolism	HMR_3806	0.866877	0.320486	0	3.24336	1.98914	0.820353	0.395788	2.01762	5.09773	sig_increase	ENSG00000159423
982	554	amino_acid_metabolism	HMR_3820	0.140779	0.0571383	-0.13613	-0.975285	0.467662	1.45946	0.0205957	0.317278	15.405	sig_increase	ENSG00000159423
995	515	amino_acid_metabolism	HMR_3822	0	0	0.141941	2.68222	1.51468	0	0.0473138	1.39897	29.5678	sig_increase	ENSG00000159423
471	730	amino_acid_metabolism	HMR_4737	0.31034	2.95233	0	0	0.728408	0	1.08756	0.242803	0.223255	sig_decrease	ENSG00000164904
688	731	amino_acid_metabolism	HMR_4739	0.948772	0	1.51405	0.829582	0	1.03133	0.82094	0.620303	0.755601	sig_decrease	ENSG00000164904
305	562	amino_acid_metabolism	HMR_3956	0	0.941106	2.29278	0	0	0	1.07796	0	0	switched_off	ENSG00000169239	ENSG00000174990
787	659	amino_acid_metabolism	HMR_3845	1.72702	4.15623	-2.94501	1.6952	1.59528	0	0.979415	1.09683	1.11988	sig_increase	ENSG00000176974
790	749	amino_acid_metabolism	HMR_8021	0.31034	0	0.555389	0.275007	0.215989	0.485427	0.288577	0.325474	1.12786	sig_increase	ENSG00000179761
324	11918	amino_acid_metabolism	NADQNOXR	10.3046	5.69488	0	0	0	0	5.33315	0	0	switched_off	ENSG00000181019
681	989	amino_acid_metabolism	HMR_3995	0	-14.7803	-2.01e-06	0	-10.8812	0	-4.92678	-3.62705	0.736191	sig_decrease	ENSG00000181652	ENSG00000184470	ENSG00000197763	ENSG00000198431
475	687	amino_acid_metabolism	HMR_4792	0	-1.36185	-5.99957	0	0	-1.83937	-2.4538	-0.613125	0.249867	sig_decrease	ENSG00000182199
825	538	amino_acid_metabolism	HMR_4693	0.189034	0	0.784033	0.461744	0.544909	0.49424	0.324356	0.500298	1.54244	sig_increase	ENSG00000183044
156	650	amino_acid_metabolism	HMR_3770	0	-2.55582	-2.09761	0	-2.22e-16	3.20163	-1.55114	1.06721	-0.688016	changed_direction	ENSG00000196177
306	654	amino_acid_metabolism	HMR_3784	0	2.55582	2.09761	0	0	0	1.55114	0	0	switched_off	ENSG00000196177
152	8932	amino_acid_metabolism	RE2426C	-6.62069	0	0	5.14739	0	0	-2.2069	1.7158	-0.77747	changed_direction
541	11919	amino_acid_metabolism	DACT	-5.31542	-5.69488	0	0	0	-5.00809	-3.6701	-1.66936	0.454855	sig_decrease
648	11916	amino_acid_metabolism	LACROX	4.98916	0	0	0	2.55015	0.580472	1.66305	1.04354	0.627486	sig_decrease
658	990	amino_acid_metabolism	HMR_3996	0	10.4986	0	0	6.92789	0	3.49955	2.3093	0.659884	sig_decrease
563	746	amino_acid_metabolism	HMR_8017	1.95253	8.2222	3.52192	2.6467	1.68067	2.61249	4.56555	2.31329	0.506683	sig_decrease
564	747	amino_acid_metabolism	HMR_8018	1.95253	8.2222	3.52192	2.6467	1.68067	2.61249	4.56555	2.31329	0.506683	sig_decrease
567	748	amino_acid_metabolism	HMR_8019	1.95253	8.2222	3.52192	2.6467	1.68067	2.61249	4.56555	2.31329	0.506683	sig_decrease
51	2276	carnitine_shuttle	HMR_0163	0	-1.70487	2.03562	0	-2.8679	0	0.110251	-0.955965	-8.67084	changed_direction	ENSG00000005469
353	2390	carnitine_shuttle	HMR_3034	0	1.70487	2.03562	0	0	0	1.24683	0	0	switched_off	ENSG00000005469
433	6738	carnitine_shuttle	HMR_0158	0	15.8626	71.4993	0	7.08947	0	29.1206	2.36316	0.0811506	sig_decrease	ENSG00000012660	ENSG00000026652	ENSG00000100344	ENSG00000102125	ENSG00000111684	ENSG00000123684	ENSG00000125505	ENSG00000141446	ENSG00000143797	ENSG00000146648	ENSG00000151093	ENSG00000160216	ENSG00000169359	ENSG00000170522	ENSG00000171320	ENSG00000176454	ENSG00000186792	ENSG00000197977
7	2316	carnitine_shuttle	HMR_2665	0	0	0	0	-6.7327	0.000118177	0	-2.2442	#NAME?	switched_on	ENSG00000095321	ENSG00000157184
16	2387	carnitine_shuttle	HMR_3029	0	0	0	-1.73114	-2.87971	1.23879	0	-1.12402	#NAME?	switched_on	ENSG00000095321
196	2280	carnitine_shuttle	HMR_2598	-6.99449	0	0	0	0	1.23879	-2.3315	0.412929	-0.177109	changed_direction	ENSG00000095321	ENSG00000157184
209	2412	carnitine_shuttle	HMR_2803	1.5e-05	-1.1116	-2.29692	0	0	0.301135	-1.13617	0.100378	-0.0883482	changed_direction	ENSG00000095321
234	2394	carnitine_shuttle	HMR_2780	2.25701	1.28688	0	0	-0.0210586	0	1.1813	-0.00701952	-0.00594221	changed_direction	ENSG00000095321
243	2298	carnitine_shuttle	HMR_2630	-1.73041	0.0229142	1.8796	0	0	-0.000185723	0.0573677	-6.19e-05	-0.00107913	changed_direction	ENSG00000095321	ENSG00000157184
349	2274	carnitine_shuttle	HMR_0161	0	3.91569	-7.43575	0	0	0	-1.17335	0	0	switched_off	ENSG00000095321	ENSG00000157184
367	2416	carnitine_shuttle	HMR_2809	-2.25701	3.53e-06	2.41954	1.44e-06	1.37e-06	1.57e-06	0.0541773	1.46e-06	2.7e-05	sig_decrease	ENSG00000095321
520	2302	carnitine_shuttle	HMR_2640	2.25701	-3.92218	-2.41954	-1.44e-06	-1.65666	0	-1.36157	-0.552222	0.405578	sig_decrease	ENSG00000095321	ENSG00000157184
594	2392	carnitine_shuttle	HMR_3037	0	2.65992	-4.82222	0	0	-1.23879	-0.720765	-0.412929	0.572904	sig_decrease	ENSG00000095321
768	2388	carnitine_shuttle	HMR_3030	-1.02439	2.45671	0	1.73114	0.752072	-1.23879	0.477439	0.414809	0.868823	sig_decrease	ENSG00000095321
780	2278	carnitine_shuttle	HMR_2593	-1.23262	-0.647794	-1.92973	-1.73114	-0.731014	-1.75845	-1.27005	-1.40687	1.10773	sig_increase	ENSG00000095321	ENSG00000157184
1030	2460	carnitine_shuttle	HMR_2859	5.67e-07	1.35e-06	8.87e-07	3.85997	5.27e-07	1.23879	9.36e-07	1.69959	1.81643e+06	sig_increase	ENSG00000095321
28	2236	carnitine_shuttle	HMR_2663	0	-2.49e-05	-1.63e-05	-1.02e-05	6.73269	-0.0332468	-1.38e-05	2.23315	-162377	changed_direction	ENSG00000110090	ENSG00000169169	ENSG00000205560
83	2217	carnitine_shuttle	HMR_2591	0	-3.09579	1.92973	0	0	2.99724	-0.388689	0.999079	-2.57038	changed_direction	ENSG00000110090	ENSG00000169169	ENSG00000205560
155	2270	carnitine_shuttle	HMR_3032	0	0	-4.07125	0	2.8679	0	-1.35708	0.955965	-0.704427	changed_direction	ENSG00000110090	ENSG00000169169	ENSG00000205560
180	2512	carnitine_shuttle	HMR_2921	-3.00899	-3.05311	-2.61353	3.16672	2.51e-08	2.87e-08	-2.89188	1.05557	-0.365013	changed_direction	ENSG00000110090	ENSG00000169169	ENSG00000205560
215	2227	carnitine_shuttle	HMR_2626	0	2.27137	3.03085	0	0	-0.30095	1.76741	-0.100317	-0.0567591	changed_direction	ENSG00000110090	ENSG00000169169	ENSG00000205560
258	2222	carnitine_shuttle	HMR_2608	-8.98e-07	-2.14e-06	9.50656	-8.74e-07	-8.34e-07	-9.54e-07	3.16885	-8.87e-07	-2.8e-07	changed_direction	ENSG00000110090	ENSG00000169169	ENSG00000205560
260	2228	carnitine_shuttle	HMR_2633	0	6.44e-08	-1.8796	2.63e-08	2.51e-08	3.35e-07	-0.626534	1.29e-07	-2.05e-07	changed_direction	ENSG00000110090	ENSG00000169169	ENSG00000205560
263	2237	carnitine_shuttle	HMR_2666	2.7e-08	6.44e-08	-7.27174	2.63e-08	2.51e-08	3.35e-07	-2.42391	1.29e-07	-5.31e-08	changed_direction	ENSG00000110090	ENSG00000169169	ENSG00000205560
342	2260	carnitine_shuttle	HMR_2742	0	-1.28688	1.78e-15	0	0	0	-0.42896	0	0	switched_off	ENSG00000110090	ENSG00000169169	ENSG00000205560
346	2216	carnitine_shuttle	HMR_0159	0	3.91569	-7.43575	0	0	0	-1.17335	0	0	switched_off	ENSG00000110090	ENSG00000169169	ENSG00000205560
347	2218	carnitine_shuttle	HMR_2594	6.99449	-2.65992	4.82222	0	0	0	3.05226	0	0	switched_off	ENSG00000110090	ENSG00000169169	ENSG00000205560
525	2229	carnitine_shuttle	HMR_2636	0	3.92217	0	0	1.65666	-1.57e-06	1.30739	0.552221	0.422384	sig_decrease	ENSG00000110090	ENSG00000169169	ENSG00000205560
572	2518	carnitine_shuttle	HMR_2927	-1.21999	-3.05311	-2.61353	2.63e-08	2.51e-08	-3.55213	-2.29554	-1.18404	0.515801	sig_decrease	ENSG00000110090	ENSG00000169169	ENSG00000205560
1031	2251	carnitine_shuttle	HMR_2711	-5.67e-07	-1.35e-06	-8.87e-07	-3.85997	-5.27e-07	-1.23879	-9.36e-07	-1.69959	1.81643e+06	sig_increase	ENSG00000110090	ENSG00000169169	ENSG00000205560
93	2301	carnitine_shuttle	HMR_2638	0	0.865593	0	0	-1.21123	0	0.288531	-0.403744	-1.39931	changed_direction	ENSG00000149742	ENSG00000175003	ENSG00000178537	ENSG00000197119	ENSG00000197208
118	2355	carnitine_shuttle	HMR_2731	9.06297	6.13013	-9.96126	-4.60229	0	0	1.74395	-1.5341	-0.879668	changed_direction	ENSG00000149742	ENSG00000175003	ENSG00000178537	ENSG00000197119	ENSG00000197208
212	2311	carnitine_shuttle	HMR_2658	0	0	-6.35338	4.38819	-3.853	0	-2.11779	0.178397	-0.0842374	changed_direction	ENSG00000149742	ENSG00000175003	ENSG00000178537	ENSG00000197119	ENSG00000197208
351	2297	carnitine_shuttle	HMR_2629	1.73041	3.03367	-1.8796	0	0	0	0.961493	0	0	switched_off	ENSG00000149742	ENSG00000175003	ENSG00000178537	ENSG00000197119	ENSG00000197208
939	2303	carnitine_shuttle	HMR_2644	0	-3.05658	3.73985	0	2.8679	0	0.227755	0.955965	4.19734	sig_increase	ENSG00000149742	ENSG00000175003	ENSG00000178537	ENSG00000197119	ENSG00000197208
1039	2315	carnitine_shuttle	HMR_2664	0	0	0	0	6.7327	-0.000118177	0	2.2442	inf	switched_on	ENSG00000149742	ENSG00000175003	ENSG00000178537	ENSG00000197119	ENSG00000197208
52	2275	carnitine_shuttle	HMR_0162	0	-1.70487	2.03562	0	-2.8679	0	0.110251	-0.955965	-8.67084	changed_direction	ENSG00000178537
350	2273	carnitine_shuttle	HMR_0160	0	-0.859109	3.73985	0	0	0	0.960246	0	0	switched_off	ENSG00000178537
352	2389	carnitine_shuttle	HMR_3033	0	-1.70487	-2.03562	0	0	0	-1.24683	0	0	switched_off	ENSG00000178537	ENSG00000197119
490	2277	carnitine_shuttle	HMR_2592	0	2.40879	1.81012	0	0	1.33696	1.4063	0.445655	0.316898	sig_decrease	ENSG00000178537	ENSG00000197119
981	2391	carnitine_shuttle	HMR_3035	0	-5.11663	4.82222	0	0	-3.91187	-0.0981369	-1.30396	13.2871	sig_increase	ENSG00000178537	ENSG00000197119
210	2411	carnitine_shuttle	HMR_2801	-1.5e-05	1.1116	2.29692	0	0	-0.301135	1.13617	-0.100378	-0.0883482	changed_direction	ENSG00000197375
235	2393	carnitine_shuttle	HMR_2778	-2.25701	-1.28688	0	0	0.0210586	0	-1.1813	0.00701952	-0.00594221	changed_direction	ENSG00000197375
366	2415	carnitine_shuttle	HMR_2807	2.25701	-3.53e-06	-2.41954	-1.44e-06	-1.37e-06	-1.57e-06	-0.0541773	-1.46e-06	2.7e-05	sig_decrease	ENSG00000197375
829	7560	carnitine_shuttle	HMR_2777	9.46e-08	-1.28688	-1.99825	-3.85997	0	-1.28444	-1.09504	-1.7148	1.56596	sig_increase	ENSG00000197375
959	7091	carnitine_shuttle	HMR_3026	1.02439	0	4.44e-16	0	2.12763	3.45022	0.341464	1.85928	5.44505	sig_increase	ENSG00000197375
1029	2459	carnitine_shuttle	HMR_2857	-5.67e-07	-1.35e-06	-8.87e-07	-3.85997	-5.27e-07	-1.23879	-9.36e-07	-1.69959	1.81643e+06	sig_increase	ENSG00000197375
491	1394	central_carbon_metabolism	HMR_6921	3.99458	3.9279	29.6647	3.66334	3.95233	4.35896	12.5291	3.99155	0.318583	sig_decrease	ENSG00000004779	ENSG00000023228	ENSG00000065518	ENSG00000090266	ENSG00000099795	ENSG00000109390	ENSG00000110717	ENSG00000115286	ENSG00000119013	ENSG00000119421	ENSG00000125356	ENSG00000128609	ENSG00000130414	ENSG00000131495	ENSG00000136521	ENSG00000139180	ENSG00000140990	ENSG00000145494	ENSG00000147123	ENSG00000147684	ENSG00000151366	ENSG00000158864	ENSG00000160194	ENSG00000164258	ENSG00000165264	ENSG00000166136	ENSG00000167792	ENSG00000168653	ENSG00000170906	ENSG00000174886	ENSG00000178127	ENSG00000183648	ENSG00000184752	ENSG00000184983	ENSG00000186010	ENSG00000189043
598	202	central_carbon_metabolism	HMR_4501	-0.397708	-0.954194	-0.700175	-0.389445	-0.371379	-0.424908	-0.684026	-0.395244	0.577821	sig_decrease	ENSG00000007350	ENSG00000151005	ENSG00000163931
599	197	central_carbon_metabolism	HMR_4404	-0.397708	-0.954194	-0.700175	-0.389445	-0.371379	-0.424908	-0.684026	-0.395244	0.577821	sig_decrease	ENSG00000007350	ENSG00000151005	ENSG00000163931
554	213	central_carbon_metabolism	HMR_8653	0	4.58916	5.58556	0	0	4.97131	3.39158	1.6571	0.488594	sig_decrease	ENSG00000049239	ENSG00000130313
231	205	central_carbon_metabolism	HMR_4568	-21.5691	0	-7.37838	0.389445	0	0	-9.64916	0.129815	-0.0134535	changed_direction	ENSG00000067057	ENSG00000141959	ENSG00000152556
321	204	central_carbon_metabolism	HMR_4567	21.5691	0	15.6859	0	0	0	12.4183	0	0	switched_off	ENSG00000067057	ENSG00000141959	ENSG00000152556
562	12	central_carbon_metabolism	HMR_4301	6.299	0	17.5577	0	5.80048	6.18989	7.95222	3.99679	0.5026	sig_decrease	ENSG00000067057	ENSG00000141959	ENSG00000152556	ENSG00000160226
865	14	central_carbon_metabolism	HMR_4358	0	0	10.1887	0.00365505	0	19.4792	3.39623	6.4943	1.91221	sig_increase	ENSG00000067225	ENSG00000121900	ENSG00000143627	ENSG00000143630
68	1375	central_carbon_metabolism	HMR_8743	-4.06776	2.11277	-0.319813	6.35526	4.74718	-0.0450708	-0.758268	3.68579	-4.8608	changed_direction	ENSG00000073578	ENSG00000117118	ENSG00000143252	ENSG00000204370
85	1367	central_carbon_metabolism	HMR_4652	4.06775	0	1.11978	-6.35526	-5.16591	0	1.72918	-3.84039	-2.22094	changed_direction	ENSG00000073578	ENSG00000117118	ENSG00000143252	ENSG00000204370
784	16	central_carbon_metabolism	HMR_4363	10.7094	7.35829	10.1887	11.5157	9.66495	10.2871	9.41878	10.4892	1.11365	sig_increase	ENSG00000074800	ENSG00000108515	ENSG00000111674
179	195	central_carbon_metabolism	HMR_4354	-1.20032	5.99797	4.36767	-1.08425	-0.993269	-1.27472	3.05511	-1.11741	-0.365753	changed_direction	ENSG00000079739	ENSG00000169299
197	28	central_carbon_metabolism	HMR_4396	-0.0109066	-0.43502	1.72725	-0.010617	-0.186637	-0.0115826	0.427109	-0.0696123	-0.162985	changed_direction	ENSG00000079739	ENSG00000154330	ENSG00000169299
78	1356	central_carbon_metabolism	HMR_4408	0	-1.08422	1.92322	-6.03288	1.63605	1.71986	0.279669	-0.892325	-3.19065	changed_direction	ENSG00000091483
722	1357	central_carbon_metabolism	HMR_4410	1.50872	4.6801	0.170232	6.66619	-0.665502	-0.893254	2.11968	1.70248	0.803176	sig_decrease	ENSG00000091483
450	1392	central_carbon_metabolism	HMR_6916	3.32761	51.5287	34.3401	3.94937	3.82659	4.64857	29.7321	4.14151	0.139294	sig_decrease	ENSG00000099624	ENSG00000110955	ENSG00000116459	ENSG00000124172	ENSG00000135390	ENSG00000152234	ENSG00000154518	ENSG00000154723	ENSG00000156411	ENSG00000159199	ENSG00000165629	ENSG00000167283	ENSG00000167863	ENSG00000169020	ENSG00000173915	ENSG00000198899	ENSG00000228253	ENSG00000241468	ENSG00000241837
58	1359	central_carbon_metabolism	HMR_4456	0	-4.68863	5.61088	1.7135	-5.21684	-3.36569	0.307416	-2.28968	-7.44814	changed_direction	ENSG00000100412	ENSG00000122729
406	189	central_carbon_metabolism	HMR_4052	0	8.86054	6.24335	0.0840832	0.120867	0	5.03463	0.0683166	0.0135693	sig_decrease	ENSG00000101911	ENSG00000147224	ENSG00000229937
714	25	central_carbon_metabolism	HMR_4381	1.09488	-3.53847	-3.05232	1.17029	-2.8613	-2.54042	-1.83197	-1.41048	0.769923	sig_decrease	ENSG00000105220
318	1390	central_carbon_metabolism	HMR_6912	0	19.5099	11.2686	0	0	0	10.2595	0	0	switched_off	ENSG00000107902	ENSG00000138777	ENSG00000143363	ENSG00000180817
421	13	central_carbon_metabolism	HMR_4355	0	0	8.3075	0.389445	0	0	2.76917	0.129815	0.0468787	sig_decrease	ENSG00000109107	ENSG00000136872	ENSG00000149925	ENSG00000285043
643	23	central_carbon_metabolism	HMR_4375	-6.29889	-6.53721	-17.5575	-6.84426	-5.80038	-6.18977	-10.1312	-6.27814	0.619683	sig_decrease	ENSG00000109107	ENSG00000136872	ENSG00000149925	ENSG00000285043
492	8	central_carbon_metabolism	HMR_4388	-22.3824	-15.6687	-19.8812	0	-18.5385	0	-19.3108	-6.17948	0.320002	sig_decrease	ENSG00000111716	ENSG00000134333	ENSG00000151116	ENSG00000166796	ENSG00000166800	ENSG00000171989
531	7	central_carbon_metabolism	HMR_4281	23.4867	18.5275	23.4689	5.55779	15.4414	7.57437	21.8277	9.52451	0.436349	sig_decrease	ENSG00000111716	ENSG00000134333	ENSG00000151116	ENSG00000166796	ENSG00000166800	ENSG00000171989
57	1358	central_carbon_metabolism	HMR_4454	2.57e-06	4.68864	-5.61087	-1.7135	5.21685	3.36569	-0.307412	2.28968	-7.44825	changed_direction	ENSG00000122729	ENSG00000136381
9	1365	central_carbon_metabolism	HMR_4588	0	0	0	-7.10444	0	-14.2396	0	-7.11469	#NAME?	switched_on	ENSG00000138413	ENSG00000182054
1051	1363	central_carbon_metabolism	HMR_4586	0	0	0	7.10444	0	14.2396	0	7.11469	inf	switched_on	ENSG00000138413	ENSG00000182054
884	1350	central_carbon_metabolism	HMR_4141	0.902307	1.55533	1.65788	7.34012	1.26736	1.73386	1.37184	3.44711	2.51277	sig_increase	ENSG00000146701
850	194	central_carbon_metabolism	HMR_4352	-0.802616	3.62642	-1.17551	-0.778889	-0.742759	4.34711	0.549433	0.941819	1.71417	sig_increase	ENSG00000153574
553	190	central_carbon_metabolism	HMR_4304	0	4.58916	5.58556	0	0	4.97131	3.39158	1.6571	0.488594	sig_decrease	ENSG00000160211
39	1352	central_carbon_metabolism	HMR_4147	0	0	0.799966	0	-0.418725	-45.776	0.266655	-15.3982	-57.7458	changed_direction	ENSG00000163541	ENSG00000172340	ENSG00000136143	ENSG00000163541
992	1354	central_carbon_metabolism	HMR_4152	0	-2.11277	0	0	0	-45.7309	-0.704257	-15.2436	21.645	sig_increase	ENSG00000163541	ENSG00000172340	ENSG00000136143	ENSG00000163541
371	20	central_carbon_metabolism	HMR_4371	1.8e-05	0.539585	2.81e-05	1.75e-05	1.67e-05	1.91e-05	0.179877	1.78e-05	9.87e-05	sig_decrease	ENSG00000164708	ENSG00000171314	ENSG00000172331	ENSG00000226784
785	17	central_carbon_metabolism	HMR_4365	-10.7094	-7.33164	-10.1887	-11.5157	-9.66495	-10.2871	-9.4099	-10.4892	1.1147	sig_increase	ENSG00000164708	ENSG00000171314	ENSG00000172331	ENSG00000226784
202	203	central_carbon_metabolism	HMR_4565	-0.397708	-0.954194	7.60733	0	-0.371379	-0.424908	2.08514	-0.265429	-0.127295	changed_direction	ENSG00000177156
15	201	central_carbon_metabolism	HMR_4477	0	0	0	0.778889	-5.8623	0	0	-1.69447	#NAME?	switched_on	ENSG00000197713	ENSG00000235376
363	8739	fatty_acid_metabolism	r1252	1.73041	0	0	0	0	3.59e-05	0.576804	1.2e-05	2.07e-05	sig_decrease	ENSG00000068366	ENSG00000123983	ENSG00000130377	ENSG00000140284	ENSG00000151726	ENSG00000164398	ENSG00000197142
484	8979	fatty_acid_metabolism	RE2912M	12.6549	20.2071	19.5295	0	12.0943	2.83226	17.4638	4.9755	0.284904	sig_decrease	ENSG00000068366	ENSG00000123983	ENSG00000151726	ENSG00000164398	ENSG00000197142
220	1516	fatty_acid_metabolism	HMR_2991	0	-1.15626	0	0	0	0.0410486	-0.385419	0.0136829	-0.0355013	changed_direction	ENSG00000068366	ENSG00000103740	ENSG00000123983	ENSG00000130377	ENSG00000140284	ENSG00000151726	ENSG00000164398	ENSG00000197142	ENSG00000239642
221	1419	fatty_acid_metabolism	HMR_0217	-1.5e-05	-1.34629	0	-1.46e-05	0	0.04757	-0.448768	0.0158518	-0.035323	changed_direction	ENSG00000068366	ENSG00000103740	ENSG00000123983	ENSG00000130377	ENSG00000140284	ENSG00000151726	ENSG00000164398	ENSG00000197142	ENSG00000239642
224	1425	fatty_acid_metabolism	HMR_0249	-1.01e-05	-0.904477	-0.281106	-9.85e-06	0	0.0321101	-0.395198	0.0107001	-0.0270752	changed_direction	ENSG00000068366	ENSG00000103740	ENSG00000119673	ENSG00000123983	ENSG00000130377	ENSG00000140284	ENSG00000151726	ENSG00000164398	ENSG00000177465	ENSG00000197142	ENSG00000239642
253	1461	fatty_acid_metabolism	HMR_0401	-2.25702	-20.7423	-0.00544197	-1.91e-07	0	0.000621624	-7.66826	0.000207144	-2.7e-05	changed_direction	ENSG00000068366	ENSG00000103740	ENSG00000123983	ENSG00000130377	ENSG00000140284	ENSG00000151726	ENSG00000164398	ENSG00000197142	ENSG00000239642
343	1517	fatty_acid_metabolism	HMR_2992	2.25702	20.7248	0	0	0	0	7.66061	0	0	switched_off	ENSG00000068366	ENSG00000103740	ENSG00000123983	ENSG00000130377	ENSG00000140284	ENSG00000151726	ENSG00000164398	ENSG00000197142	ENSG00000239642
356	1480	fatty_acid_metabolism	HMR_2952	-2.25701	0	2.41954	0	0	0	0.0541748	0	0	switched_off	ENSG00000068366	ENSG00000103740	ENSG00000123983	ENSG00000130377	ENSG00000140284	ENSG00000151726	ENSG00000164398	ENSG00000197142	ENSG00000239642
359	1428	fatty_acid_metabolism	HMR_0263	-2.7e-08	0.932855	0.289926	1.02e-05	0	0	0.407594	3.39e-06	8.31e-06	sig_decrease	ENSG00000068366	ENSG00000103740	ENSG00000123983	ENSG00000130377	ENSG00000140284	ENSG00000151726	ENSG00000164398	ENSG00000197142	ENSG00000239642
361	1429	fatty_acid_metabolism	HMR_0267	-2.7e-08	-0.00241516	7.27099	-2.63e-08	0	8.57e-05	2.42286	2.86e-05	1.18e-05	sig_decrease	ENSG00000068366	ENSG00000103740	ENSG00000123983	ENSG00000130377	ENSG00000140284	ENSG00000151726	ENSG00000164398	ENSG00000197142	ENSG00000239642
369	1421	fatty_acid_metabolism	HMR_0233	-2.7e-08	-0.00241516	1.87885	-2.63e-08	0	8.57e-05	0.625479	2.86e-05	4.57e-05	sig_decrease	ENSG00000068366	ENSG00000103740	ENSG00000123983	ENSG00000130377	ENSG00000140284	ENSG00000151726	ENSG00000164398	ENSG00000197142	ENSG00000239642
483	1420	fatty_acid_metabolism	HMR_0226	16.7566	20.1002	17.0689	0.258143	12.0943	2.83699	17.9752	5.06313	0.281673	sig_decrease	ENSG00000068366	ENSG00000103740	ENSG00000123983	ENSG00000130377	ENSG00000140284	ENSG00000151726	ENSG00000164398	ENSG00000197142	ENSG00000239642
1006	1448	fatty_acid_metabolism	HMR_0349	-5.67e-07	-0.0507183	-0.015763	-3.85997	0	-1.23698	-0.0221606	-1.69898	76.6668	sig_increase	ENSG00000068366	ENSG00000103740	ENSG00000123983	ENSG00000130377	ENSG00000140284	ENSG00000151726	ENSG00000164398	ENSG00000197142	ENSG00000239642
1037	1506	fatty_acid_metabolism	HMR_2981	0	0	0	3.85997	0	1.23879	0	1.69959	inf	switched_on	ENSG00000068366	ENSG00000103740	ENSG00000123983	ENSG00000130377	ENSG00000140284	ENSG00000151726	ENSG00000164398	ENSG00000197142	ENSG00000239642
830	8181	fatty_acid_metabolism	ALDD21	0	4.853	4.0781	6.10098	3.05311	4.90256	2.97703	4.68555	1.5739	sig_increase	ENSG00000072210
814	1554	fatty_acid_metabolism	HMR_4156	0.973753	0	0	0	1.37221	0.000251954	0.324584	0.457486	1.40945	sig_increase	ENSG00000076555	ENSG00000278540
516	8872	fatty_acid_metabolism	RE1516X	-7.01936	0	-6.12173	0	-5.20678	0	-4.38036	-1.73559	0.396222	sig_decrease	ENSG00000087008	ENSG00000161533
517	2659	fatty_acid_metabolism	HMR_3301	7.01936	0	6.12173	0	5.20678	0	4.38036	1.73559	0.396222	sig_decrease	ENSG00000087008	ENSG00000161533
734	2630	fatty_acid_metabolism	HMR_3369	0	0	6.12173	2.51725	0	2.55167	2.04058	1.68964	0.82802	sig_decrease	ENSG00000087008	ENSG00000161533
735	8982	fatty_acid_metabolism	RE2914X	0	0	-6.12173	-2.51725	0	-2.55167	-2.04058	-1.68964	0.82802	sig_decrease	ENSG00000087008	ENSG00000161533
794	2626	fatty_acid_metabolism	HMR_3364	0	0	6.12173	0	0	7.04201	2.04058	2.34734	1.15033	sig_increase	ENSG00000087008	ENSG00000161533
795	8981	fatty_acid_metabolism	RE2913X	0	0	-6.12173	0	0	-7.04201	-2.04058	-2.34734	1.15033	sig_increase	ENSG00000087008	ENSG00000161533
25	8222	fatty_acid_metabolism	C181CPT1	-2.7e-08	0	0	0	3.853	0	-9.01e-09	1.28433	-1.42621e+08	changed_direction	ENSG00000110090	ENSG00000169169	ENSG00000205560
289	8679	fatty_acid_metabolism	r0437	-1.7304	1.18269	2.61353	0	0	0	0.688609	0	0	switched_off	ENSG00000110090	ENSG00000157184
364	8217	fatty_acid_metabolism	C161CPT12	1.73041	-0.0229142	0	0	0	3.59e-05	0.569166	1.2e-05	2.1e-05	sig_decrease	ENSG00000110090	ENSG00000169169	ENSG00000205560
362	8675	fatty_acid_metabolism	r0309	-1.73041	-7.77934	1.8796	0	3.55e-15	-0.000154357	-2.54338	-5.15e-05	2.02e-05	sig_decrease	ENSG00000115425	ENSG00000116353
181	8610	fatty_acid_metabolism	TETPENT3CPT2	-3.00899	-3.05311	-2.61353	3.16672	0	0	-2.89188	1.05557	-0.365013	changed_direction	ENSG00000157184
193	8223	fatty_acid_metabolism	C181CPT2	0	0	2.61353	-4.38819	3.853	0	0.871177	-0.178397	-0.204777	changed_direction	ENSG00000157184
244	8218	fatty_acid_metabolism	C161CPT22	1.73041	-0.0229142	-1.8796	0	0	0.000154357	-0.0573677	5.15e-05	-0.000896888	changed_direction	ENSG00000157184
573	8612	fatty_acid_metabolism	TETPENT6CPT2	-1.21999	-3.05311	-2.61353	0	0	-3.55213	-2.29554	-1.18404	0.515801	sig_decrease	ENSG00000157184
1053	1547	fatty_acid_metabolism	HMR_2174	0	0	0	0	6.35949	8.65399	0	5.00449	inf	switched_on	ENSG00000169710
74	8548	fatty_acid_metabolism	PCRNtm	-0.336585	0	0	0	0	1.23879	-0.112195	0.412929	-3.68046	changed_direction	ENSG00000178537
182	8611	fatty_acid_metabolism	TETPENT3CRNt	-3.00899	-3.05311	-2.61353	3.16672	0	0	-2.89188	1.05557	-0.365013	changed_direction	ENSG00000178537
252	8216	fatty_acid_metabolism	C160CRNt	0	3.05658	0	0	0	-0.000185723	1.01886	-6.19e-05	-6.08e-05	changed_direction	ENSG00000178537
255	8221	fatty_acid_metabolism	C180CRNt	0	0	-3.73985	0	0	3.11e-05	-1.24662	1.04e-05	-8.3e-06	changed_direction	ENSG00000178537
261	8294	fatty_acid_metabolism	ELAIDCRNt	0	0	-3.73985	0	0	3.06e-07	-1.24662	1.02e-07	-8.18e-08	changed_direction	ENSG00000178537
365	8219	fatty_acid_metabolism	C161CRN2t	1.73041	-0.0229142	0	4.44e-16	0	3.62e-05	0.569166	1.21e-05	2.12e-05	sig_decrease	ENSG00000178537
574	8613	fatty_acid_metabolism	TETPENT6CRNt	-1.21999	-3.05311	-2.61353	0	0	-3.55213	-2.29554	-1.18404	0.515801	sig_decrease	ENSG00000178537
775	8220	fatty_acid_metabolism	C161CRNt	2.25701	-3.05658	-2.41954	-1.44e-06	-2.8679	0	-1.07304	-0.955966	0.890897	sig_decrease	ENSG00000178537
88	11205	fatty_acid_metabolism	C181CPT2rbc	0	0.00241516	-2.61353	4.38819	0	0	-0.870372	1.46273	-1.68058	changed_direction
119	8226	fatty_acid_metabolism	C226CRNt	9.06297	6.13013	-9.96126	-4.60229	0	0	1.74395	-1.5341	-0.879668	changed_direction
299	10270	fatty_acid_metabolism	HXCOAx	980.847	-14.9086	-19.9772	0	0	0	315.32	0	0	switched_off
300	10267	fatty_acid_metabolism	HXCOAm	0	8.00764	8.04691	0	0	0	5.35152	0	0	switched_off
304	9950	fatty_acid_metabolism	HXCOAc	-980.847	6.90094	11.9302	0	0	0	-320.672	0	0	switched_off
485	11199	fatty_acid_metabolism	r2514m	12.6549	20.2071	19.5295	0	12.0943	2.83226	17.4638	4.9755	0.284904	sig_decrease
526	6566	fatty_acid_metabolism	HMR_8720	0.411657	1.4679	1.87932	1.31979	0	0.283849	1.25296	0.534547	0.426628	sig_decrease
833	9008	fatty_acid_metabolism	RE3073X	0	-4.853	-4.0781	-6.10098	-3.05311	-4.90256	-2.97703	-4.68555	1.5739	sig_increase
659	3466	lipid_metabolism	HMR_0677	2.39971	3.94953	3.75586	2.08474	2.23008	2.40921	3.36837	2.24134	0.665409	sig_decrease	ENSG00000006530
647	2533	lipid_metabolism	HMR_0668	2.60605	5.73101	3.75586	2.74514	2.23055	2.55206	4.03097	2.50925	0.622492	sig_decrease	ENSG00000006757	ENSG00000079435	ENSG00000100344	ENSG00000101670	ENSG00000114771	ENSG00000134780	ENSG00000164535	ENSG00000166035	ENSG00000170835	ENSG00000175535	ENSG00000177666	ENSG00000182333	ENSG00000187021	ENSG00000203837	ENSG00000266200
637	3460	lipid_metabolism	HMR_0588	2.39552	4.98587	3.74932	2.07347	2.2262	2.40476	3.71024	2.23481	0.602336	sig_decrease	ENSG00000011198	ENSG00000026652	ENSG00000143797	ENSG00000155189	ENSG00000160216	ENSG00000169692	ENSG00000172197	ENSG00000172954	ENSG00000204310
923	2529	lipid_metabolism	HMR_0604	0	0.579084	0	2.04229	0	0	0.193028	0.680765	3.52677	sig_increase	ENSG00000058866	ENSG00000065357	ENSG00000077044	ENSG00000102780	ENSG00000136267	ENSG00000145214	ENSG00000149091	ENSG00000153933	ENSG00000157680	ENSG00000274588
839	3323	lipid_metabolism	HMR_0773	2.4003	0.00583916	1.88035	2.08532	2.23069	2.62503	1.42883	2.31368	1.61928	sig_increase	ENSG00000063176	ENSG00000105516	ENSG00000176170
296	3495	lipid_metabolism	HMR_0599	0.00123039	0.00293428	1.62764	0	0	0	0.543935	0	0	switched_off	ENSG00000067113	ENSG00000101577	ENSG00000105520	ENSG00000117600	ENSG00000129951	ENSG00000132793	ENSG00000134324	ENSG00000141934	ENSG00000147535	ENSG00000162407	ENSG00000203805
519	2542	lipid_metabolism	HMR_0683	0.206339	1.78148	0	0.660393	0.000474262	0.142849	0.662606	0.267906	0.404321	sig_decrease	ENSG00000074416	ENSG00000100997	ENSG00000163686
909	3313	lipid_metabolism	HMR_0753	-2.40066	-0.00669774	0	-2.08567	-2.23103	-2.62541	-0.802453	-2.31404	2.8837	sig_increase	ENSG00000078124	ENSG00000104763	ENSG00000167769	ENSG00000177076	ENSG00000188611
921	3396	lipid_metabolism	HMR_0453	-0.206339	-0.0266574	0	-0.659932	0	-0.142568	-0.0776656	-0.2675	3.44425	sig_increase	ENSG00000085662	ENSG00000117448	ENSG00000172955	ENSG00000187758	ENSG00000196344	ENSG00000196616	ENSG00000197894	ENSG00000198074	ENSG00000198099	ENSG00000248144
838	3315	lipid_metabolism	HMR_0758	2.4003	0.00583916	1.88035	2.08532	2.23069	2.62503	1.42883	2.31368	1.61928	sig_increase	ENSG00000090661	ENSG00000139624	ENSG00000143418	ENSG00000154227	ENSG00000172292	ENSG00000223802
380	3507	lipid_metabolism	HMR_0625	0.00331354	9.01334	8.96132	0.00442233	0.00307562	0.00351892	5.99266	0.00367229	0.000612798	sig_decrease	ENSG00000111666	ENSG00000134255
812	3478	lipid_metabolism	HMR_0483	0	1.00071	0	0	0	1.38328	0.333571	0.461094	1.3823	sig_increase	ENSG00000115159
383	3371	lipid_metabolism	HMR_0786	0	0	9.8468	0	0	0.0143553	3.28227	0.0047851	0.00145786	sig_decrease	ENSG00000115850	ENSG00000163521	ENSG00000170266	ENSG00000188167
388	3321	lipid_metabolism	HMR_0766	0	0	7.96588	0	0	0.0143553	2.65529	0.0047851	0.0018021	sig_decrease	ENSG00000115850	ENSG00000163521	ENSG00000170266
867	3385	lipid_metabolism	HMR_8233	2.4003	0	0	2.08532	0	2.62503	0.800101	1.57012	1.9624	sig_increase	ENSG00000126821
285	3503	lipid_metabolism	HMR_0615	0.00123039	0.00293428	1.62764	0	0	0	0.543935	0	0	switched_off	ENSG00000134255	ENSG00000138018
903	3378	lipid_metabolism	HMR_8219	2.37812	0	0	2.08567	1.95062	2.56896	0.792705	2.20175	2.77751	sig_increase	ENSG00000143753	ENSG00000168350
684	8255	lipid_metabolism	DAGKn_hs	-2.39552	-5.56495	-3.74932	-4.11577	-2.2262	-2.40476	-3.90327	-2.91557	0.746958	sig_decrease	ENSG00000149091	ENSG00000157680
980	3477	lipid_metabolism	HMR_0481	0	0.293332	0	0	2.83295	0.670091	0.0977773	1.16768	11.9422	sig_increase	ENSG00000152642	ENSG00000167588
276	3306	lipid_metabolism	HMR_0736	0.000360014	7.18288	7.04499	0	0	0	4.74274	0	0	switched_off	ENSG00000164023	ENSG00000198964
378	3305	lipid_metabolism	HMR_0735	0	1.82342	1.91172	0.000350251	0.000334164	0.000382329	1.24504	0.000355581	0.000285597	sig_decrease	ENSG00000164023	ENSG00000198964
286	3388	lipid_metabolism	HMR_8238	0	0.00583916	1.88035	0	0	0	0.628731	0	0	switched_off	ENSG00000166224
911	3325	lipid_metabolism	HMR_0779	2.4003	0	0	2.08532	2.23069	2.62503	0.800101	2.31368	2.89174	sig_increase	ENSG00000166224
912	3311	lipid_metabolism	HMR_0748	2.4003	0	0	2.08532	2.23069	2.62503	0.800101	2.31368	2.89174	sig_increase	ENSG00000166224
1014	3475	lipid_metabolism	HMR_0478	0	0	0.000740747	0	0.226509	0.713696	0.000246916	0.313401	1269.27	sig_increase	ENSG00000167588
374	3473	lipid_metabolism	HMR_0450	0	1.75482	0	0.000461318	0	0	0.58494	0.000153773	0.000262886	sig_decrease	ENSG00000175066	ENSG00000196475	ENSG00000198814	ENSG00000229894
387	3527	lipid_metabolism	HMR_0651	0.00123149	0.00293691	1.62939	1.07e-06	0.00114307	0.00130782	0.54452	0.000817319	0.00150099	sig_decrease	ENSG00000185813
290	3504	lipid_metabolism	HMR_0616	0.00123039	0.00293428	1.62764	0	0	0	0.543935	0	0	switched_off	ENSG00000241878
292	3319	lipid_metabolism	HMR_0763	0	-9.00544	-8.95614	0	0	0	-5.9872	0	0	switched_off
910	3326	lipid_metabolism	HMR_0781	2.4003	0	0	2.08532	2.23069	2.62503	0.800101	2.31368	2.89174	sig_increase
462	249	nucleotide_metabolism	HMR_4480	0	0	4.92458	1.25e-06	0	0.879707	1.64153	0.293236	0.178636	sig_decrease	ENSG00000004455	ENSG00000072778	ENSG00000085231	ENSG00000087008	ENSG00000106992	ENSG00000117054	ENSG00000140057	ENSG00000147853	ENSG00000151498	ENSG00000154027	ENSG00000155085	ENSG00000162433	ENSG00000165695	ENSG00000177646
478	217	nucleotide_metabolism	HMR_4004	-15.9725	-25.0606	-15.158	-3.65155	-8.78683	-2.83228	-18.7303	-5.09022	0.271763	sig_decrease	ENSG00000004455	ENSG00000085231	ENSG00000106992	ENSG00000140057	ENSG00000147853	ENSG00000154027	ENSG00000155085	ENSG00000162433	ENSG00000165695	ENSG00000273841
499	216	nucleotide_metabolism	HMR_4002	11.4769	2.40361	4.63635	-2.30221	7.76289	0.705814	6.17229	2.0555	0.33302	sig_decrease	ENSG00000004455	ENSG00000085231	ENSG00000106992	ENSG00000140057	ENSG00000147853	ENSG00000154027	ENSG00000155085	ENSG00000162433	ENSG00000165695	ENSG00000273841
847	7105	nucleotide_metabolism	HMR_4908	0	20.5971	3.34133	0	40.4419	0	7.97948	13.4806	1.68941	sig_increase	ENSG00000011052	ENSG00000103024	ENSG00000103202	ENSG00000112981	ENSG00000143156	ENSG00000155085	ENSG00000172113	ENSG00000239672	ENSG00000243678
11	452	nucleotide_metabolism	HMR_7887	0	0	0	0	-19.1263	-17.0911	0	-12.0725	#NAME?	switched_on	ENSG00000011052	ENSG00000239672	ENSG00000243678
12	457	nucleotide_metabolism	HMR_7892	0	0	0	-4.11577	5.30342	-7.07145	0	-1.96127	#NAME?	switched_on	ENSG00000011052	ENSG00000239672	ENSG00000243678
91	451	nucleotide_metabolism	HMR_7886	12.8562	2.59073	0	3.54763	-4.50889	-22.1564	5.14898	-7.70588	-1.49659	changed_direction	ENSG00000011052	ENSG00000103024	ENSG00000103202	ENSG00000112981	ENSG00000143156	ENSG00000155085	ENSG00000172113	ENSG00000239672	ENSG00000243678
168	314	nucleotide_metabolism	HMR_4570	0	-1.00546	-6.40059	3.95409	-0.154467	0	-2.46868	1.26654	-0.513043	changed_direction	ENSG00000011052	ENSG00000103024	ENSG00000103202	ENSG00000112981	ENSG00000143156	ENSG00000172113	ENSG00000239672	ENSG00000243678
236	316	nucleotide_metabolism	HMR_4006	-43.9097	0	-25.8529	0.376765	0	0	-23.2542	0.125588	-0.00540067	changed_direction	ENSG00000011052	ENSG00000103024	ENSG00000103202	ENSG00000112981	ENSG00000143156	ENSG00000172113	ENSG00000239672	ENSG00000243678
320	456	nucleotide_metabolism	HMR_7891	4.88217	-1.85498	0	0	0	0	1.00906	0	0	switched_off	ENSG00000011052	ENSG00000239672	ENSG00000243678
328	309	nucleotide_metabolism	HMR_4016	1.38505	0.0962599	0	0	0	0	0.493768	0	0	switched_off	ENSG00000011052	ENSG00000103024	ENSG00000103202	ENSG00000112981	ENSG00000143156	ENSG00000172113	ENSG00000239672	ENSG00000243678
457	310	nucleotide_metabolism	HMR_4018	-3.21768	0	42.0517	0	-38.1374	44.5055	12.9447	2.1227	0.163983	sig_decrease	ENSG00000011052	ENSG00000103024	ENSG00000103202	ENSG00000112981	ENSG00000143156	ENSG00000172113	ENSG00000239672	ENSG00000243678
561	315	nucleotide_metabolism	HMR_4572	16.0978	8.36341	0	0	2.90689	9.32833	8.15374	4.07841	0.500189	sig_decrease	ENSG00000011052	ENSG00000103024	ENSG00000103202	ENSG00000112981	ENSG00000143156	ENSG00000172113	ENSG00000239672	ENSG00000243678
660	311	nucleotide_metabolism	HMR_4044	0	0	42.0517	1.04808	0	27.4635	14.0172	9.50388	0.678014	sig_decrease	ENSG00000011052	ENSG00000103024	ENSG00000103202	ENSG00000112981	ENSG00000143156	ENSG00000172113	ENSG00000239672	ENSG00000243678
864	322	nucleotide_metabolism	HMR_6614	0	0	28.8597	0	10.4056	44.5055	9.6199	18.3037	1.90269	sig_increase	ENSG00000011052	ENSG00000103024	ENSG00000103202	ENSG00000112981	ENSG00000143156	ENSG00000172113	ENSG00000239672	ENSG00000243678
872	319	nucleotide_metabolism	HMR_4670	-8.49576	0	-10.3014	-6.13608	-5.27441	-26.8327	-6.26572	-12.7477	2.03452	sig_increase	ENSG00000011052	ENSG00000103024	ENSG00000103202	ENSG00000112981	ENSG00000143156	ENSG00000172113	ENSG00000239672	ENSG00000243678
886	318	nucleotide_metabolism	HMR_4030	-0.000297173	-3.10353	-4.70186	-7.96183	-4.10863	-7.93147	-2.6019	-6.66731	2.56248	sig_increase	ENSG00000011052	ENSG00000103024	ENSG00000103202	ENSG00000112981	ENSG00000143156	ENSG00000172113	ENSG00000239672	ENSG00000243678
931	313	nucleotide_metabolism	HMR_4420	16.4913	0	7.77319	10.5572	38.1374	44.5055	8.08817	31.0667	3.841	sig_increase	ENSG00000011052	ENSG00000103024	ENSG00000103202	ENSG00000112981	ENSG00000143156	ENSG00000172113	ENSG00000239672	ENSG00000243678
938	455	nucleotide_metabolism	HMR_7890	0	6.29424	0	11.7141	8.72067	5.9546	2.09808	8.79644	4.19261	sig_increase	ENSG00000011052	ENSG00000103024	ENSG00000103202	ENSG00000112981	ENSG00000143156	ENSG00000155085	ENSG00000172113	ENSG00000239672	ENSG00000243678
968	317	nucleotide_metabolism	HMR_4028	0	0	3.06658	0	18.8437	3.51454	1.02219	7.45276	7.29096	sig_increase	ENSG00000011052	ENSG00000103024	ENSG00000103202	ENSG00000112981	ENSG00000143156	ENSG00000172113	ENSG00000239672	ENSG00000243678
991	323	nucleotide_metabolism	HMR_6615	0	-0.112644	2.06442	0	13.2294	28.2557	0.650592	13.8283	21.255	sig_increase	ENSG00000011052	ENSG00000103024	ENSG00000103202	ENSG00000112981	ENSG00000143156	ENSG00000172113	ENSG00000239672	ENSG00000243678
622	227	nucleotide_metabolism	HMR_4042	1.19627	2.85292	1.86968	1.16439	1.11038	1.27042	1.97296	1.18173	0.598964	sig_decrease	ENSG00000035687	ENSG00000185100
588	8760	nucleotide_metabolism	r1432	5.14532	5.99797	4.36387	0.620498	2.75242	5.13298	5.16905	2.8353	0.548515	sig_decrease	ENSG00000048392	ENSG00000100348	ENSG00000167325	ENSG00000171848	ENSG00000048392	ENSG00000136810	ENSG00000167325	ENSG00000171848
580	270	nucleotide_metabolism	HMR_4614	5.14546	0	0	0	2.75256	0	1.71515	0.917518	0.534948	sig_decrease	ENSG00000048392	ENSG00000100348	ENSG00000167325	ENSG00000171848	ENSG00000048392	ENSG00000136810	ENSG00000167325	ENSG00000171848
593	271	nucleotide_metabolism	HMR_4615	0	5.99831	4.36409	0.620636	0	5.13314	3.45413	1.91792	0.555255	sig_decrease	ENSG00000048392	ENSG00000100348	ENSG00000167325	ENSG00000171848	ENSG00000048392	ENSG00000136810	ENSG00000167325	ENSG00000171848
733	268	nucleotide_metabolism	HMR_4611	0	7.16295	7.16458	0	5.81398	5.95521	4.77584	3.92306	0.821439	sig_decrease	ENSG00000048392	ENSG00000100348	ENSG00000167325	ENSG00000171848	ENSG00000048392	ENSG00000136810	ENSG00000167325	ENSG00000171848
849	269	nucleotide_metabolism	HMR_4612	2.39288	0	0	4.08265	0	0	0.797628	1.36088	1.70616	sig_increase	ENSG00000048392	ENSG00000100348	ENSG00000167325	ENSG00000171848	ENSG00000048392	ENSG00000136810	ENSG00000167325	ENSG00000171848
823	263	nucleotide_metabolism	HMR_4573	0	7.35829	0	11.1252	0	0	2.45276	3.70839	1.51192	sig_increase	ENSG00000067225	ENSG00000143627
621	239	nucleotide_metabolism	HMR_4412	-1.19627	-2.85292	-1.86968	-1.16439	-1.11038	-1.27042	-1.97296	-1.18173	0.598964	sig_decrease	ENSG00000100354	ENSG00000239900
628	293	nucleotide_metabolism	HMR_4812	-1.19749	-2.85581	-1.86919	-1.16557	-1.1115	-1.27171	-1.97416	-1.18293	0.599205	sig_decrease	ENSG00000100354	ENSG00000239900
493	6803	nucleotide_metabolism	HMR_4843	6.53528	4.8535	3.95792	3.65076	0	1.27048	5.11557	1.64041	0.320671	sig_decrease	ENSG00000108602	ENSG00000132746	ENSG00000184254
54	7027	nucleotide_metabolism	HMR_8475	3.69933	-1.85498	-1.24977	-5.22072	0	0.387018	0.198191	-1.61123	-8.12972	changed_direction	ENSG00000112759	ENSG00000174669
214	5390	nucleotide_metabolism	HMR_5003	0	0.83996	0	0.0426443	-0.687061	0.594549	0.279987	-0.0166226	-0.0593693	changed_direction	ENSG00000112759	ENSG00000174669
550	6329	nucleotide_metabolism	HMR_6369	0.263034	0.854315	0.264707	0.0703893	0	0.594549	0.460685	0.221646	0.481122	sig_decrease	ENSG00000112759	ENSG00000174669
584	6846	nucleotide_metabolism	HMR_5036	5.14532	5.99797	4.36387	0.620498	2.75242	5.13298	5.16905	2.8353	0.548515	sig_decrease	ENSG00000112759
21	6965	nucleotide_metabolism	HMR_7808	0	0	0	-4.08321	-2.90689	-4.19535	0	-3.72848	#NAME?	switched_on	ENSG00000125454
23	6974	nucleotide_metabolism	HMR_7824	0	0	0	0	2.90689	-4.19535	0	-0.429486	#NAME?	switched_on	ENSG00000125454
76	6973	nucleotide_metabolism	HMR_7822	0	-1.85176	3.10769	0	0	-4.19535	0.418643	-1.39845	-3.34043	changed_direction	ENSG00000125454
112	6964	nucleotide_metabolism	HMR_7806	0	0	-3.10769	0	2.90689	0	-1.0359	0.968964	-0.935387	changed_direction	ENSG00000125454
178	6972	nucleotide_metabolism	HMR_7820	3.65878	4.32984	3.10769	-4.08321	0	0	3.69877	-1.36107	-0.367979	changed_direction	ENSG00000125454
268	6967	nucleotide_metabolism	HMR_7812	-1.26612	0	-3.10769	0	0	0	-1.45793	0	0	switched_off	ENSG00000125454
271	6925	nucleotide_metabolism	HMR_6333	0	1.9644	1.25618	0	0	0	1.07353	0	0	switched_off	ENSG00000125454
281	6924	nucleotide_metabolism	HMR_6332	0	2.71995	0.735482	0	0	0	1.15181	0	0	switched_off	ENSG00000125454
521	6968	nucleotide_metabolism	HMR_7814	0	-4.32984	0	0	0	-1.75926	-1.44328	-0.586418	0.406309	sig_decrease	ENSG00000125454
716	7003	nucleotide_metabolism	HMR_7853	3.65878	0	0	0	2.90689	0	1.21959	0.968964	0.794497	sig_decrease	ENSG00000125454
841	7000	nucleotide_metabolism	HMR_7850	0	4.32984	0	0	2.90689	4.19535	1.44328	2.36741	1.6403	sig_increase	ENSG00000125454
623	290	nucleotide_metabolism	HMR_4804	-1.19749	-2.85581	-1.86919	-1.16557	-1.1115	-1.27171	-1.97416	-1.18293	0.599205	sig_decrease	ENSG00000128050
629	292	nucleotide_metabolism	HMR_4810	1.19749	2.85581	1.86919	1.16557	1.1115	1.27171	1.97416	1.18293	0.599205	sig_decrease	ENSG00000128050
626	238	nucleotide_metabolism	HMR_4406	1.19749	2.85581	1.86919	1.16557	1.1115	1.27171	1.97416	1.18293	0.599205	sig_decrease	ENSG00000128059
430	6314	nucleotide_metabolism	HMR_6354	0	0.854315	0.153676	0.0703893	0	0	0.335997	0.0234631	0.0698313	sig_decrease	ENSG00000137860	ENSG00000197506
625	225	nucleotide_metabolism	HMR_4038	1.19749	2.85581	1.86919	1.16557	1.1115	1.27171	1.97416	1.18293	0.599205	sig_decrease	ENSG00000138363
631	294	nucleotide_metabolism	HMR_4814	1.19749	2.85581	1.86919	1.16557	1.1115	1.27171	1.97416	1.18293	0.599205	sig_decrease	ENSG00000138363
583	234	nucleotide_metabolism	HMR_4135	5.14532	5.99797	4.36387	0.620498	2.75242	5.13298	5.16905	2.8353	0.548515	sig_decrease	ENSG00000143774
589	223	nucleotide_metabolism	HMR_4020	-5.14653	-6.00086	-4.36576	-0.621676	-2.75355	-5.13427	-5.17105	-2.8365	0.548534	sig_decrease	ENSG00000143774
820	296	nucleotide_metabolism	HMR_5353	-7.2937	0	0	-3.46272	-7.32463	0	-2.43123	-3.59578	1.47899	sig_increase	ENSG00000143774
439	427	nucleotide_metabolism	HMR_7801	3.31759	4.8535	-4.37156	3.65076	-3.30743	0	1.26651	0.114445	0.0903627	sig_decrease	ENSG00000147853
172	481	nucleotide_metabolism	HMR_8461	-2.26003	1.57046	0	1.1635	0	-0.879706	-0.229854	0.0945977	-0.411555	changed_direction	ENSG00000154027
461	428	nucleotide_metabolism	HMR_7802	1.28e-06	3.06e-06	-4.92458	0	1.19e-06	-0.879706	-1.64152	-0.293235	0.178636	sig_decrease	ENSG00000154027
781	426	nucleotide_metabolism	HMR_7800	0	0	4.92458	1.1635	3.41819	0.879706	1.64153	1.82046	1.10901	sig_increase	ENSG00000154027
56	495	nucleotide_metabolism	HMR_8477	-3.69933	1.85498	1.24977	5.22072	0	-0.387018	-0.198191	1.61123	-8.12972	changed_direction	ENSG00000156136
75	496	nucleotide_metabolism	HMR_8478	3.69933	-1.85498	-1.24977	0	-2.51768	0.387018	0.198191	-0.71022	-3.58352	changed_direction	ENSG00000156136
966	497	nucleotide_metabolism	HMR_8479	1.18284	0	0	0	3.44626	4.50843	0.39428	2.65156	6.72507	sig_increase	ENSG00000156136
975	357	nucleotide_metabolism	HMR_4513	1.18284	0	0	5.22072	0.92858	4.50843	0.39428	3.55258	9.01027	sig_increase	ENSG00000156136
687	255	nucleotide_metabolism	HMR_4489	0	4.90901	0	0	3.68257	0	1.63634	1.22752	0.750166	sig_decrease	ENSG00000156510	ENSG00000156515	ENSG00000159399	ENSG00000160883
624	289	nucleotide_metabolism	HMR_4802	1.19749	2.85581	1.86919	1.16557	1.1115	1.27171	1.97416	1.18293	0.599205	sig_decrease	ENSG00000159131
627	411	nucleotide_metabolism	HMR_4806	1.19749	2.85581	1.86919	1.16557	1.1115	1.27171	1.97416	1.18293	0.599205	sig_decrease	ENSG00000159131
632	288	nucleotide_metabolism	HMR_4799	1.19749	2.85581	1.86919	1.16557	1.1115	1.27171	1.97416	1.18293	0.599205	sig_decrease	ENSG00000159131
14	492	nucleotide_metabolism	HMR_8472	0	0	0	0	3.44626	-5.98345	0	-0.845731	#NAME?	switched_on	ENSG00000162368
44	489	nucleotide_metabolism	HMR_8469	2.09398	-6.55152	4.76532	0	0	-5.98345	0.102597	-1.99448	-19.44	changed_direction	ENSG00000162368
46	389	nucleotide_metabolism	HMR_3967	2.54147	3.07928	-6.40037	2.35761	1.16642	5.98345	-0.259873	3.16916	-12.195	changed_direction	ENSG00000162368
79	476	nucleotide_metabolism	HMR_8456	-3.89881	-2.01394	0	7.17093	5.30342	5.98345	-1.97091	6.1526	-3.1217	changed_direction	ENSG00000162368
104	330	nucleotide_metabolism	HMR_4008	0	0	6.40037	-7.17093	-5.30342	5.98345	2.13346	-2.16363	-1.01414	changed_direction	ENSG00000162368
113	484	nucleotide_metabolism	HMR_8464	0	0	-6.40037	0	0	5.98345	-2.13346	1.99448	-0.93486	changed_direction	ENSG00000162368
114	478	nucleotide_metabolism	HMR_8458	0	0	-6.40037	0	0	5.98345	-2.13346	1.99448	-0.93486	changed_direction	ENSG00000162368
153	479	nucleotide_metabolism	HMR_8459	6.06501	-6.55152	-6.40037	0	5.30342	0	-2.29562	1.76781	-0.770076	changed_direction	ENSG00000162368
158	491	nucleotide_metabolism	HMR_8471	6.06501	0	0	7.17093	-5.30342	-5.98345	2.02167	-1.37198	-0.678637	changed_direction	ENSG00000162368
160	488	nucleotide_metabolism	HMR_8468	-1.18284	0	6.40037	0	-3.44626	0	1.73918	-1.14875	-0.660515	changed_direction	ENSG00000162368
169	474	nucleotide_metabolism	HMR_8454	6.06501	-2.14079	6.40037	6.00743	-5.30342	-5.98345	3.44153	-1.75981	-0.511346	changed_direction	ENSG00000162368
174	437	nucleotide_metabolism	HMR_7871	-6.06501	0	-6.40037	5.57811	5.30342	-5.98345	-4.15513	1.63269	-0.392935	changed_direction	ENSG00000162368
189	487	nucleotide_metabolism	HMR_8467	-6.06501	6.55152	6.40037	-7.17093	5.30342	0	2.29562	-0.622504	-0.27117	changed_direction	ENSG00000162368
199	442	nucleotide_metabolism	HMR_7876	0	4.69653	0	0	5.30342	-5.98345	1.56551	-0.226678	-0.144795	changed_direction	ENSG00000162368
203	485	nucleotide_metabolism	HMR_8465	-4.64042	-3.09126	-6.40037	-2.36981	4.13222	-0.00514848	-4.71068	0.585753	-0.124346	changed_direction	ENSG00000162368
301	486	nucleotide_metabolism	HMR_8466	1.18284	1.85498	2.49955	0	0	0	1.84579	0	0	switched_off	ENSG00000162368
459	438	nucleotide_metabolism	HMR_7872	0	0	6.40037	0	0	1.088	2.13346	0.362668	0.169991	sig_decrease	ENSG00000162368
488	356	nucleotide_metabolism	HMR_4512	0	0	6.40037	7.17093	-5.30342	0	2.13346	0.622504	0.291782	sig_decrease	ENSG00000162368
508	431	nucleotide_metabolism	HMR_7865	-6.06501	-0.00664331	-5.79361	0	-4.61794	0.220268	-3.95509	-1.46589	0.370634	sig_decrease	ENSG00000162368
530	432	nucleotide_metabolism	HMR_7866	0	0	-2.49955	0	0	-1.088	-0.833183	-0.362668	0.43528	sig_decrease	ENSG00000162368
652	475	nucleotide_metabolism	HMR_8455	0	6.55152	0	0	5.30342	-1.088	2.18384	1.40514	0.643425	sig_decrease	ENSG00000162368
736	430	nucleotide_metabolism	HMR_7864	0	0	-6.40037	0	-5.30342	0	-2.13346	-1.76781	0.828611	sig_decrease	ENSG00000162368
766	473	nucleotide_metabolism	HMR_8453	0	0	-5.15059	0	-4.37484	0	-1.71686	-1.45828	0.849385	sig_decrease	ENSG00000162368
808	483	nucleotide_metabolism	HMR_8463	-6.06501	0	0	-7.17093	5.30342	-5.98345	-2.02167	-2.61699	1.29447	sig_increase	ENSG00000162368
810	440	nucleotide_metabolism	HMR_7874	0	0	-3.90082	0	-5.30342	0	-1.30027	-1.76781	1.35956	sig_increase	ENSG00000162368
834	472	nucleotide_metabolism	HMR_8452	-3.61359	4.43925	-5.15059	-7.17093	4.37484	-4.01574	-1.44164	-2.27061	1.57502	sig_increase	ENSG00000162368
855	434	nucleotide_metabolism	HMR_7868	0	0	6.40037	0	5.30342	5.98345	2.13346	3.76229	1.76347	sig_increase	ENSG00000162368
862	439	nucleotide_metabolism	HMR_7873	6.06223	0	0	0	5.30342	5.98345	2.02074	3.76229	1.86183	sig_increase	ENSG00000162368
918	490	nucleotide_metabolism	HMR_8470	0	-1.85498	0	0	0	-5.98345	-0.618328	-1.99448	3.22561	sig_increase	ENSG00000162368
944	470	nucleotide_metabolism	HMR_8450	4.89026	0	-6.40037	-7.17093	-5.30342	5.98345	-0.50337	-2.16363	4.29829	sig_increase	ENSG00000162368
964	480	nucleotide_metabolism	HMR_8460	-1.18284	-1.85498	3.90082	0	5.30342	0	0.287665	1.76781	6.14537	sig_increase	ENSG00000162368
985	433	nucleotide_metabolism	HMR_7867	6.06501	-6.55152	-0.610782	-7.17093	-5.30342	-5.98345	-0.365762	-6.1526	16.8213	sig_increase	ENSG00000162368
1080	392	nucleotide_metabolism	HMR_4024	0	0	0	0	-5.30342	5.98345	0	0.226678	inf	switched_on	ENSG00000162368
585	247	nucleotide_metabolism	HMR_4452	-5.14532	-5.99797	-4.36387	-0.620498	-2.75242	-5.13298	-5.16905	-2.8353	0.548515	sig_decrease	ENSG00000165704
947	241	nucleotide_metabolism	HMR_4418	1.18864	0.00288912	-0.000496595	1.70593	3.74682	0.00128654	0.397011	1.81801	4.57924	sig_increase	ENSG00000165704
642	9714	nucleotide_metabolism	DTMPKm	0.00021267	0	9.64633	0	5.95602	0.000225852	3.21551	1.98542	0.617449	sig_decrease	ENSG00000168393
936	364	nucleotide_metabolism	HMR_4637	-5.53885	-0.000507184	4.15062	0.53538	0	-6.09951	-0.462911	-1.85471	4.00662	sig_increase	ENSG00000168393
630	291	nucleotide_metabolism	HMR_4808	1.19749	2.85581	1.86919	1.16557	1.1115	1.27171	1.97416	1.18293	0.599205	sig_decrease	ENSG00000178921
690	8761	nucleotide_metabolism	r1433	7.53799	13.1604	11.5281	4.70294	8.56621	11.088	10.7422	8.11904	0.755809	sig_decrease	ENSG00000184470	ENSG00000198431
689	327	nucleotide_metabolism	HMR_3931	7.5387	13.1621	11.5289	4.70363	8.56687	11.0887	10.7432	8.11974	0.7558	sig_decrease	ENSG00000184470	ENSG00000197763	ENSG00000198431
18	9891	nucleotide_metabolism	GSNt2r	0	0	0	0	-0.687061	-0.594549	0	-0.427203	#NAME?	switched_on	ENSG00000197506
205	11294	nucleotide_metabolism	CYTDt2r	0	0.83996	0	0	-0.687061	0.594549	0.279987	-0.0308374	-0.110139	changed_direction	ENSG00000197506
591	11312	nucleotide_metabolism	INSt2	0	-0.83996	-0.111031	0.0703893	0	-0.594549	-0.316997	-0.17472	0.551172	sig_decrease	ENSG00000197506
835	6325	nucleotide_metabolism	HMR_6365	0.263034	0	0.111031	0	0	0.594549	0.124689	0.198183	1.58942	sig_increase	ENSG00000197506
571	504	nucleotide_metabolism	HMR_8486	-5.15421	0	0.0038012	0	0	-2.63794	-1.7168	-0.879312	0.51218	sig_decrease	ENSG00000198805
586	281	nucleotide_metabolism	HMR_4651	5.14532	5.99797	4.36387	0.620498	2.75242	5.13298	5.16905	2.8353	0.548515	sig_decrease	ENSG00000198805
948	264	nucleotide_metabolism	HMR_4574	-1.18743	0	0	-1.70475	-3.74569	0	-0.39581	-1.81681	4.59012	sig_increase	ENSG00000198805
570	231	nucleotide_metabolism	HMR_4085	5.15421	0	-0.0038012	0	0	2.63794	1.7168	0.879312	0.51218	sig_decrease	ENSG00000198931
10	7186	nucleotide_metabolism	HMR_7857	0	0	0	-4.11577	-19.1263	-17.0911	0	-13.4444	#NAME?	switched_on
55	12978	nucleotide_metabolism	DCMPtm	3.69933	-1.85498	-1.24977	-5.22072	0	0.387018	0.198191	-1.61123	-8.12972	changed_direction
293	7579	nucleotide_metabolism	HMR_4941	0	9.00544	8.95614	0	0	0	5.9872	0	0	switched_off
372	9699	nucleotide_metabolism	ADNK3	5.1549	0	0	0	0.000924382	0	1.7183	0.000308127	0.000179321	sig_decrease
442	9710	nucleotide_metabolism	DGTPtm	5.12145	4.03357	0	0	0	0.937637	3.05167	0.312546	0.102418	sig_decrease
542	9715	nucleotide_metabolism	DTTPtm	12.8562	0	0	0	5.81358	0.144677	4.2854	1.98609	0.463454	sig_decrease
666	9709	nucleotide_metabolism	DCTPtm	0	1.9644	0	0	1.35638	0	0.654801	0.452127	0.690481	sig_decrease
821	6838	nucleotide_metabolism	HMR_4998	7.2937	0	0	3.46272	7.32463	0	2.43123	3.59578	1.47899	sig_increase
587	246	nucleotide_metabolism	HMR_4451	5.14532	5.99797	4.36387	0.620498	2.75242	5.13298	5.16905	2.8353	0.548515	sig_decrease
822	499	nucleotide_metabolism	HMR_8481	7.2937	0	0	3.46272	7.32463	0	2.43123	3.59578	1.47899	sig_increase
1059	302	nucleotide_metabolism	HMR_6607	0	0	0	-5.14739	-3.87017	1000	0	330.327	inf	switched_on
1064	301	nucleotide_metabolism	HMR_6606	0	0	0	5.21257	3.87017	0	0	3.02758	inf	switched_on
639	5344	other	HMR_4849	0.0285692	-0.356779	-3.46336	0.124328	-2.42492	0	-1.26386	-0.766865	0.606765	sig_decrease	ENSG00000003989
715	5414	other	HMR_5071	0.654524	7.83335	8.32509	3.21123	6.68505	3.16926	5.60432	4.35518	0.777111	sig_decrease	ENSG00000003989	ENSG00000139209	ENSG00000139514	ENSG00000165349
913	6921	other	HMR_6328	22.6008	20.4757	-21.6149	22.9015	19.4849	20.4315	7.15388	20.9393	2.92699	sig_increase	ENSG00000005022	ENSG00000151729	ENSG00000169100
246	3106	other	HMR_2089	0	0	8.23477	0	0	-0.00717765	2.74492	-0.00239255	-0.000871627	changed_direction	ENSG00000005381	ENSG00000115705	ENSG00000117592	ENSG00000121053	ENSG00000167419
249	3105	other	HMR_2088	0	0	-8.23477	0	0	0.00717765	-2.74492	0.00239255	-0.000871627	changed_direction	ENSG00000005381	ENSG00000115705	ENSG00000117592	ENSG00000121053	ENSG00000167419
555	5476	other	HMR_5433	0	999.987	996.533	0	976.871	0	665.507	325.624	0.489287	sig_decrease	ENSG00000006071	ENSG00000121361	ENSG00000069431	ENSG00000121361	ENSG00000006071	ENSG00000187486	ENSG00000069431	ENSG00000187486
311	6025	other	HMR_5987	0	1.1177	0.124328	0	0	0	0.414008	0	0	switched_off	ENSG00000018280	ENSG00000110911	ENSG00000138449
38	5312	other	HMR_1904	-0.24947	0	0.212169	0	2.42222	0	-0.0124334	0.807408	-64.9385	changed_direction	ENSG00000021488	ENSG00000084453	ENSG00000111700
62	5313	other	HMR_1905	0	0	0.413143	0	-2.46529	0	0.137714	-0.821763	-5.96715	changed_direction	ENSG00000021488	ENSG00000084453	ENSG00000111700
63	4259	other	HMR_1877	0	0	-0.413143	0	2.46529	0	-0.137714	0.821763	-5.96715	changed_direction	ENSG00000021488	ENSG00000084453	ENSG00000111700
64	4273	other	HMR_1891	0	0	0.413143	0	-2.46529	0	0.137714	-0.821763	-5.96715	changed_direction	ENSG00000021488	ENSG00000084453	ENSG00000111700
65	4267	other	HMR_1885	0	0	-0.413143	0	2.46529	0	-0.137714	0.821763	-5.96715	changed_direction	ENSG00000021488	ENSG00000084453	ENSG00000111700
66	4263	other	HMR_1881	0	0	-0.413143	0	2.43672	0	-0.137714	0.81224	-5.898	changed_direction	ENSG00000021488	ENSG00000084453	ENSG00000111700
273	4264	other	HMR_1882	0	-5.52781	-0.099644	0	0	0	-1.87582	0	0	switched_off	ENSG00000021488	ENSG00000084453	ENSG00000111700
961	4271	other	HMR_1889	0	0	-0.413143	0	-2.46529	0	-0.137714	-0.821763	5.96715	sig_increase	ENSG00000021488	ENSG00000084453	ENSG00000111700
962	5315	other	HMR_1907	0	0	0.413143	0	2.46529	0	0.137714	0.821763	5.96715	sig_increase	ENSG00000021488	ENSG00000084453	ENSG00000111700
963	4258	other	HMR_1876	0	0	0.413143	0	2.46529	0	0.137714	0.821763	5.96715	sig_increase	ENSG00000021488	ENSG00000084453	ENSG00000111700
977	5317	other	HMR_1909	0	0	-0.0981701	0	-1.04052	0	-0.0327234	-0.346841	10.5992	sig_increase	ENSG00000021488	ENSG00000084453	ENSG00000111700
19	4718	other	HMR_8709	0	0	0	-15.8649	-8.95436	1.17e-06	0	-8.27309	#NAME?	switched_on	ENSG00000025423	ENSG00000135437	ENSG00000139547	ENSG00000140522	ENSG00000157326	ENSG00000170786	ENSG00000187630	ENSG00000265203
1044	4652	other	HMR_6644	0	0	0	15.8649	0	14.2467	0	10.0372	inf	switched_on	ENSG00000025423	ENSG00000135437	ENSG00000139547	ENSG00000140522	ENSG00000157326	ENSG00000170786	ENSG00000187630	ENSG00000265203
1045	4646	other	HMR_6638	0	0	0	15.8649	10.4602	0	0	8.77505	inf	switched_on	ENSG00000025423	ENSG00000135437	ENSG00000139547	ENSG00000140522	ENSG00000157326	ENSG00000170786	ENSG00000187630	ENSG00000265203
997	6485	other	HMR_8077	0	0.120755	0	4.09692	0	0	0.0402516	1.36564	33.9276	sig_increase	ENSG00000033867	ENSG00000080493	ENSG00000113073	ENSG00000188687
813	8518	other	NAHCO3_HCLt	0	0	-0.608904	0	-0.849999	0	-0.202968	-0.283333	1.39595	sig_increase	ENSG00000050438	ENSG00000144290
434	11340	other	PHPYRtm	-1.8436	-3.81455	-4.4208	-0.0157409	-0.840114	0	-3.35965	-0.285285	0.0849152	sig_decrease	ENSG00000060762	ENSG00000143158
496	4124	other	HMR_1694	0	0	-5.45713	-1.80735	0	0	-1.81904	-0.602452	0.331191	sig_decrease	ENSG00000060971	ENSG00000138029	ENSG00000167306	ENSG00000167315
620	12459	other	DEOXFVShc	18.3432	35.1577	33.5348	14.3055	17.4228	20.3793	29.0119	17.3692	0.598693	sig_decrease	ENSG00000060971	ENSG00000113790	ENSG00000133835	ENSG00000161533
818	6355	other	HMR_6526	0	0	1.99986	0	2.92193	0	0.666619	0.973977	1.46107	sig_increase	ENSG00000064651	ENSG00000074803
819	5370	other	HMR_4956	0	0	1.99986	0	2.92193	0	0.666619	0.973977	1.46107	sig_increase	ENSG00000064651	ENSG00000074803
451	4356	other	HMR_3992	1.84473	0	0	0.258144	0	0	0.614911	0.086048	0.139936	sig_decrease	ENSG00000065615	ENSG00000100243	ENSG00000159348	ENSG00000166394	ENSG00000215883
208	4511	other	HMR_4440	3.17376	-7.7935	-5.20511	0	-9.31141	10.2107	-3.27495	0.299763	-0.0915321	changed_direction	ENSG00000065911	ENSG00000163738
437	4517	other	HMR_4505	-8.59216	-12.6056	-4.37751	0	-2.22231	0.0153071	-8.5251	-0.735668	0.0862944	sig_decrease	ENSG00000065911	ENSG00000120254	ENSG00000163738
465	4513	other	HMR_4444	-11.7659	-4.81212	0.827596	0	7.0891	-10.1954	-5.25015	-1.03543	0.197219	sig_decrease	ENSG00000065911	ENSG00000100714	ENSG00000120254
840	8520	other	NAt5	0	-1.93521	0	0	-3.14152	0	-0.64507	-1.04717	1.62335	sig_increase	ENSG00000066230	ENSG00000090020	ENSG00000115616
458	144	other	HMR_4193	10.7094	0	0	0	0	1.79942	3.56979	0.599805	0.168022	sig_decrease	ENSG00000067225	ENSG00000143627
989	6335	other	HMR_6375	0	0	0.690356	0	13.1189	0	0.230119	4.37296	19.0031	sig_increase	ENSG00000072041	ENSG00000111371	ENSG00000134294	ENSG00000139209	ENSG00000174358	ENSG00000268104
1035	8592	other	RDH2a	5.48e-07	0	0	15.8649	0	14.2467	1.83e-07	10.0372	5.49477e+07	sig_increase	ENSG00000072042	ENSG00000080511	ENSG00000139988	ENSG00000160439	ENSG00000170786	ENSG00000240857
431	4122	other	HMR_1692	0	0	-24.8763	-1.80735	0	0	-8.29211	-0.602452	0.0726536	sig_decrease	ENSG00000072210	ENSG00000111275	ENSG00000137124	ENSG00000143149	ENSG00000164904
934	4987	other	HMR_5406	2.90752	1.32147	-6.11041	-11.2633	3.91128	0	-0.62714	-2.45067	3.90769	sig_increase	ENSG00000074410	ENSG00000104267	ENSG00000107159	ENSG00000118298	ENSG00000131686	ENSG00000133742	ENSG00000159593	ENSG00000164879	ENSG00000167434	ENSG00000168748	ENSG00000169239	ENSG00000174990	ENSG00000178538	ENSG00000185015
1075	4980	other	HMR_3955	0	0	0	16.4398	0	1.73718	0	6.05899	inf	switched_on	ENSG00000074410	ENSG00000104267	ENSG00000107159	ENSG00000118298	ENSG00000131686	ENSG00000133742	ENSG00000159593	ENSG00000164879	ENSG00000167434	ENSG00000168748	ENSG00000169239	ENSG00000174990	ENSG00000178538	ENSG00000185015
177	8521	other	NCNt	2.5008	2.1177	0	0	-1.72927	0	1.5395	-0.576423	-0.374423	changed_direction	ENSG00000074621	ENSG00000155886
1012	4370	other	HMR_4265	0.004	0	0	0	0	3.76977	0.00133333	1.25659	942.443	sig_increase	ENSG00000077009	ENSG00000106733
897	5489	other	HMR_5447	0	0.0133	2.50037	0	6.62342	0	0.837891	2.20781	2.63496	sig_increase	ENSG00000079215	ENSG00000105143	ENSG00000106688	ENSG00000110436	ENSG00000162383
250	8673	other	r0170	0	0	-7.87971	0	0	0.000794429	-2.62657	0.00026481	-0.00010082	changed_direction	ENSG00000079459
251	8687	other	r0575	0	0	-7.87971	0	0	0.000794429	-2.62657	0.00026481	-0.00010082	changed_direction	ENSG00000079459
370	8601	other	SQLSr	0.000748061	0.00178401	7.88087	0.000728124	0	0	2.6278	0.000242708	9.24e-05	sig_decrease	ENSG00000079459
675	5490	other	HMR_5448	0	0.597221	2.38267	0	0.623118	1.54201	0.993296	0.721709	0.72658	sig_decrease	ENSG00000080493	ENSG00000188687
640	4083	other	HMR_1620	0	1.51191	1.99031	0.654625	0	1.47508	1.16741	0.709903	0.608103	sig_decrease	ENSG00000083807	ENSG00000140284
40	6114	other	HMR_6079	0	0	-0.0143553	0	0.0143553	0.575312	-0.0047851	0.196556	-41.0767	changed_direction	ENSG00000084453	ENSG00000111700
70	6145	other	HMR_6110	0	0.137504	-0.0143553	0	0	-0.575312	0.0410494	-0.191771	-4.67171	changed_direction	ENSG00000084453	ENSG00000111700
340	6553	other	HMR_8659	0	5.52781	0.0569996	0	0	0	1.8616	0	0	switched_off	ENSG00000084453	ENSG00000111700	ENSG00000134538
881	12719	other	PTVSTtu	0	-0.313826	0	-0.762561	0	0	-0.104609	-0.254187	2.42988	sig_increase	ENSG00000084453	ENSG00000137491
916	9887	other	FOLOATPtc	-0.0976108	-1.02503	-0.0143553	-0.536053	0	-3.10801	-0.378998	-1.21469	3.20499	sig_increase	ENSG00000084453	ENSG00000134538
854	5350	other	HMR_4885	3.16084	0.174993	3.75258	2.99893	-1.20591	10.5891	2.36281	4.12738	1.74681	sig_increase	ENSG00000086159	ENSG00000100170	ENSG00000103375	ENSG00000143595	ENSG00000161798	ENSG00000165269	ENSG00000165272	ENSG00000167580	ENSG00000171885	ENSG00000240583	ENSG00000259916
958	9663	other	LEULEUPEPT1tc	0	0	0.443607	0	0.0285692	2.32481	0.147869	0.78446	5.3051	sig_increase	ENSG00000088386
1010	5364	other	HMR_4946	0.055983	0	0	0	0	10.169	0.018661	3.38966	181.644	sig_increase	ENSG00000091138	ENSG00000112053	ENSG00000145217	ENSG00000147606	ENSG00000155850	ENSG00000174502	ENSG00000181045
147	1706	other	HMR_6397	0	0	-4.65363	0	3.87017	0	-1.55121	1.29006	-0.831645	changed_direction	ENSG00000091140
1052	4501	other	HMR_3923	0	0	0	0	0.0364351	0.673174	0	0.236536	inf	switched_on	ENSG00000091140	ENSG00000140905	ENSG00000145020	ENSG00000178445
217	5422	other	HMR_5082	-0.066	2.79985	-1000	0	37.6359	-0.066	-332.422	12.5233	-0.0376729	changed_direction	ENSG00000092068	ENSG00000168003	ENSG00000003989	ENSG00000103257	ENSG00000112394	ENSG00000123643	ENSG00000139514	ENSG00000149150	ENSG00000155465	ENSG00000165349	ENSG00000167703
395	5417	other	HMR_5076	0.03	0.0375	52.7679	0	0	0.206323	17.6118	0.0687743	0.00390501	sig_decrease	ENSG00000092068	ENSG00000168003	ENSG00000003989	ENSG00000103257	ENSG00000123643	ENSG00000130876	ENSG00000139514	ENSG00000149150	ENSG00000155465	ENSG00000164363	ENSG00000165349	ENSG00000167703
401	5421	other	HMR_5080	-0.016	2.95485	52.8891	0	4.74989	-4.28936	18.6093	0.153509	0.00824901	sig_decrease	ENSG00000092068	ENSG00000168003	ENSG00000003989	ENSG00000103257	ENSG00000112394	ENSG00000123643	ENSG00000139514	ENSG00000149150	ENSG00000155465	ENSG00000165349	ENSG00000167703
482	5427	other	HMR_5089	-0.094	1.15696	106.94	-0.094	30.4706	-0.094	36.0009	10.0942	0.280387	sig_decrease	ENSG00000092068	ENSG00000168003	ENSG00000003989	ENSG00000103257	ENSG00000123643	ENSG00000139514	ENSG00000149150	ENSG00000155465	ENSG00000165349	ENSG00000167703
600	5413	other	HMR_5070	-0.042	-0.889147	-45.7181	-0.042	-27.3264	0.36824	-15.5498	-9.00006	0.578791	sig_decrease	ENSG00000092068	ENSG00000168003	ENSG00000003989	ENSG00000103257	ENSG00000123643	ENSG00000139514	ENSG00000149150	ENSG00000155465	ENSG00000165349	ENSG00000167703
798	5426	other	HMR_5088	0.0285692	6.39587	0	0	7.7307	0	2.14148	2.5769	1.20333	sig_increase	ENSG00000092068	ENSG00000168003	ENSG00000003989	ENSG00000103257	ENSG00000123643	ENSG00000139514	ENSG00000149150	ENSG00000155465	ENSG00000165349	ENSG00000167703
853	5503	other	HMR_5465	0	0	-54.5506	-0.063	-95.1396	0	-18.1835	-31.7342	1.74522	sig_increase	ENSG00000092068	ENSG00000168003	ENSG00000103257
1000	5419	other	HMR_5078	-0.876	-3.55485	30.4906	0	1000	-0.805611	8.68658	333.065	38.3425	sig_increase	ENSG00000092068	ENSG00000168003	ENSG00000003989	ENSG00000103257	ENSG00000123643	ENSG00000139514	ENSG00000149150	ENSG00000155465	ENSG00000165349	ENSG00000167703
1003	5420	other	HMR_5079	0.042	0.0525	0	0.042	4.93783	0.042	0.0315	1.67394	53.1411	sig_increase	ENSG00000092068	ENSG00000168003	ENSG00000003989	ENSG00000103257	ENSG00000123643	ENSG00000130876	ENSG00000139514	ENSG00000149150	ENSG00000155465	ENSG00000165349	ENSG00000167703
1011	5428	other	HMR_5091	0.095	0	0	0	49.6123	0.095	0.0316667	16.5691	523.235	sig_increase	ENSG00000092068	ENSG00000168003	ENSG00000003989	ENSG00000103257	ENSG00000123643	ENSG00000130876	ENSG00000139514	ENSG00000149150	ENSG00000155465	ENSG00000165349	ENSG00000167703
1017	5423	other	HMR_5084	0.063	0.289509	0	0	846.139	0.063	0.117503	282.067	2400.51	sig_increase	ENSG00000092068	ENSG00000168003	ENSG00000003989	ENSG00000103257	ENSG00000123643	ENSG00000130876	ENSG00000139514	ENSG00000149150	ENSG00000155465	ENSG00000165349	ENSG00000167703
452	8684	other	r0510	1.84473	0	0	0.258144	0	0	0.614911	0.086048	0.139936	sig_decrease	ENSG00000099194	ENSG00000145284
17	6832	other	HMR_4971	0	0	0	-7.91199	0	-7.30058	0	-5.07086	#NAME?	switched_on	ENSG00000100075
42	8790	other	r2377	5.68968	0	-5.3894	-7.91199	0	0	0.100093	-2.63733	-26.3487	changed_direction	ENSG00000100075
53	8791	other	r2378	5.85599	0	-5.61088	0	5.21684	-7.30058	0.0817042	-0.69458	-8.50115	changed_direction	ENSG00000100075
82	8793	other	r2380	-3.73791	4.68874	-5.61088	0	5.21684	7.30058	-1.55335	4.17247	-2.68611	changed_direction	ENSG00000100075
87	8734	other	r1147	0	4.68874	-5.61088	1.7135	0	0	-0.307379	0.571168	-1.85819	changed_direction	ENSG00000100075
98	6894	other	HMR_6298	-5.85599	-1.22993	0	7.91199	0	0	-2.36197	2.63733	-1.11658	changed_direction	ENSG00000100075
163	8789	other	r2376	5.85599	0	5.61088	0	0	-7.30058	3.82229	-2.43353	-0.636667	changed_direction	ENSG00000100075
187	6881	other	HMR_6277	-5.85599	-4.68874	-5.61088	0	5.21684	0	-5.3852	1.73895	-0.322912	changed_direction	ENSG00000100075
198	8707	other	r0915	-1.27465	-4.68874	-5.61088	1.71346	-4.29e-05	0	-3.85809	0.571139	-0.148037	changed_direction	ENSG00000100075
266	6880	other	HMR_6276	5.85599	4.68874	-5.61088	0	0	0	1.64462	0	0	switched_off	ENSG00000100075
355	8792	other	r2379	5.85599	1.22993	5.3894	0	0	0	4.15844	0	0	switched_off	ENSG00000100075
429	8788	other	r2375	0	3.45892	5.61088	7.91199	0	-7.30058	3.02327	0.203803	0.0674116	sig_decrease	ENSG00000100075
557	6891	other	HMR_6295	5.85599	4.68874	0	0	5.21684	0	3.51491	1.73895	0.494735	sig_decrease	ENSG00000100075
665	8706	other	r0913	-5.85599	0	0	-7.91199	0	3.93489	-1.952	-1.3257	0.67915	sig_decrease	ENSG00000100075
783	6885	other	HMR_6289	0	4.68874	0	0	5.21684	0	1.56291	1.73895	1.11263	sig_increase	ENSG00000100075
878	8239	other	CITtam	0	0	5.61088	7.91199	5.21684	0	1.87029	4.37628	2.33989	sig_increase	ENSG00000100075
929	8786	other	r2373	-5.85599	4.68874	5.61088	7.91199	5.21684	3.36574	1.48121	5.49819	3.71196	sig_increase	ENSG00000100075
1055	6831	other	HMR_4964	0	0	0	7.91199	5.21684	7.30058	0	6.80981	inf	switched_on	ENSG00000100075
22	6063	other	HMR_6028	0	0	0	0	-15.4414	7.87276	0	-2.52287	#NAME?	switched_on	ENSG00000100156	ENSG00000108932	ENSG00000118596	ENSG00000141526	ENSG00000155380	ENSG00000168679	ENSG00000170190
61	6054	other	HMR_6019	-23.4867	0	25.9468	0	-15.4414	0	0.820015	-5.14712	-6.27686	changed_direction	ENSG00000100156	ENSG00000108932	ENSG00000118596	ENSG00000141526	ENSG00000155380	ENSG00000168679	ENSG00000170190
164	6058	other	HMR_6023	0	0	25.9468	0	-15.4414	0	8.64892	-5.14712	-0.595117	changed_direction	ENSG00000100156	ENSG00000108932	ENSG00000118596	ENSG00000141526	ENSG00000155380	ENSG00000168679	ENSG00000170190
165	6043	other	HMR_6008	0	0	25.9468	0	-15.4414	0	8.64892	-5.14712	-0.595117	changed_direction	ENSG00000100156	ENSG00000108932	ENSG00000118596	ENSG00000141526	ENSG00000155380	ENSG00000168679	ENSG00000170190
167	6085	other	HMR_6050	0	0	25.9468	0	-13.3844	0	8.64892	-4.46148	-0.515843	changed_direction	ENSG00000100156	ENSG00000108932	ENSG00000118596	ENSG00000141526	ENSG00000155380	ENSG00000168679	ENSG00000170190
170	6055	other	HMR_6020	23.4867	-18.5275	25.9468	0	-15.4414	0	10.302	-5.14712	-0.499624	changed_direction	ENSG00000100156	ENSG00000108932	ENSG00000118596	ENSG00000141526	ENSG00000155380	ENSG00000168679	ENSG00000170190
173	6062	other	HMR_6027	0	18.5275	0	0	-7.34482	0	6.17583	-2.44827	-0.396428	changed_direction	ENSG00000100156	ENSG00000108932	ENSG00000118596	ENSG00000141526	ENSG00000155380	ENSG00000168679	ENSG00000170190
175	6048	other	HMR_6013	0	0	-25.9468	0	10.1195	0	-8.64892	3.37318	-0.390011	changed_direction	ENSG00000100156	ENSG00000108932	ENSG00000118596	ENSG00000141526	ENSG00000155380	ENSG00000168679	ENSG00000170190
195	6053	other	HMR_6018	23.4867	14.0485	0	0	-7.28621	0	12.5117	-2.42874	-0.194117	changed_direction	ENSG00000100156	ENSG00000108932	ENSG00000118596	ENSG00000141526	ENSG00000155380	ENSG00000168679	ENSG00000170190
284	5398	other	HMR_5018	23.4867	1.09259	1.13119	0	0	0	8.57016	0	0	switched_off	ENSG00000100156	ENSG00000108932	ENSG00000118596	ENSG00000141526	ENSG00000155380	ENSG00000168679	ENSG00000170190
302	6068	other	HMR_6033	0	-18.5275	25.9468	0	0	0	2.47309	0	0	switched_off	ENSG00000100156	ENSG00000108932	ENSG00000118596	ENSG00000141526	ENSG00000155380	ENSG00000168679	ENSG00000170190
308	6052	other	HMR_6017	-23.4867	0	25.9468	0	0	0	0.820015	0	0	switched_off	ENSG00000100156	ENSG00000108932	ENSG00000118596	ENSG00000141526	ENSG00000155380	ENSG00000168679	ENSG00000170190
310	6038	other	HMR_6003	0.63776	0	-25.9468	0	0	0	-8.43633	0	0	switched_off	ENSG00000100156	ENSG00000108932	ENSG00000118596	ENSG00000141526	ENSG00000155380	ENSG00000168679	ENSG00000170190
317	6050	other	HMR_6015	23.4867	-18.5275	25.9468	0	0	0	10.302	0	0	switched_off	ENSG00000100156	ENSG00000108932	ENSG00000118596	ENSG00000141526	ENSG00000155380	ENSG00000168679	ENSG00000170190
319	6074	other	HMR_6039	23.4867	0	-25.9468	0	0	0	-0.820015	0	0	switched_off	ENSG00000100156	ENSG00000108932	ENSG00000118596	ENSG00000141526	ENSG00000155380	ENSG00000168679	ENSG00000170190
447	6076	other	HMR_6041	-23.4867	-18.5275	1.13119	3.97768	-8.85548	0	-13.6277	-1.62593	0.119311	sig_decrease	ENSG00000100156	ENSG00000108932	ENSG00000118596	ENSG00000141526	ENSG00000155380	ENSG00000168679	ENSG00000170190
489	6039	other	HMR_6004	-23.4867	0	-25.9468	0	-15.4414	0	-16.4778	-5.14712	0.312367	sig_decrease	ENSG00000100156	ENSG00000108932	ENSG00000118596	ENSG00000141526	ENSG00000155380	ENSG00000168679	ENSG00000170190
506	6088	other	HMR_6053	5.59866	18.5275	0	24.1764	-15.4414	0	8.04205	2.91167	0.362056	sig_decrease	ENSG00000100156	ENSG00000108932	ENSG00000118596	ENSG00000141526	ENSG00000155380	ENSG00000168679	ENSG00000170190
532	7108	other	HMR_4930	23.4867	18.5275	23.3985	5.55779	15.4414	7.57437	21.8042	9.52451	0.436819	sig_decrease	ENSG00000100156	ENSG00000108932	ENSG00000118596	ENSG00000141526	ENSG00000155380	ENSG00000168679	ENSG00000170190
607	6051	other	HMR_6016	0	0	-25.9468	0	-15.4414	0	-8.64892	-5.14712	0.595117	sig_decrease	ENSG00000100156	ENSG00000108932	ENSG00000118596	ENSG00000141526	ENSG00000155380	ENSG00000168679	ENSG00000170190
608	6077	other	HMR_6042	0	0	25.9468	0	15.4414	0	8.64892	5.14712	0.595117	sig_decrease	ENSG00000100156	ENSG00000108932	ENSG00000118596	ENSG00000141526	ENSG00000155380	ENSG00000168679	ENSG00000170190
644	6036	other	HMR_6001	0	-1.09259	25.9468	0	15.4414	0	8.28472	5.14712	0.621278	sig_decrease	ENSG00000100156	ENSG00000108932	ENSG00000118596	ENSG00000141526	ENSG00000155380	ENSG00000168679	ENSG00000170190
654	6049	other	HMR_6014	-22.2276	-18.5275	-25.0455	-27.3245	-15.4414	0	-21.9335	-14.2553	0.649931	sig_decrease	ENSG00000100156	ENSG00000108932	ENSG00000118596	ENSG00000141526	ENSG00000155380	ENSG00000168679	ENSG00000170190
655	6070	other	HMR_6035	-23.4867	0	0	0	-15.4414	0	-7.8289	-5.14712	0.657451	sig_decrease	ENSG00000100156	ENSG00000108932	ENSG00000118596	ENSG00000141526	ENSG00000155380	ENSG00000168679	ENSG00000170190
972	6065	other	HMR_6030	-23.4867	-4.04492	25.9468	0	-15.4414	2.7593	-0.528291	-4.22736	8.00194	sig_increase	ENSG00000100156	ENSG00000108932	ENSG00000118596	ENSG00000141526	ENSG00000155380	ENSG00000168679	ENSG00000170190
592	8519	other	NAt	0	0	-5.1627	0	-2.86491	0	-1.7209	-0.954972	0.554926	sig_decrease	ENSG00000100170	ENSG00000105641	ENSG00000198743
917	6397	other	HMR_7630	0	0.510044	0	0	1.63944	0	0.170015	0.54648	3.21431	sig_increase	ENSG00000100678	ENSG00000118160	ENSG00000183023
184	4516	other	HMR_4503	6.21254	6.89579	0.640308	-2.33041	0	-2.54342	4.58288	-1.62461	-0.354496	changed_direction	ENSG00000100714
204	4564	other	HMR_8144	6.22689	6.89579	5.61618	0	-5.43903	3.23938	6.24629	-0.733215	-0.117384	changed_direction	ENSG00000100714
577	4512	other	HMR_4442	0	0	-4.96152	-2.33041	5.478	-5.76845	-1.65384	-0.87362	0.528238	sig_decrease	ENSG00000100714
889	8236	other	CDSm	0	3.10283	4.70139	7.96155	4.10835	7.93115	2.60141	6.66702	2.56285	sig_increase	ENSG00000101290	ENSG00000163624
904	3499	other	HMR_0607	0	3.10283	4.70139	7.95435	5.79162	7.93115	2.60141	7.2257	2.77761	sig_increase	ENSG00000101290	ENSG00000163624
510	4411	other	HMR_0663	1.25555	5.73101	3.75586	1.49418	0	2.55206	3.58081	1.34874	0.376659	sig_decrease	ENSG00000101333	ENSG00000114805	ENSG00000115556	ENSG00000115896	ENSG00000124181	ENSG00000137841	ENSG00000138193	ENSG00000139151	ENSG00000149527	ENSG00000149782	ENSG00000154822	ENSG00000161714	ENSG00000182621	ENSG00000187091	ENSG00000197943	ENSG00000240891
836	6955	other	HMR_7638	0	8.29737	1.32946	0	0	15.5184	3.20895	5.1728	1.61199	sig_increase	ENSG00000102078	ENSG00000109424	ENSG00000153291	ENSG00000175564	ENSG00000175567
279	6903	other	HMR_6307	0.793398	0	0.915591	0	0	0	0.569663	0	0	switched_off	ENSG00000102743	ENSG00000120329
414	8238	other	CITRtm	0	-3.01898	0	0	-0.0565835	-0.0426443	-1.00633	-0.033076	0.032868	sig_decrease	ENSG00000102743	ENSG00000120329
472	6898	other	HMR_6302	0.905707	2.95233	0.915591	0.384825	0.342668	0.417966	1.59121	0.38182	0.239956	sig_decrease	ENSG00000102743	ENSG00000120329
856	8193	other	ARGtm	0.836464	0	2.87432	0.169751	2.28617	4.15368	1.23693	2.2032	1.78118	sig_increase	ENSG00000102743	ENSG00000120329
922	6917	other	HMR_6324	0	0	1.77954	0	2.173	4.06839	0.593179	2.08046	3.50731	sig_increase	ENSG00000102743	ENSG00000120329
218	5623	other	HMR_5585	0	0	9.22955	0	0.0703642	-0.41024	3.07652	-0.113292	-0.0368248	changed_direction	ENSG00000103064	ENSG00000103257
314	5894	other	HMR_5856	0	2.97085	3.75382	0	0	0	2.24156	0	0	switched_off	ENSG00000103064
518	5618	other	HMR_5580	0	9.35352	9.22955	0	7.49911	0	6.19436	2.4997	0.403545	sig_decrease	ENSG00000103064	ENSG00000103257
673	5624	other	HMR_5586	0	0	-9.22955	0	-6.57158	0	-3.07652	-2.19053	0.712015	sig_decrease	ENSG00000103064	ENSG00000103257
691	5814	other	HMR_5776	0	0	3.75382	0	2.86394	0	1.25127	0.954646	0.76294	sig_decrease	ENSG00000103064
692	5733	other	HMR_5695	0	0	3.75382	0	2.86394	0	1.25127	0.954646	0.76294	sig_decrease	ENSG00000103064
693	5851	other	HMR_5813	0	0	3.75382	0	2.86394	0	1.25127	0.954646	0.76294	sig_decrease	ENSG00000103064
694	5811	other	HMR_5773	0	0	3.75382	0	2.86394	0	1.25127	0.954646	0.76294	sig_decrease	ENSG00000103064
695	5929	other	HMR_5891	0	0	3.75382	0	2.86394	0	1.25127	0.954646	0.76294	sig_decrease	ENSG00000103064
696	5810	other	HMR_5772	0	0	3.75382	0	2.86394	0	1.25127	0.954646	0.76294	sig_decrease	ENSG00000103064
697	5808	other	HMR_5770	0	0	3.75382	0	2.86394	0	1.25127	0.954646	0.76294	sig_decrease	ENSG00000103064
698	5770	other	HMR_5732	0	0	3.75382	0	2.86394	0	1.25127	0.954646	0.76294	sig_decrease	ENSG00000103064
699	5834	other	HMR_5796	0	0	3.75382	0	2.86394	0	1.25127	0.954646	0.76294	sig_decrease	ENSG00000103064
700	5763	other	HMR_5725	0	0	3.75382	0	2.86394	0	1.25127	0.954646	0.76294	sig_decrease	ENSG00000103064
703	5818	other	HMR_5780	0	0	3.75382	0	2.86394	0	1.25127	0.954646	0.76294	sig_decrease	ENSG00000103064
704	5853	other	HMR_5815	0	0	3.75382	0	2.86394	0	1.25127	0.954646	0.76294	sig_decrease	ENSG00000103064
706	5716	other	HMR_5678	0	0	3.75382	0	2.86394	0	1.25127	0.954646	0.76294	sig_decrease	ENSG00000103064
709	5816	other	HMR_5778	0	0	3.75382	0	2.86394	0	1.25127	0.954646	0.76294	sig_decrease	ENSG00000103064
724	5654	other	HMR_5616	0	0	9.22955	0	7.49911	0	3.07652	2.4997	0.812511	sig_decrease	ENSG00000103064	ENSG00000103257
725	5675	other	HMR_5637	0	0	9.22955	0	7.49911	0	3.07652	2.4997	0.812511	sig_decrease	ENSG00000103064	ENSG00000103257
727	5700	other	HMR_5662	0	0	9.22955	0	7.49911	0	3.07652	2.4997	0.812511	sig_decrease	ENSG00000103064	ENSG00000103257
729	5629	other	HMR_5591	0	0	9.22955	0	7.49911	0	3.07652	2.4997	0.812511	sig_decrease	ENSG00000103064	ENSG00000103257
774	5616	other	HMR_5578	0	0	-17.012	0	-15.0023	0	-5.67068	-5.00077	0.881865	sig_decrease	ENSG00000103064	ENSG00000103257	ENSG00000168003
930	5695	other	HMR_5657	0	0	1.97695	0	7.49911	0	0.658984	2.4997	3.79327	sig_increase	ENSG00000103064	ENSG00000103257
1008	5698	other	HMR_5660	0	0	0.0557806	0	7.49911	0	0.0185935	2.4997	134.439	sig_increase	ENSG00000103064	ENSG00000103257
1056	5848	other	HMR_5810	0	0	0	0	2.86394	4.24336	0	2.3691	inf	switched_on	ENSG00000103064
89	5550	other	HMR_5512	0	0	5.47573	0	-4.63517	-4.27336	1.82524	-2.96951	-1.62691	changed_direction	ENSG00000103257
106	5535	other	HMR_5497	0	0	13.2726	0	-13.1239	0	4.42419	-4.37462	-0.988797	changed_direction	ENSG00000103257	ENSG00000130876	ENSG00000168003
107	5498	other	HMR_5460	0	0	-13.2726	0	13.1239	0	-4.42419	4.37462	-0.988797	changed_direction	ENSG00000103257	ENSG00000130876	ENSG00000168003
123	5607	other	HMR_5569	0	0	-5.47573	0	4.63517	0	-1.82524	1.54506	-0.846494	changed_direction	ENSG00000103257
124	5597	other	HMR_5559	0	0	5.47573	0	-4.63517	0	1.82524	-1.54506	-0.846494	changed_direction	ENSG00000103257
125	5531	other	HMR_5493	0	0	5.47573	0	-4.63517	0	1.82524	-1.54506	-0.846494	changed_direction	ENSG00000103257
126	5517	other	HMR_5479	0	0	-5.47573	0	4.63517	0	-1.82524	1.54506	-0.846494	changed_direction	ENSG00000103257
127	5534	other	HMR_5496	0	0	5.47573	0	-4.63517	0	1.82524	-1.54506	-0.846494	changed_direction	ENSG00000103257
129	5537	other	HMR_5499	0	0	5.47573	0	-4.63517	0	1.82524	-1.54506	-0.846494	changed_direction	ENSG00000103257
130	5581	other	HMR_5543	0	0	5.47573	0	-4.63517	0	1.82524	-1.54506	-0.846494	changed_direction	ENSG00000103257
131	5513	other	HMR_5475	0	0	-5.47573	0	4.63517	0	-1.82524	1.54506	-0.846494	changed_direction	ENSG00000103257
133	5612	other	HMR_5574	0	0	5.47573	0	-4.63517	0	1.82524	-1.54506	-0.846494	changed_direction	ENSG00000103257
134	5510	other	HMR_5472	0	0	5.47573	0	-4.63517	0	1.82524	-1.54506	-0.846494	changed_direction	ENSG00000103257
135	5497	other	HMR_5459	0	0	-5.47573	0	4.63517	0	-1.82524	1.54506	-0.846494	changed_direction	ENSG00000103257
136	5594	other	HMR_5556	0	0	-5.47573	0	4.63517	0	-1.82524	1.54506	-0.846494	changed_direction	ENSG00000103257
137	5545	other	HMR_5507	0	0	-5.47573	0	4.63517	0	-1.82524	1.54506	-0.846494	changed_direction	ENSG00000103257
138	5543	other	HMR_5505	0	0	5.47573	0	-4.63517	0	1.82524	-1.54506	-0.846494	changed_direction	ENSG00000103257
139	5505	other	HMR_5467	0	0	5.47573	0	-4.63517	0	1.82524	-1.54506	-0.846494	changed_direction	ENSG00000103257
142	5548	other	HMR_5510	0	0	-5.47573	0	4.63517	0	-1.82524	1.54506	-0.846494	changed_direction	ENSG00000103257
144	5583	other	HMR_5545	0	0	5.47573	0	-4.63517	0	1.82524	-1.54506	-0.846494	changed_direction	ENSG00000103257
154	5569	other	HMR_5531	0	0	8.12879	0	-5.77922	0	2.7096	-1.92641	-0.710957	changed_direction	ENSG00000103257	ENSG00000165029
159	5601	other	HMR_5563	0	0	-5.47573	0	3.6232	0	-1.82524	1.20773	-0.661683	changed_direction	ENSG00000103257
186	5577	other	HMR_5539	0	0	-8.12879	2.71966	0	0	-2.7096	0.906552	-0.334571	changed_direction	ENSG00000103257	ENSG00000165029
211	5571	other	HMR_5533	0	0	-8.12879	0.688	0	0	-2.7096	0.229333	-0.0846374	changed_direction	ENSG00000103257	ENSG00000165029
280	5598	other	HMR_5560	0	-6.28767	5.47573	0	0	0	-0.270645	0	0	switched_off	ENSG00000103257
283	5516	other	HMR_5478	6.98482	0	5.47573	0	0	0	4.15352	0	0	switched_off	ENSG00000103257
297	5579	other	HMR_5541	0	2.86585	8.12879	0	0	0	3.66488	0	0	switched_off	ENSG00000103257	ENSG00000165029
423	5512	other	HMR_5474	0	0	5.47573	0	0.283326	0	1.82524	0.0944421	0.0517422	sig_decrease	ENSG00000103257
514	5522	other	HMR_5484	0	6.38267	5.47573	0	4.63517	0	3.9528	1.54506	0.390877	sig_decrease	ENSG00000103257
668	5568	other	HMR_5530	0	0	8.12879	0	5.77922	0	2.7096	1.92641	0.710957	sig_decrease	ENSG00000103257	ENSG00000165029
669	5570	other	HMR_5532	0	0	-8.12879	0	-5.77922	0	-2.7096	-1.92641	0.710957	sig_decrease	ENSG00000103257	ENSG00000165029
670	5572	other	HMR_5534	0	0	8.12879	0	5.77922	0	2.7096	1.92641	0.710957	sig_decrease	ENSG00000103257	ENSG00000165029
671	5574	other	HMR_5536	0	0	-8.12879	0	-5.77922	0	-2.7096	-1.92641	0.710957	sig_decrease	ENSG00000103257	ENSG00000165029
672	5575	other	HMR_5537	0	0	8.12879	0	5.77922	0	2.7096	1.92641	0.710957	sig_decrease	ENSG00000103257	ENSG00000165029
682	5529	other	HMR_5491	0	0	5.47573	-0.584	4.63517	0	1.82524	1.35039	0.739841	sig_decrease	ENSG00000103257
739	5599	other	HMR_5561	0	0	5.47573	0	4.63517	0	1.82524	1.54506	0.846494	sig_decrease	ENSG00000103257
741	5538	other	HMR_5500	0	0	5.47573	0	4.63517	0	1.82524	1.54506	0.846494	sig_decrease	ENSG00000103257
742	5536	other	HMR_5498	0	0	5.47573	0	4.63517	0	1.82524	1.54506	0.846494	sig_decrease	ENSG00000103257
744	5609	other	HMR_5571	0	0	5.47573	0	4.63517	0	1.82524	1.54506	0.846494	sig_decrease	ENSG00000103257
745	5526	other	HMR_5488	0	0	-5.47573	0	-4.63517	0	-1.82524	-1.54506	0.846494	sig_decrease	ENSG00000103257
747	5544	other	HMR_5506	0	0	-5.47573	0	-4.63517	0	-1.82524	-1.54506	0.846494	sig_decrease	ENSG00000103257
749	5515	other	HMR_5477	0	0	5.47573	0	4.63517	0	1.82524	1.54506	0.846494	sig_decrease	ENSG00000103257
750	5514	other	HMR_5476	0	0	5.47573	0	4.63517	0	1.82524	1.54506	0.846494	sig_decrease	ENSG00000103257
751	5499	other	HMR_5461	0	0	-5.47573	0	-4.63517	0	-1.82524	-1.54506	0.846494	sig_decrease	ENSG00000103257
752	5524	other	HMR_5486	0	0	5.47573	0	4.63517	0	1.82524	1.54506	0.846494	sig_decrease	ENSG00000103257
753	5611	other	HMR_5573	0	0	5.47573	0	4.63517	0	1.82524	1.54506	0.846494	sig_decrease	ENSG00000103257
755	5608	other	HMR_5570	0	0	5.47573	0	4.63517	0	1.82524	1.54506	0.846494	sig_decrease	ENSG00000103257
757	5615	other	HMR_5577	0	0	5.47573	0	4.63517	0	1.82524	1.54506	0.846494	sig_decrease	ENSG00000103257
758	5610	other	HMR_5572	0	0	5.47573	0	4.63517	0	1.82524	1.54506	0.846494	sig_decrease	ENSG00000103257
759	5589	other	HMR_5551	0	0	5.47573	0	4.63517	0	1.82524	1.54506	0.846494	sig_decrease	ENSG00000103257
760	5584	other	HMR_5546	0	0	-5.47573	0	-4.63517	0	-1.82524	-1.54506	0.846494	sig_decrease	ENSG00000103257
761	5553	other	HMR_5515	0	0	-5.47573	0	-4.63517	0	-1.82524	-1.54506	0.846494	sig_decrease	ENSG00000103257
762	5557	other	HMR_5519	0	0	5.47573	0	4.63517	0	1.82524	1.54506	0.846494	sig_decrease	ENSG00000103257
763	5563	other	HMR_5525	0	0	5.47573	0	4.63517	0	1.82524	1.54506	0.846494	sig_decrease	ENSG00000103257
764	5551	other	HMR_5513	0	0	5.47573	0	4.63517	0	1.82524	1.54506	0.846494	sig_decrease	ENSG00000103257
765	5559	other	HMR_5521	0	0	-5.47573	0	-4.63517	0	-1.82524	-1.54506	0.846494	sig_decrease	ENSG00000103257
861	5595	other	HMR_5557	0	-2.95935	5.47573	0	4.63517	0	0.838793	1.54506	1.842	sig_increase	ENSG00000103257
983	9892	other	H2OGLYAQPt	0	0.226509	0	0	-0.000474262	3.63729	0.0755028	1.21227	16.056	sig_increase	ENSG00000103569	ENSG00000143595	ENSG00000165269	ENSG00000165272
874	1020	other	HMR_3868	0	4.2817	0	5.21257	3.95327	0	1.42723	3.05528	2.1407	sig_increase	ENSG00000104687
448	7592	other	HMR_5342	-0.321351	0	2.08678	0.214125	0	0	0.588478	0.0713749	0.121287	sig_decrease	ENSG00000104888	ENSG00000124564
578	36	other	HMR_7749	8.18997	0	7.59924	8.40476	0	0	5.26307	2.80159	0.53231	sig_decrease	ENSG00000105220
579	35	other	HMR_7748	-8.18997	0	-7.59924	-8.40476	0	0	-5.26307	-2.80159	0.53231	sig_decrease	ENSG00000105220
805	7566	other	HMR_4856	0	0	-3.90785	0	0	-4.99141	-1.30262	-1.6638	1.27728	sig_increase	ENSG00000105220	ENSG00000137700
986	1389	other	HMR_6911	0	22.0148	-23.9636	-10.1189	-14.198	-8.94683	-0.649597	-11.0879	17.0689	sig_increase	ENSG00000105379	ENSG00000140374	ENSG00000143252	ENSG00000171503
1046	8303	other	ETF	0	0	0	0.0976108	2.9982	0	0	1.03194	inf	switched_on	ENSG00000105379	ENSG00000140374
676	4412	other	HMR_4308	2.60605	3.97361	3.75586	2.74514	2.23055	2.55206	3.44517	2.50925	0.728337	sig_decrease	ENSG00000105655
34	4367	other	HMR_4262	0	-0.005	-0.00202	-0.004	-0.004	3.76577	-0.00234	1.25259	-535.295	changed_direction	ENSG00000105835
3	2149	other	HMR_8559	0	0	0	-1.26303	-0.536053	0	0	-0.599696	#NAME?	switched_on	ENSG00000107317	ENSG00000163106
1	6808	other	HMR_4855	0	0	0	-5.15623	-4.6153	5.09972	0	-1.55727	#NAME?	switched_on	ENSG00000108528
976	6806	other	HMR_4852	-3.44496	-1.91212	4.85	0	0.000317635	-5.09972	-0.169028	-1.6998	10.0563	sig_increase	ENSG00000108528
528	9114	other	RE3346C	0	6.63454	5.84193	0	5.3408	0	4.15882	1.78027	0.428069	sig_decrease	ENSG00000108602	ENSG00000143149
778	6659	other	HMR_9198	0	0	0.879706	0	0.790772	0	0.293235	0.263591	0.898905	sig_decrease	ENSG00000109667
37	5325	other	HMR_3916	0	0	0.0494561	0.00231901	0	-3.7666	0.0164854	-1.25476	-76.1134	changed_direction	ENSG00000110195	ENSG00000110203
954	11697	other	MLTHFte3	0	0	0.719841	3.58928	0	0	0.239947	1.19643	4.98622	sig_increase	ENSG00000110195	ENSG00000110203	ENSG00000165457
1042	2150	other	HMR_8560	0	0	0	1.54992	1.07211	0	0	0.874007	inf	switched_on	ENSG00000110958	ENSG00000148334	ENSG00000148344
1057	165	other	HMR_3797	0	0	0	10.1898	7.57765	0	0	5.92248	inf	switched_on	ENSG00000111058	ENSG00000131069	ENSG00000154930
1078	173	other	HMR_4460	0	0	0	10.1898	7.57765	0	0	5.92248	inf	switched_on	ENSG00000111058	ENSG00000131069	ENSG00000154930
951	9875	other	BETBGTtc	0	0	-0.485427	0	-2.37851	0	-0.161809	-0.792837	4.89984	sig_increase	ENSG00000111181
952	6602	other	HMR_8889	0	0	0.485427	0	2.37851	0	0.161809	0.792837	4.89984	sig_increase	ENSG00000111181
974	9888	other	GABABGTtc	-0.0976108	0	-0.485427	0	-2.37851	-2.67356	-0.194346	-1.68402	8.66508	sig_increase	ENSG00000111181
993	12203	other	UDCHOLt	-0.0143553	-0.0143553	0	0	-0.0287106	-0.659377	-0.0095702	-0.229362	23.9663	sig_increase	ENSG00000111700	ENSG00000134538	ENSG00000163959	ENSG00000186198
804	162	other	HMR_4280	3.85662	-2.85882	-3.58775	-3.44469	3.70128	-3.49223	-0.863314	-1.07855	1.24931	sig_increase	ENSG00000111716	ENSG00000134333	ENSG00000151116	ENSG00000166796	ENSG00000166800	ENSG00000171989
73	6276	other	HMR_6241	0	0	0.413143	0	-1.64755	0	0.137714	-0.549185	-3.98785	changed_direction	ENSG00000112499	ENSG00000146477	ENSG00000164638	ENSG00000175003
176	6280	other	HMR_6245	-0.235114	0	0.625313	0	-0.151859	0	0.130066	-0.0506196	-0.389184	changed_direction	ENSG00000112499	ENSG00000146477	ENSG00000175003
817	6278	other	HMR_6243	0.163338	0.536053	0.657246	0	0	1.95606	0.452212	0.652019	1.44184	sig_increase	ENSG00000112499	ENSG00000146477	ENSG00000164638	ENSG00000175003
101	5411	other	HMR_5042	0	-0.83996	6.77393	0.0703893	-6.35949	0	1.97799	-2.09637	-1.05985	changed_direction	ENSG00000112759	ENSG00000174669
150	5403	other	HMR_5032	0	-1.37601	-6.64722	0	6.35949	0	-2.67441	2.11983	-0.792633	changed_direction	ENSG00000112759	ENSG00000164638	ENSG00000174669
185	5404	other	HMR_5034	0.263034	0	0	0	-0.687061	0.594549	0.0876781	-0.0308374	-0.351711	changed_direction	ENSG00000112759	ENSG00000174669
908	5393	other	HMR_5008	0.263034	0	0	0.0703893	0.687061	0	0.0876781	0.252483	2.87966	sig_increase	ENSG00000112759	ENSG00000174669
920	7200	other	HMR_8476	-4.88217	1.85498	1.24977	0	-0.92858	-4.89545	-0.592471	-1.94134	3.27669	sig_increase	ENSG00000112759	ENSG00000174669
500	3047	other	HMR_1437	6.14323	5.75248	5.74443	0	5.44136	0.517238	5.88005	1.9862	0.337786	sig_decrease	ENSG00000112972
568	3056	other	HMR_4630	0	6.37565	3.98254	0	0	5.28096	3.45273	1.76032	0.509834	sig_decrease	ENSG00000113161
653	3000	other	HMR_1440	6.14323	5.15788	7.50632	4.656	5.45571	2.09799	6.26914	4.0699	0.649196	sig_decrease	ENSG00000113161
379	7425	other	HMR_0731	0	1.82342	1.91172	0.000350251	0.000334164	0.000382329	1.24504	0.000355581	0.000285597	sig_decrease	ENSG00000113163
460	5171	other	HMR_0155	-20.1875	-12.1626	-5.76102	6.09291	-18.0134	5.28096	-12.7037	-2.21318	0.174215	sig_decrease	ENSG00000113396	ENSG00000121769	ENSG00000130304	ENSG00000135218	ENSG00000143554	ENSG00000145384	ENSG00000163586	ENSG00000164434	ENSG00000164687	ENSG00000167114	ENSG00000170231	ENSG00000170323	ENSG00000197416	ENSG00000205186
928	6027	other	HMR_5990	0	0	2.96635	0	10.9898	0	0.988783	3.66326	3.70482	sig_increase	ENSG00000113504	ENSG00000124067	ENSG00000124140	ENSG00000140199
1023	4653	other	HMR_6645	6.04e-06	0	0	0	1.50589	0	2.01e-06	0.501964	249419	sig_increase	ENSG00000114113	ENSG00000114115
1025	4659	other	HMR_6651	5.48e-07	1.31e-06	8.56e-07	5.33e-07	1.50588	1.75e-06	9.04e-07	0.501962	555392	sig_increase	ENSG00000114113	ENSG00000114115
899	115	other	HMR_4591	0	5.4591	0	7.52529	0	6.95385	1.8197	4.82638	2.65229	sig_increase	ENSG00000115425	ENSG00000116353
473	9704	other	ASPPROASCT1	0	0	3.27798	0	0.790772	0	1.09266	0.263591	0.241237	sig_decrease	ENSG00000115902
788	11330	other	THMt3	-2.82418	-3.13147	4.85788	0	2.41012	-3.64172	-0.365923	-0.410532	1.12191	sig_increase	ENSG00000117479	ENSG00000135917
239	2944	other	HMR_7942	0	4.89482	-0.111031	0	-0.0143553	0	1.5946	-0.0047851	-0.00300082	changed_direction	ENSG00000117594
411	3711	other	HMR_1996	0	4.89482	0.111031	0.0840643	0.0143553	0	1.66862	0.0328065	0.0196609	sig_decrease	ENSG00000117594
498	6483	other	HMR_8075	0	14.4826	15.9486	0	10.1195	0	10.1437	3.37318	0.332538	sig_decrease	ENSG00000118596	ENSG00000141526	ENSG00000155380
501	182	other	HMR_1434	-6.14323	-5.75248	-5.74443	0	-5.44136	-0.517238	-5.88005	-1.9862	0.337786	sig_decrease	ENSG00000120437
515	4981	other	HMR_3984	8.97835	4.18094	7.61197	1.67543	0	6.45799	6.92375	2.71114	0.391571	sig_decrease	ENSG00000121691	ENSG00000166016
796	1396	other	HMR_3980	2.19724	0	4.27426	0	2.26003	5.30743	2.15717	2.52248	1.16935	sig_increase	ENSG00000121691
799	1397	other	HMR_3982	5.22882	9.17e-06	4.27426	4.17393	2.03938	5.30743	3.1677	3.84024	1.21231	sig_increase	ENSG00000121691
534	6822	other	HMR_4914	3.68785	4.33325	1.04799	-1.22205	4.70379	0.517986	3.02303	1.33324	0.441027	sig_decrease	ENSG00000122912	ENSG00000181035
1043	1331	other	HMR_4701	0	0	0	1.43984	0.00184876	0.000481077	0	0.480724	inf	switched_on	ENSG00000123453	ENSG00000132837
871	9687	other	TAUPAT1c	0	0	1.25701	2.53107	0	0	0.419004	0.84369	2.01356	sig_increase	ENSG00000123643
970	6525	other	HMR_8354	0.0976108	0	0.485427	0	1.9486	2.67356	0.194346	1.54072	7.92772	sig_increase	ENSG00000123643
926	3717	other	HMR_1308	0.226509	0	0	0.286881	0.536053	0	0.0755028	0.274311	3.63313	sig_increase	ENSG00000124212
875	6963	other	HMR_7804	0	0	-3.10769	-4.08321	-2.90689	0	-1.0359	-2.33003	2.24929	sig_increase	ENSG00000125454
906	6971	other	HMR_7818	3.65878	-4.32984	3.10769	4.08321	2.90689	0	0.81221	2.33003	2.86876	sig_increase	ENSG00000125454
1034	6998	other	HMR_7848	1.1e-06	0	0	4.08321	2.90689	0	3.66e-07	2.33003	6.3593e+06	sig_increase	ENSG00000125454
1060	6994	other	HMR_7844	0	0	0	3.54763	0	4.19535	0	2.58099	inf	switched_on	ENSG00000125454
1061	6993	other	HMR_7843	0	0	0	4.08321	1.55051	0	0	1.87791	inf	switched_on	ENSG00000125454
1062	6991	other	HMR_7841	0	0	0	4.08321	2.90689	0	0	2.33003	inf	switched_on	ENSG00000125454
358	4654	other	HMR_6646	0	1.00892	0	5.34e-06	0	0	0.336306	1.78e-06	5.29e-06	sig_decrease	ENSG00000128918	ENSG00000165092
902	4683	other	HMR_6675	-4.48954	0	2.08977	0	-6.4656	0	-0.799925	-2.1552	2.69425	sig_increase	ENSG00000128918	ENSG00000165092
1032	4655	other	HMR_6647	2.2e-06	0	0	0	6.4656	0	7.32e-07	2.1552	2.94533e+06	sig_increase	ENSG00000128918	ENSG00000165092
360	9872	other	ARACHDFATPtc	0	0.653904	0	7.12e-06	0	0	0.217968	2.37e-06	1.09e-05	sig_decrease	ENSG00000130304	ENSG00000167114
512	4199	other	HMR_1802	0	-2.17951	-5.45713	-1.80735	-0.970854	-0.165966	-2.54555	-0.981391	0.385532	sig_decrease	ENSG00000130649	ENSG00000135929
677	5382	other	HMR_4992	0	0	5.51191	0	0	4.04089	1.8373	1.34696	0.73312	sig_decrease	ENSG00000130821
678	6530	other	HMR_8429	0	0	5.51191	0	0	4.04089	1.8373	1.34696	0.73312	sig_decrease	ENSG00000130821
59	7110	other	HMR_4986	0	0	0.214125	0.0285692	-1.46468	0	0.0713749	-0.478704	-6.7069	changed_direction	ENSG00000131389
710	5492	other	HMR_5451	4.61117	0	0	3.53232	0	0	1.53706	1.17744	0.766034	sig_decrease	ENSG00000131389
1067	5493	other	HMR_5454	0	0	0	3.53232	1.71809	0	0	1.75013	inf	switched_on	ENSG00000131389
1073	8777	other	r1540	0	0	0	3.53232	1.71809	0	0	1.75013	inf	switched_on	ENSG00000131389
194	6213	other	HMR_6178	0	-0.887525	0	0	0	0.176323	-0.295842	0.0587743	-0.198668	changed_direction	ENSG00000134538
410	6215	other	HMR_6180	0	0.887525	0	0	0	0.0174484	0.295842	0.00581614	0.0196596	sig_decrease	ENSG00000134538
466	6163	other	HMR_6128	0	0.887525	0	0	0	0.176323	0.295842	0.0587743	0.198668	sig_decrease	ENSG00000134538
467	6197	other	HMR_6162	0	0.887525	0	0	0	0.176323	0.295842	0.0587743	0.198668	sig_decrease	ENSG00000134538
1024	4719	other	HMR_8710	-6.04e-06	0	0	0	-1.50589	0	-2.01e-06	-0.501964	249419	sig_increase	ENSG00000135437
973	8209	other	BTNt4i	0	0.0976108	0	0	0.815575	0	0.0325369	0.271858	8.35538	sig_increase	ENSG00000135917
201	8957	other	RE2625M	-1.69193	0.667597	3.46683	1.15273	0	-1.47508	0.814165	-0.107452	-0.131978	changed_direction	ENSG00000135929
425	8886	other	RE1807M	0	0	5.45713	1.80735	0	-1.47508	1.81904	0.110757	0.0608873	sig_decrease	ENSG00000135929
505	4075	other	HMR_1605	0	0	5.45713	1.80735	0	0.165966	1.81904	0.657774	0.361604	sig_decrease	ENSG00000135929
513	4203	other	HMR_1806	0	2.17951	5.45713	1.80735	0.970854	0.165966	2.54555	0.981391	0.385532	sig_decrease	ENSG00000135929
523	4079	other	HMR_1611	1.69193	1.51191	1.99031	0.654625	0	1.47508	1.73138	0.709903	0.410021	sig_decrease	ENSG00000135929
524	4076	other	HMR_1608	1.69193	1.51191	1.99031	0.654625	0	1.47508	1.73138	0.709903	0.410021	sig_decrease	ENSG00000135929
535	4074	other	HMR_1604	0	2.17951	0	0	0.970854	0	0.726504	0.323618	0.445446	sig_decrease	ENSG00000135929
609	8959	other	RE2626M	-1.69193	-1.51191	-1.99031	-0.654625	-0.970854	-1.47508	-1.73138	-1.03352	0.596934	sig_decrease	ENSG00000135929
1068	4077	other	HMR_1609	0	0	0	0	0.970854	0.165966	0	0.37894	inf	switched_on	ENSG00000135929
426	12407	other	ATVACIDOATPtu	0	0	3.18269	0.226509	-0.0285692	0	1.0609	0.0659798	0.0621924	sig_decrease	ENSG00000137491
41	8563	other	PIter	2.07895	0	-1.93662	-2.7481	0	-2.36638	0.0474447	-1.70483	-35.933	changed_direction	ENSG00000137700
151	4734	other	HMR_4548	-6.62069	0	0	5.14739	0	0	-2.2069	1.7158	-0.77747	changed_direction	ENSG00000138061	ENSG00000140465	ENSG00000140505
479	6679	other	HMR_9609	469.926	0	0	0	128.179	0	156.642	42.7264	0.272765	sig_decrease	ENSG00000138074
270	6658	other	HMR_9197	0	1.1177	0.124328	0	0	0	0.414008	0	0	switched_off	ENSG00000138449
845	95	other	HMR_4315	0	4.90901	0	0	3.68257	4.5	1.63634	2.72752	1.66685	sig_increase	ENSG00000140263
971	1046	other	HMR_4689	0.189034	0	8.1e-05	0.461744	0.544909	0.49424	0.0630383	0.500298	7.93641	sig_increase	ENSG00000143149
712	5472	other	HMR_5413	0	0	11.4177	0	8.77507	0	3.8059	2.92502	0.768551	sig_decrease	ENSG00000144136	ENSG00000168575
713	9294	other	PIt8	0	0	-11.4177	0	-8.77507	0	-3.8059	-2.92502	0.768551	sig_decrease	ENSG00000144136	ENSG00000168575
226	6865	other	HMR_5124	0.635726	1.31235	-4.70099	0.6371	0.592251	-1.16668	-0.917641	0.0208903	-0.0227653	changed_direction	ENSG00000144659
641	6660	other	HMR_9590	0	0	4.20094	0	2.57976	0	1.40031	0.85992	0.61409	sig_decrease	ENSG00000145217	ENSG00000155850
330	6091	other	HMR_6056	0	-0.137504	1.94111	0	0	0	0.601201	0	0	switched_off	ENSG00000147100
494	4117	other	HMR_1684	0	0	5.45713	1.80735	0	0	1.81904	0.602452	0.331191	sig_decrease	ENSG00000147576	ENSG00000172955	ENSG00000187758	ENSG00000196344	ENSG00000196616	ENSG00000197894	ENSG00000198099	ENSG00000248144
650	6093	other	HMR_6058	0	0	0.834711	0	0.531668	0	0.278237	0.177223	0.636949	sig_decrease	ENSG00000147606	ENSG00000174502
277	4618	other	HMR_4744	0	1.24096	0.399983	0	0	0	0.546982	0	0	switched_off	ENSG00000148218
192	5483	other	HMR_5441	0	0	1.96347	-0.778611	0.286881	0	0.654491	-0.16391	-0.250439	changed_direction	ENSG00000149150
453	9813	other	LKYNRtr3	0	0	1.96347	0	0.286881	0	0.654491	0.095627	0.146109	sig_decrease	ENSG00000149150
456	9811	other	LKYNRtr	0	0	-1.79998	0	-0.286881	0	-0.599992	-0.095627	0.159381	sig_decrease	ENSG00000149150	ENSG00000167703
392	6681	other	HMR_9611	0	0	2.49313	0.0072	0	0	0.831045	0.0024	0.00288793	sig_decrease	ENSG00000151229
213	4502	other	HMR_3925	2.25656	5.36212	0	0	-1.94087	1.46523	2.53956	-0.158547	-0.0624308	changed_direction	ENSG00000151552
683	4583	other	HMR_4523	-5.63575	-5.36212	-0.00379089	0	-3.83491	-4.30816	-3.66722	-2.71436	0.740167	sig_decrease	ENSG00000151552
116	6872	other	HMR_5292	3.9974	0	0	-3.59049	0	0	1.33247	-1.19683	-0.898205	changed_direction	ENSG00000152779	ENSG00000165449	ENSG00000174327
569	7068	other	HMR_1443	0	-6.36492	-3.97551	0	0	-5.28096	-3.44681	-1.76032	0.510709	sig_decrease	ENSG00000155380
803	6877	other	HMR_5411	-3.85662	2.85882	3.58775	3.44469	-3.70128	3.49223	0.863314	1.07855	1.24931	sig_increase	ENSG00000155380
852	12406	other	ATVACIDMCTtu	0	0	-3.18269	0	-5.5245	0	-1.0609	-1.8415	1.7358	sig_increase	ENSG00000155380
946	11293	other	BUTt2r	-3.29921	-6.36492	5.76102	-6.10727	-5.5245	-5.28096	-1.30104	-5.63758	4.33314	sig_increase	ENSG00000155380
1033	6412	other	HMR_7666	0	0	1.72e-06	1.07e-06	0	5.28096	5.73e-07	1.76032	3.07398e+06	sig_increase	ENSG00000155380
327	11701	other	PTRCARGte	0.084	0.757023	1.34483	0	0	0	0.728617	0	0	switched_off	ENSG00000155465	ENSG00000168003
987	1339	other	HMR_8667	0	0	-51.1811	0	-964.751	0	-17.0604	-321.584	18.8497	sig_increase	ENSG00000163541	ENSG00000172340	ENSG00000136143	ENSG00000163541
988	1340	other	HMR_8668	0	0	-51.1811	0	-964.751	0	-17.0604	-321.584	18.8497	sig_increase	ENSG00000163541	ENSG00000172340	ENSG00000136143	ENSG00000163541
190	9678	other	PMTCOAFABP1tc	0	0.555816	0	7.3e-06	6.96e-06	-0.15056	0.185272	-0.0501818	-0.270855	changed_direction	ENSG00000163586
97	3726	other	HMR_1321	0	-5.90856	0	2.00538	4.60335	0	-1.96952	2.20291	-1.1185	changed_direction	ENSG00000163684	ENSG00000244486
925	9934	other	15KPROSTGF2c	-0.226509	-2.02e-14	0	-0.286881	-0.536053	0	-0.0755028	-0.274311	3.63313	sig_increase	ENSG00000164120
474	6858	other	HMR_5114	0	1.36185	5.99957	0	0	1.83937	2.4538	0.613125	0.249867	sig_decrease	ENSG00000164466	ENSG00000107819
802	9907	other	SRTNENT4tc	0	0.536053	1.07039	0	0	1.95606	0.535481	0.652019	1.21763	sig_increase	ENSG00000164638
953	9880	other	DOPAENT4tc	0	0	-0.300618	0	-1.4957	0	-0.100206	-0.498565	4.9754	sig_increase	ENSG00000164638
94	4993	other	HMR_8751	-1.02857	0.941106	2.29278	-1.65076	-1.26903	0	0.735106	-0.973266	-1.32398	changed_direction	ENSG00000169239	ENSG00000174990
233	8171	other	ACCOAtr	-2.25701	-1.28688	0	0	0.0210586	0	-1.1813	0.00701952	-0.00594221	changed_direction	ENSG00000169359
1049	8692	other	r0701	0	0	0	0	6.35949	8.65399	0	5.00449	inf	switched_on	ENSG00000169710
898	114	other	HMR_4590	0.0071989	5.4591	0	7.52529	0	6.95385	1.8221	4.82638	2.6488	sig_increase	ENSG00000169738
398	73	other	HMR_3944	0	1.41743	1.51982	0.010617	0	0.0115826	0.979082	0.00739988	0.00755797	sig_decrease	ENSG00000169764
538	4568	other	HMR_7663	2.76553	11.0656	4.40531	3.06523	2.05658	3.02326	6.07881	2.71502	0.446637	sig_decrease	ENSG00000169814
1047	8304	other	ETFQO	0	0	0	0.0976108	2.9982	0	0	1.03194	inf	switched_on	ENSG00000171503
71	8618	other	THMMPt4	0	3.84499	-3.19692	0	-2.92979	0	0.216022	-0.976597	-4.52082	changed_direction	ENSG00000173638
282	8617	other	THFt2	1.14309	3.84499	0	0	0	0	1.66269	0	0	switched_off	ENSG00000173638
331	6420	other	HMR_7685	1.14309	3.84499	0	0	0	0	1.66269	0	0	switched_off	ENSG00000173638
339	11544	other	APRGSTRNt1e	0	3.84499	3.19692	0	0	0	2.3473	0	0	switched_off	ENSG00000173638
381	8167	other	5MTHFt2	0	-3.84499	0	0	-0.00399898	0	-1.28166	-0.00133299	0.00104005	sig_decrease	ENSG00000173638
723	8428	other	FOLt2	-1.39393	1.02503	0	0.540053	2.92979	-3.7666	-0.122967	-0.0989171	0.804418	sig_decrease	ENSG00000173638
789	11702	other	MLTHFte2	0	0	-3.19692	-3.59096	0	0	-1.06564	-1.19699	1.12326	sig_increase	ENSG00000173638
837	6421	other	HMR_7686	1.14309	0	3.19692	3.59096	-0.336246	3.7666	1.44667	2.34044	1.61781	sig_increase	ENSG00000173638
325	6271	other	HMR_6236	0	-0.111031	-0.941106	0	0	0	-0.350713	0	0	switched_off	ENSG00000174640
326	6266	other	HMR_6231	0	-0.111031	-0.941106	0	0	0	-0.350713	0	0	switched_off	ENSG00000174640
354	8784	other	r2315	0.226509	0.111031	0.941106	0	0	0	0.426215	0	0	switched_off	ENSG00000174640
416	6268	other	HMR_6233	0	-0.111031	-0.941106	0	-0.0426443	0	-0.350713	-0.0142148	0.0405311	sig_decrease	ENSG00000174640
420	6303	other	HMR_6268	0	0	0.941106	0	0.0426443	0	0.313702	0.0142148	0.045313	sig_decrease	ENSG00000174640	ENSG00000176463
610	6255	other	HMR_6220	0	0.111031	-0.941106	0	-0.0426443	-0.454176	-0.276692	-0.165607	0.598525	sig_decrease	ENSG00000174640
848	4515	other	HMR_4448	3.37851	0	0	0	2.89724	2.84197	1.12617	1.91307	1.69874	sig_increase	ENSG00000177000
92	9338	other	C2tcx	1.02439	-2.45671	0	0	2.12763	0	-0.477439	0.709211	-1.48545	changed_direction	ENSG00000178537
315	9345	other	C4tmc	0	3.05658	-3.6959	0	0	0	-0.213107	0	0	switched_off	ENSG00000178537
667	8174	other	ACRNtm	-1.23262	-3.05658	-3.73985	-1.73114	-0.731014	-3.09541	-2.67635	-1.85252	0.692183	sig_decrease	ENSG00000178537
940	8470	other	HPDCACRNt	0	-3.05658	3.73985	0	2.8679	0	0.227755	0.955965	4.19734	sig_increase	ENSG00000178537
391	4507	other	HMR_4335	0	2.03233	0	0	0.0041974	0	0.677443	0.00139913	0.00206532	sig_decrease	ENSG00000178700	ENSG00000228716
394	4520	other	HMR_4656	0	1.13577	0	0.004	0	0	0.378591	0.00133333	0.00352183	sig_decrease	ENSG00000178700	ENSG00000228716
443	4519	other	HMR_4655	-6.03108	-8.21305	-3.63396	0	5.68752	-7.62119	-5.95937	-0.644555	0.108158	sig_decrease	ENSG00000178700	ENSG00000228716
446	4518	other	HMR_4654	6.03108	7.07728	3.63397	0	-5.68352	7.62119	5.58078	0.645889	0.115735	sig_decrease	ENSG00000178700	ENSG00000228716
967	4506	other	HMR_4333	0	-2.03182	0	-8.24548	-5.68752	0	-0.677273	-4.64433	6.8574	sig_increase	ENSG00000178700	ENSG00000228716
1021	4505	other	HMR_4332	0.000213769	0	-3.09e-05	8.24969	5.68752	0.000227019	6.1e-05	4.64581	76213.4	sig_increase	ENSG00000178700	ENSG00000228716
1066	11917	other	NADPQNOXR	0	0	0	0	2.55015	5.58856	0	2.71291	inf	switched_on	ENSG00000181019
895	4498	other	HMR_8833	1.3505	0	0	1.25096	2.23055	0	0.450166	1.16051	2.57795	sig_increase	ENSG00000182621
171	6791	other	HMR_4237	-0.468341	-0.970481	-0.201634	0.445425	-0.201634	0.551711	-0.546818	0.265167	-0.484928	changed_direction	ENSG00000183032
767	6732	other	HMR_8022	0.480432	1.98185	0.201634	1	0.201634	1.09761	0.887973	0.766415	0.863106	sig_decrease	ENSG00000183032
43	7041	other	HMR_8742	0	3.39643	-3.24336	5.91121	-3.53107	-6.03804	0.051023	-1.2193	-23.897	changed_direction	ENSG00000183048
84	6814	other	HMR_4868	0	3.39643	3.24336	-5.62389	-3.53107	-6.03804	2.21327	-5.06433	-2.28817	changed_direction	ENSG00000183048
96	6807	other	HMR_4854	-2.16144	3.39643	0.970195	0	3.53107	-6.03804	0.735061	-0.835657	-1.13685	changed_direction	ENSG00000183048
100	6816	other	HMR_4871	0	0	3.24336	0	-3.53107	0	1.08112	-1.17702	-1.08871	changed_direction	ENSG00000183048
162	6811	other	HMR_4864	0	-3.39643	-8.88e-16	-0.287318	-3.53107	6.03804	-1.13214	0.739885	-0.653525	changed_direction	ENSG00000183048
680	6805	other	HMR_4851	3.67016	3.39643	0	0	1.68581	3.51296	2.35553	1.73292	0.735683	sig_decrease	ENSG00000183048
770	6949	other	HMR_6522	-3.67016	0	-3.24336	0	0	-6.03804	-2.30451	-2.01268	0.873366	sig_decrease	ENSG00000183048
1077	7040	other	HMR_8741	0	0	0	5.91121	3.53107	0	0	3.14743	inf	switched_on	ENSG00000183048
24	3734	other	HMR_1329	0	-2.04e-14	0	1.26303	0.536053	0	-6.81e-15	0.599696	-88100000000000	changed_direction	ENSG00000196139
880	3731	other	HMR_1326	0.226509	0	0	0	0.536053	0	0.0755028	0.178684	2.36659	sig_increase	ENSG00000196139
417	8251	other	CRNtHa	1.89918	0	0.650765	0	0	0.111031	0.84998	0.0370104	0.0435427	sig_decrease	ENSG00000197208
121	9914	other	ACRNte	0	0	-2.41954	0	2.12763	0	-0.806513	0.709211	-0.879355	changed_direction	ENSG00000197375
596	9920	other	HDCECRNte	0	1.28688	2.41954	0	2.12763	0	1.23547	0.709211	0.57404	sig_decrease	ENSG00000197375
842	9918	other	STCRNte	0	1.28688	0	0	2.12763	0	0.42896	0.709211	1.65333	sig_increase	ENSG00000197375
1071	9916	other	LNELDCCRNte	0	0	0	3.8953	2.12763	0	0	2.00765	inf	switched_on	ENSG00000197375
876	6316	other	HMR_6356	0.263034	0	0.000365	0	0	0.594549	0.0877998	0.198183	2.25721	sig_increase	ENSG00000197506
907	6322	other	HMR_6362	0.263034	0	0	0.0703893	0.687061	0	0.0876781	0.252483	2.87966	sig_increase	ENSG00000197506
866	9775	other	RPEc	-0.401308	-0.954194	-0.587753	0	-3.30253	-0.424908	-0.647752	-1.24248	1.91814	sig_increase	ENSG00000197713
1013	4390	other	HMR_8791	0.004	0	0	0	0	3.76977	0.00133333	1.25659	942.443	sig_increase	ENSG00000198805
424	91	other	HMR_8767	0.0109066	3.10769	0	0	0.186637	0	1.03953	0.0622124	0.0598466	sig_decrease	ENSG00000213930
454	76	other	HMR_4131	0.0109066	3.10769	-1.88092	0	0.186637	0	0.41256	0.0622124	0.150796	sig_decrease	ENSG00000213930
815	8240	other	CLOHtex2	0	2.30451	0	0	3.26604	0	0.76817	1.08868	1.41724	sig_increase	ENSG00000225697
851	6555	other	HMR_8670	4.1416	0	0	3.89239	3.26604	0	1.38053	2.38614	1.72842	sig_increase	ENSG00000225697
883	8631	other	UGT1A10r	-0.201634	-0.0285692	0	0	-0.536053	-0.0285692	-0.0767343	-0.188207	2.45271	sig_increase	ENSG00000242366
0	11263	other	PROSTGE2t2r	0	0	0	-1.54992	-1.07211	0	0	-0.874007	#NAME?	switched_on
2	7547	other	HMR_1331	0	0	0	-1.26303	-0.536053	0	0	-0.599696	#NAME?	switched_on
4	1399	other	HMR_6608	0	0	0	5.14739	3.87017	-1000	0	-330.327	#NAME?	switched_on
6	12667	other	LSTNM7TDhc	0	0	0	0	-1000	-2.48132	0	-334.16	#NAME?	switched_on
8	12764	other	TMDOATPtsc	0	0	0	-15.1993	-7.36181	-22.147	0	-14.9027	#NAME?	switched_on
13	8954	other	RE2601C	0	0	0	0	-1000	-1000	0	-666.667	#NAME?	switched_on
26	4720	other	HMR_8711	-1.1e-06	-2.62e-06	-1.72e-06	-1.07e-06	1.50588	0	-1.81e-06	0.50196	-276890	changed_direction
27	8430	other	FRDPtr	0	0.00356801	0.00233832	0	0	-999.998	0.00196878	-333.333	-169309	changed_direction
29	4680	other	HMR_6672	2.75e-06	-1.31e-06	-1.2e-05	-5.33e-07	1.50589	-5.82e-07	-3.52e-06	0.501961	-142585	changed_direction
30	7111	other	HMR_5344	0	0	-0.00703215	0	997.815	0	-0.00234405	332.605	-141893	changed_direction
31	7544	other	HMR_1309	-0.226509	0	0	-0.286881	999.464	0	-0.0755028	333.059	-4411.21	changed_direction
33	7039	other	HMR_8731	0	0	0.0038012	-3.56682	0	0.000481077	0.00126707	-1.18878	-938.213	changed_direction
35	6775	other	HMR_3746	0	0.0711884	0	-20.9949	0	0	0.0237295	-6.99829	-294.92	changed_direction
47	8606	other	TCHOLAte	0	0	0.370499	0	-0.0285692	-4.16874	0.1235	-1.3991	-11.3288	changed_direction
48	8712	other	r0941	1.93092	0.321167	-2.92761	3.36427	2.53644	1.73391	-0.225173	2.54487	-11.3019	changed_direction
50	6742	other	HMR_0175	0	1.70487	-2.03562	0	2.8679	0	-0.110251	0.955965	-8.67084	changed_direction
77	11206	other	CA2t	0	-1.60765	0	0	5.18313	0	-0.535884	1.72771	-3.22404	changed_direction
81	8770	other	r1467	0	0.00241516	-2.61353	4.38819	2.87971	0	-0.870372	2.42263	-2.78344	changed_direction
86	4984	other	HMR_5127	2.73535	0	0	-3.48271	0.0315209	-2.5726	0.911782	-2.00793	-2.2022	changed_direction
95	4992	other	HMR_8750	1.02857	-0.941106	-2.29278	1.65076	1.26903	0	-0.735106	0.973266	-1.32398	changed_direction
102	10254	other	HC00319t1	-8.47293	0	975.857	0	-1000	0	322.461	-333.333	-1.03372	changed_direction
103	12767	other	TMDtd	0	0	-1000	0	1000	22.147	-333.333	340.716	-1.02215	changed_direction
105	6443	other	HMR_7903	8.47293	0	-1000	0	1000	0	-330.509	333.333	-1.00855	changed_direction
108	12765	other	TMDOATtev	0	0	-1000	-15.1993	992.638	0	-333.333	325.813	-0.977439	changed_direction
109	10027	other	C05957t	0	-4.47903	-1000	-2.12746	974.611	0	-334.826	324.161	-0.968148	changed_direction
110	10028	other	C05957td	0	4.47903	1000	2.12746	-974.611	0	334.826	-324.161	-0.968148	changed_direction
117	8175	other	ACt2m	-3.9974	0	0	3.59049	0	0	-1.33247	1.19683	-0.898205	changed_direction
120	11145	other	ACRNtr	0	0	-2.41954	0	2.12763	0	-0.806513	0.709211	-0.879355	changed_direction
148	4602	other	HMR_6394	0	0	4.65363	0	-3.87017	0	1.55121	-1.29006	-0.831645	changed_direction
183	11993	other	TETPENT3COAtm	3.00899	3.05311	2.61353	-3.16672	0	0	2.89188	-1.05557	-0.365013	changed_direction
191	5355	other	HMR_4919	0	0	3.93471	0	-0.544909	-0.49424	1.31157	-0.346383	-0.264098	changed_direction
206	6798	other	HMR_4738	0	-2.95233	0.555389	0.275007	-0.512419	0.485427	-0.798981	0.0826716	-0.103471	changed_direction
207	6785	other	HMR_3950	7.95506	11.0515	-2.28272	-0.6371	1.63006	-2.52834	5.57462	-0.511792	-0.0918075	changed_direction
216	6567	other	HMR_8721	5.59866	0	77.8403	24.1764	-36.2046	7.87276	27.813	-1.38514	-0.0498018	changed_direction
219	8800	other	r2511	0	1.15626	0	0	0	-0.0410486	0.385419	-0.0136829	-0.0355013	changed_direction
222	12998	other	HMR_10036	0	-4.99142	-1.87644	0	6.27e-05	0.21519	-2.28929	0.0717508	-0.031342	changed_direction
223	7106	other	HMR_4915	-961.797	17.1952	33.0078	6.72461	18.1749	0.574341	-303.865	8.49129	-0.0279443	changed_direction
225	12995	other	HMR_10033	6.75e-05	6.0379	1.87654	6.57e-05	0	-0.214353	2.63817	-0.0714291	-0.0270752	changed_direction
227	8237	other	CHSTEROLt2	0	-0.00016107	984.95	0	-17.8277	0	328.317	-5.94258	-0.0181001	changed_direction
228	7549	other	HMR_1530	0	0	1000	6.57e-05	-17.8277	0	333.333	-5.94253	-0.0178276	changed_direction
229	8750	other	r1318	1.29e-05	-2.44311	2.02e-05	1.26e-05	1.2e-05	0.0410623	-0.814358	0.0136956	-0.0168177	changed_direction
232	8477	other	Htx	0	0	1000	-7.06309	0	-4.65345	333.333	-3.90551	-0.0117165	changed_direction
237	8003	other	HMR_9361	-0.0072	1.7574	-1.72e-06	-0.0072	-1.02e-06	-1.17e-06	0.583399	-0.00240073	-0.00411507	changed_direction
238	8806	other	r2538	1.45e-06	-1.28688	2.27e-06	1.41e-06	1.35e-06	0.00461013	-0.428958	0.00153763	-0.00358457	changed_direction
240	10269	other	HXCOAtx	-980.847	14.9086	19.9772	0	0	1.70044	-315.32	0.566813	-0.00179758	changed_direction
241	7112	other	HMR_5346	0	20.6221	-0.586176	-0.0314838	0	0	6.67866	-0.0104946	-0.00157136	changed_direction
245	7237	other	HMR_2090	0	0	8.23477	0	0	-0.00717765	2.74492	-0.00239255	-0.000871627	changed_direction
254	7166	other	HMR_5422	0	3.33485	0	-4.87e-05	0	0	1.11162	-1.62e-05	-1.46e-05	changed_direction
256	7354	other	HMR_5045	0	0	-15.0508	0	0	7.17e-05	-5.01692	2.39e-05	-4.77e-06	changed_direction
257	4711	other	HMR_8698	0	1.0089	0	0	0	-2.91e-06	0.3363	-9.71e-07	-2.89e-06	changed_direction
259	8805	other	r2537	2.25702	19.4379	3.06e-07	1.91e-07	1.82e-07	-6.22e-06	7.23165	-1.95e-06	-2.69e-07	changed_direction
262	6759	other	HMR_1915	0	0.00016107	-984.95	0	0	7.17e-05	-328.317	2.39e-05	-7.28e-08	changed_direction
264	7228	other	HMR_0796	0	0	8.95614	-1.69e-07	0	0	2.98538	-5.62e-08	-1.88e-08	changed_direction
265	8531	other	OCCOAtx	0	-1.70487	-2.03562	0	0	0	-1.24683	0	0	switched_off
272	8721	other	r0999	-1.7304	1.18269	2.61353	0	0	0	0.688609	0	0	switched_off
274	6876	other	HMR_5361	6.99449	0.0757311	0	0	0	0	2.35674	0	0	switched_off
287	7594	other	HMR_5354	0	-9.00544	-8.95614	0	0	0	-5.9872	0	0	switched_off
288	8566	other	PMTCOAtx	-1.7304	1.18269	2.61353	0	0	0	0.688609	0	0	switched_off
298	9981	other	4TMEABUTNt1	951.797	0	1000	0	0	0	650.599	0	0	switched_off
303	9982	other	4TMEABUTNt2	-951.797	0	-1000	0	0	0	-650.599	0	0	switched_off
312	6834	other	HMR_4957	0.84347	0	1.39739	0	0	0	0.746952	0	0	switched_off
322	6799	other	HMR_4743	0	-2.48193	-0.799966	0	0	0	-1.09396	0	0	switched_off
329	10303	other	WHARACHDtd	0.226509	0.998557	0.941106	0	0	0	0.722057	0	0	switched_off
333	11220	other	ACNAMtr	0	1000	1000	0	0	0	666.667	0	0	switched_off
334	11215	other	The	-1000	-43.3988	-1000	0	1000	-1000	-681.133	0	0	switched_off
335	6453	other	HMR_7977	0	3.84499	3.19692	0	0	0	2.3473	0	0	switched_off
336	11203	other	ACNAMt2	0	1000	1000	0	0	0	666.667	0	0	switched_off
337	11186	other	HXAt2	980.847	-14.9086	-19.9772	0	0	0	315.32	0	0	switched_off
338	11185	other	HXAt1	0	8.00764	8.04691	0	0	0	5.35152	0	0	switched_off
344	8801	other	r2512	2.25702	20.7248	0	0	0	0	7.66061	0	0	switched_off
345	8797	other	r2508	0	18.2666	0.416593	0	0	0	6.22772	0	0	switched_off
348	8803	other	r2514	2.25701	0	-2.41954	0	0	0	-0.0541748	0	0	switched_off
357	7240	other	HMR_4887	0	0	26.3163	4.53e-06	0	0	8.77211	1.51e-06	1.72e-07	sig_decrease
373	8277	other	DHFtm	0	0.896556	0	-0.004	0.0041974	0	0.298852	6.58e-05	0.000220176	sig_decrease
375	7473	other	HMR_8241	0	-1.82342	-1.91172	-0.000350251	-0.000334164	-0.000382329	-1.24504	-0.000355581	0.000285597	sig_decrease
376	13006	other	HMR_10044	0	-1.82342	-1.91172	-0.000350251	-0.000334164	-0.000382329	-1.24504	-0.000355581	0.000285597	sig_decrease
377	7427	other	HMR_0734	0	1.82342	1.91172	0.000350251	0.000334164	0.000382329	1.24504	0.000355581	0.000285597	sig_decrease
384	6700	other	HMR_9640	0	0	-9.8468	0	0	-0.0143553	-3.28227	-0.0047851	0.00145786	sig_decrease
385	7327	other	HMR_8202	0	0	9.8468	0	0	0.0143553	3.28227	0.0047851	0.00145786	sig_decrease
386	7343	other	HMR_8765	0	0	9.8468	0	0	0.0143553	3.28227	0.0047851	0.00145786	sig_decrease
390	11951	other	GLUSIDEte	0	3.46858	4.32769	0	0	0.0143553	2.59876	0.0047851	0.0018413	sig_decrease
393	6839	other	HMR_5006	0	1.13577	0	0.004	0	0	0.378591	0.00133333	0.00352183	sig_decrease
399	9120	other	RE3410C	1000	0	0	0	7.74034	0	333.333	2.58011	0.00774034	sig_decrease
400	1684	other	HMR_2449	1000	0	0	0	7.74034	0	333.333	2.58011	0.00774034	sig_decrease
402	10025	other	C05953tm	0	-23.8443	-1000	2.00538	0	-12.2191	-341.281	-3.40457	0.00997583	sig_decrease
403	8911	other	RE2078M	0	-23.8443	-1000	2.00538	0	-12.2191	-341.281	-3.40457	0.00997583	sig_decrease
404	11264	other	PROSTGE2t2m	0	23.8443	1000	-2.00538	0	12.2191	341.281	3.40457	0.00997583	sig_decrease
407	3727	other	HMR_1322	0	-17.9357	-1000	0	-4.60335	-12.2191	-339.312	-5.60747	0.016526	sig_decrease
408	3728	other	HMR_1323	0	17.9357	1000	0	4.60335	12.2191	339.312	5.60747	0.016526	sig_decrease
409	3729	other	HMR_1324	0	-17.9357	-1000	0	-4.60335	-12.2191	-339.312	-5.60747	0.016526	sig_decrease
412	7552	other	HMR_1998	0	-4.89482	-0.111031	-0.0840643	-0.0143553	0	-1.66862	-0.0328065	0.0196609	sig_decrease
413	10068	other	CORTSNti	0	-4.89482	-0.111031	-0.0840643	-0.0143553	0	-1.66862	-0.0328065	0.0196609	sig_decrease
415	7103	other	HMR_4890	981.234	12.7867	0	10.9499	14.3707	8.59749	331.34	11.306	0.034122	sig_decrease
418	12653	other	LST4EXPTDhc	0	0	-1000	0	-43.6688	0	-333.333	-14.5563	0.0436688	sig_decrease
419	12655	other	LST4EXPthc	0	0	1000	0	43.6688	0	333.333	14.5563	0.0436688	sig_decrease
427	4985	other	HMR_5128	-2.67548	0	-3.63239	-0.447388	0.0285692	0	-2.10262	-0.139606	0.0663963	sig_decrease
428	7593	other	HMR_5347	-0.00149612	19.5499	0	0	3.89e-07	1.30634	6.51613	0.435448	0.0668261	sig_decrease
432	6737	other	HMR_0157	0	11.9469	78.935	0	7.08947	0	30.294	2.36316	0.0780075	sig_decrease
438	8152	other	10FTHFtm	-8.60751	-12.6074	-4.37868	-0.000729194	-2.22301	0	-8.5312	-0.741246	0.0868864	sig_decrease
440	6286	other	HMR_6251	0	0.887525	0.941106	0	0	0.176323	0.609544	0.0587743	0.0964233	sig_decrease
449	8773	other	r1493	0	3.54713	0	0.137504	0.328486	0	1.18238	0.15533	0.131371	sig_decrease
476	8476	other	Htr	0.458794	13.9114	12.7046	-0.127143	0.0287079	7.05883	9.02493	2.32013	0.25708	sig_decrease
480	8771	other	r1468	-14.9119	-16.2873	-17.11	1.44e-06	-10.4376	-2.83228	-16.1031	-4.42329	0.274686	sig_decrease
486	9635	other	BTNTe	469.926	0.0976082	0	0	128.995	5.28096	156.675	44.7586	0.285679	sig_decrease
487	9772	other	PTCRTD	-0.105034	0.757023	1.34483	-0.461744	0.544909	0.49424	0.665606	0.192469	0.289163	sig_decrease
495	4182	other	HMR_1774	0	0	5.45713	1.80735	0	0	1.81904	0.602452	0.331191	sig_decrease
503	2595	other	HMR_3106	-17.3188	-20.357	-16.3015	-2.06861	-18.1749	1.44456	-17.9924	-6.26632	0.348276	sig_decrease
504	7116	other	HMR_5453	1.64219	8.2222	2.96653	2.37169	0	2.12707	4.27697	1.49959	0.350619	sig_decrease
507	11217	other	THMtrbc	0.004	3.13148	-9.71576	0.004	-2.41012	1.17e-06	-2.19343	-0.802041	0.365656	sig_decrease
511	4181	other	HMR_1772	-1.69193	0.667597	-1.99031	-0.654625	0.970854	-1.47508	-1.00488	-0.386286	0.38441	sig_decrease
527	7852	other	HMR_9209	0.411657	1.4679	1.87932	1.31979	0	0.283849	1.25296	0.534547	0.426628	sig_decrease
529	8958	other	RE2626C	0	6.63454	5.84193	0	5.3408	0	4.15882	1.78027	0.428069	sig_decrease
536	6758	other	HMR_1602	0	-2.17951	0	0	-0.970854	0	-0.726504	-0.323618	0.445446	sig_decrease
537	7782	other	HMR_9109	2.76553	11.0656	4.40531	3.06523	2.05658	3.02325	6.07881	2.71502	0.446637	sig_decrease
539	7783	other	HMR_9110	-2.76553	-11.0656	-4.40531	-3.06523	-2.05658	-3.02326	-6.07881	-2.71502	0.446637	sig_decrease
543	10277	other	LPIPECOLt	1.64219	8.2222	2.96653	2.37169	1.46468	2.12707	4.27697	1.98781	0.464771	sig_decrease
544	10148	other	EX_Lpipecol[e]	1.64219	8.2222	2.96653	2.37169	1.46468	2.12707	4.27697	1.98781	0.464771	sig_decrease
545	10278	other	LPIPECOLtx	-1.64219	-8.2222	-2.96653	-2.37169	-1.46468	-2.12707	-4.27697	-1.98781	0.464771	sig_decrease
546	9760	other	LACLt	29.4783	18.5275	23.4689	5.55779	15.4414	12.8553	23.8249	11.2848	0.473656	sig_decrease
548	10076	other	EX_2oxoadp[e]	1.25911	2.95233	0.958657	0.829582	0.619257	1.03133	1.72337	0.826722	0.479713	sig_decrease
549	9969	other	2OXOADPt	1.25911	2.95233	0.958657	0.829582	0.619257	1.03133	1.72337	0.826722	0.479713	sig_decrease
551	7617	other	HMR_7772	0.0426372	4.58917	5.79327	0.0833361	0.0287106	4.97131	3.47503	1.69445	0.487608	sig_decrease
552	7618	other	HMR_7776	0.0426372	4.58917	5.79327	0.0833361	0.0287106	4.97131	3.47503	1.69445	0.487608	sig_decrease
559	11740	other	ORN_Dtx	-1000	0	-1000	0	-1000	0	-666.667	-333.333	0.5	sig_decrease
560	9759	other	KHte	0	1000	1000	0	1000	0	666.667	333.333	0.5	sig_decrease
565	7137	other	HMR_8016	1.95253	8.2222	3.52192	2.6467	1.68067	2.61249	4.56555	2.31329	0.506683	sig_decrease
566	7144	other	HMR_8926	-1.95253	-8.2222	-3.52192	-2.6467	-1.68067	-2.61249	-4.56555	-2.31329	0.506683	sig_decrease
575	11992	other	TETPENT6COAtm	1.21999	3.05311	2.61353	0	0	3.55213	2.29554	1.18404	0.515801	sig_decrease
576	6287	other	HMR_6252	0	0	0.941106	0	0.0426443	0.454176	0.313702	0.165607	0.527911	sig_decrease
582	7130	other	HMR_7779	0	12.7513	7.96509	0	0	11.1119	6.90546	3.70398	0.536383	sig_decrease
590	6786	other	HMR_3952	0.652447	-0.476432	6.6614	0.63783	0.588749	2.52834	2.27914	1.25164	0.549172	sig_decrease
595	7113	other	HMR_5362	0	-2.65992	4.82222	0	0	1.23879	0.720765	0.412929	0.572904	sig_decrease
597	11165	other	HDCECRNtr	0	1.28688	2.41954	0	2.12763	0	1.23547	0.709211	0.57404	sig_decrease
601	12023	other	CATr	0	17.5788	17.3653	8.19284	12.123	0	11.648	6.77196	0.581383	sig_decrease
602	12901	other	H2O2itr	0	-35.1546	-34.7306	-16.3857	-24.2461	0	-23.2951	-13.5439	0.581408	sig_decrease
611	12883	other	TLACFVSitr	-18.3432	-35.1606	-33.5348	-14.3055	-17.4228	-20.3793	-29.0129	-17.3692	0.598673	sig_decrease
612	12622	other	FVShc	18.3432	35.1606	33.5348	14.3055	17.4228	20.3793	29.0129	17.3692	0.598673	sig_decrease
613	12757	other	TLACFVStev	-18.3432	-35.1606	-33.5348	-14.3055	-17.4228	-20.3793	-29.0129	-17.3692	0.598673	sig_decrease
614	12610	other	EX_tlacfvs[e]	-18.3432	-35.1606	-33.5348	-14.3055	-17.4228	-20.3793	-29.0129	-17.3692	0.598673	sig_decrease
615	12557	other	EX_deoxfvs[e]	18.3432	35.1577	33.5348	14.3055	17.4228	20.3793	29.0119	17.3692	0.598693	sig_decrease
616	12843	other	DEOXFVSitx	-18.3432	-35.1577	-33.5348	-14.3055	-17.4228	-20.3793	-29.0119	-17.3692	0.598693	sig_decrease
617	12460	other	DEOXFVStev	18.3432	35.1577	33.5348	14.3055	17.4228	20.3793	29.0119	17.3692	0.598693	sig_decrease
618	12922	other	FVSitr	-18.3432	-35.1577	-33.5348	-14.3055	-17.4228	-20.3793	-29.0119	-17.3692	0.598693	sig_decrease
619	12847	other	FVSitx	18.3432	35.1577	33.5348	14.3055	17.4228	20.3793	29.0119	17.3692	0.598693	sig_decrease
633	11404	other	MVLACte	6.13873	11.5228	11.4818	4.65162	5.45154	7.37417	9.71445	5.82577	0.599702	sig_decrease
634	11405	other	EX_mvlac[e]	6.13873	11.5228	11.4818	4.65162	5.45154	7.37417	9.71445	5.82577	0.599702	sig_decrease
635	11403	other	MVLACc	6.13873	11.5228	11.4818	4.65162	5.45154	7.37417	9.71445	5.82577	0.599702	sig_decrease
636	8315	other	EX_dag_hs[e]	2.39552	4.98587	3.74932	2.07347	2.2262	2.40476	3.71024	2.23481	0.602336	sig_decrease
638	8256	other	DAGt	-2.39552	-4.98587	-3.74932	-2.07347	-2.2262	-2.40476	-3.71024	-2.23481	0.602336	sig_decrease
645	11546	other	PAIL_hs_t1e	2.60645	5.73198	3.7565	2.73833	2.23093	2.55249	4.03164	2.50725	0.621893	sig_decrease
646	12025	other	EX_pail_hs[e]	-2.60645	-5.73198	-3.7565	-2.73833	-2.23093	-2.55249	-4.03164	-2.50725	0.621893	sig_decrease
651	6818	other	HMR_4874	0.721002	4.41944	1.14642	1.46065	1.01809	1.53617	2.09562	1.3383	0.638619	sig_decrease
664	6730	other	HMR_8428	0	4.77853	8.77981	0	0	9.20122	4.51945	3.06707	0.678639	sig_decrease
685	7220	other	HMR_9674	2.39552	5.56495	3.74932	4.11577	2.2262	2.40476	3.90327	2.91557	0.746958	sig_decrease
686	8544	other	PA_HStn	2.39552	5.56495	3.74932	4.11577	2.2262	2.40476	3.90327	2.91557	0.746958	sig_decrease
711	7096	other	HMR_3947	-9.66992	-35.018	-51.8207	-24.2571	-29.734	-20.155	-32.1695	-24.7154	0.768285	sig_decrease
717	7134	other	HMR_7788	7.01936	0	29.4326	8.94058	10.4136	9.86869	12.1506	9.74094	0.801682	sig_decrease
718	7135	other	HMR_7790	-7.01936	0	-29.4326	-8.94058	-10.4136	-9.86869	-12.1506	-9.74094	0.801682	sig_decrease
732	11216	other	THMMPtrbc	-1.14309	-3.84499	0	-3.59096	3.26604	-3.7666	-1.66269	-1.36384	0.82026	sig_decrease
777	7155	other	HMR_1095	5.9272	3.98309	2.49955	2.86485	0.924222	7.30021	4.13661	3.69643	0.893588	sig_decrease
779	7736	other	HMR_9063	-0.876	-0.584	-0.657	-0.584	-0.876	-0.876	-0.705667	-0.778667	1.10345	sig_increase
782	7710	other	HMR_9034	-4.5	-4.5	-3.151	-4.5	-4.5	-4.5	-4.05033	-4.5	1.11102	sig_increase
786	6830	other	HMR_4963	0.140779	4.46613	0.00581169	1.70693	1.98235	1.45946	1.53757	1.71624	1.1162	sig_increase
792	7138	other	HMR_8020	-0.31034	0	-0.555389	-0.275007	-0.215989	-0.485427	-0.288577	-0.325474	1.12786	sig_increase
797	9770	other	PPItm	-12.6552	-3.80071	-12.9632	-7.96185	-16.2029	-10.7641	-9.80637	-11.643	1.18728	sig_increase
800	6783	other	HMR_3946	10.4576	0	8.54851	8.34785	4.07875	10.6148	6.33538	7.68048	1.21232	sig_increase
811	7807	other	HMR_9135	4.9609	0	0	2.11311	0.604187	4.08214	1.65363	2.26648	1.3706	sig_increase
824	11724	other	EX_sucsal[e]	0.189034	0	0.784033	0.461744	0.544909	0.49424	0.324356	0.500298	1.54244	sig_increase
826	11723	other	SUCSALte	0.189034	0	0.784033	0.461744	0.544909	0.49424	0.324356	0.500298	1.54244	sig_increase
827	11722	other	SUCSALtm	0.189034	0	0.784033	0.461744	0.544909	0.49424	0.324356	0.500298	1.54244	sig_increase
828	6795	other	HMR_4692	0.189034	0	0.784033	0.461744	0.544909	0.49424	0.324356	0.500298	1.54244	sig_increase
831	8572	other	PRISTANALtx	0	4.853	4.0781	6.10098	3.05311	4.90256	2.97703	4.68555	1.5739	sig_increase
832	8574	other	PRISTtx	0	-4.853	-4.0781	-6.10098	-3.05311	-4.90256	-2.97703	-4.68555	1.5739	sig_increase
843	11172	other	STCRNtr	0	1.28688	0	0	2.12763	0	0.42896	0.709211	1.65333	sig_increase
844	8866	other	RE1342C	0	-4.90901	0	0	-3.68257	-4.5	-1.63634	-2.72752	1.66685	sig_increase
863	11543	other	3AIBt1	0	0	1000	0	910.881	967.808	333.333	626.23	1.87869	sig_increase
868	7661	other	HMR_8737	-2.4003	0	0	-2.08532	0	-2.62503	-0.800101	-1.57012	1.9624	sig_increase
869	7645	other	HMR_8239	2.4003	0	0	2.08532	0	2.62503	0.800101	1.57012	1.9624	sig_increase
870	6489	other	HMR_8090	0	0	1000	0	1000	967.808	333.333	655.936	1.96781	sig_increase
873	8547	other	PCRNtc	0	2.45671	0	0	0	5.15066	0.818902	1.71689	2.09657	sig_increase
879	6823	other	HMR_4922	-2.89764	-1.81658	0.643554	-4.01905	-3.05413	-2.47689	-1.35689	-3.18336	2.34607	sig_increase
882	12718	other	PTVSTtep	0	-0.313826	0	-0.762561	0	0	-0.104609	-0.254187	2.42988	sig_increase
885	4600	other	HMR_8740	3.37919	0	0.00379089	0	5.79048	2.84293	1.12766	2.8778	2.55201	sig_increase
888	13015	other	HMR_10053	0	3.10283	4.70139	7.96155	4.10835	7.93115	2.60141	6.66702	2.56285	sig_increase
890	8234	other	CDPDAGtm	0	-3.10283	-4.70139	-7.96155	-4.10835	-7.93115	-2.60141	-6.66702	2.56285	sig_increase
892	7209	other	HMR_8842	-1.3505	0	0	-1.25096	-2.23055	0	-0.450166	-1.16051	2.57795	sig_increase
894	13010	other	HMR_10048	-1.3505	0	0	-1.25096	-2.23055	0	-0.450166	-1.16051	2.57795	sig_increase
896	8608	other	TDCHOLAte	0	0	0.413143	0	1.15835	-0.0840643	0.137714	0.358095	2.60027	sig_increase
901	4712	other	HMR_8699	4.48955	0	-2.08976	0	6.4656	0	0.799929	2.1552	2.69424	sig_increase
905	9778	other	TAURCHAe	4.61117	0	1.25701	13.128	3.43618	0	1.95606	5.5214	2.82271	sig_increase
914	11297	other	EX_fum[e]	0.885009	0	0.845397	1.69662	1.67003	1.76056	0.576802	1.70907	2.96301	sig_increase
915	9830	other	FUMtr	-0.885009	0	-0.845397	-1.69662	-1.67003	-1.76056	-0.576802	-1.70907	2.96301	sig_increase
927	10288	other	PROSTGI2c	0.226509	0	0	0.286881	0.536053	0	0.0755028	0.274311	3.63313	sig_increase
933	92	other	HMR_0454	0.206339	0	0	0.659932	0	0.142568	0.0687798	0.2675	3.88922	sig_increase
935	4991	other	HMR_8749	-2.90752	-1.32147	6.11041	11.2633	-3.91128	0	0.62714	2.45067	3.90769	sig_increase
943	6778	other	HMR_3818	-0.895347	-0.444275	0	-1.88325	-1.98914	-1.86184	-0.44654	-1.91141	4.28049	sig_increase
949	9758	other	INSK	1.18743	0	0	1.70475	3.74569	0	0.39581	1.81681	4.59012	sig_increase
957	10380	other	LEULEUt	0	0	0.443607	0	0.0285692	2.32481	0.147869	0.78446	5.3051	sig_increase
960	8467	other	HMGCOAtx	0	0.623172	-1.76189	-4.656	0	-1.58075	-0.379572	-2.07892	5.47701	sig_increase
978	7098	other	HMR_4393	0	0.293332	0	0	2.83295	0.670091	0.0977773	1.16768	11.9422	sig_increase
979	7114	other	HMR_5414	0	-0.293332	0	0	-2.83295	-0.670091	-0.0977773	-1.16768	11.9422	sig_increase
990	7093	other	HMR_3848	0	0	-0.0703893	-1.43907	-0.000924382	0	-0.0234631	-0.479997	20.4575	sig_increase
994	11198	other	r2514e	0.114319	0.0253294	0	0.258144	3.09183	0	0.0465495	1.11666	23.9886	sig_increase
996	7598	other	HMR_6388	0	0	0.11555	3.85851	0	0	0.0385168	1.28617	33.3925	sig_increase
998	10256	other	HC00900t1	0	0	0.0703893	0	2.61657	0	0.0234631	0.872189	37.1728	sig_increase
1002	7574	other	HMR_4883	20.6133	0	0.676345	0	993.162	23.0375	7.09654	338.733	47.7322	sig_increase
1004	9976	other	3MHISt2	0	15.0837	0.39347	0	1000	0	5.15907	333.333	64.6112	sig_increase
1007	9708	other	DATPtm	0	0	0.213391	3.54685	2.90689	10.1503	0.0711304	5.53469	77.8105	sig_increase
1009	8758	other	r1423	0.190949	0	0	0	29.6581	0	0.0636495	9.88604	155.32	sig_increase
1015	6295	other	HMR_6260	0	0.776494	0	0	1000	0	0.258831	333.333	1287.84	sig_increase
1016	7048	other	HMR_8891	0.00047395	0.00070871	0.000740747	0.000289253	3.0593	0.000503327	0.000641136	1.02003	1590.97	sig_increase
1018	7026	other	HMR_8438	0.000686462	0	0	3.56682	0	0	0.000228821	1.18894	5195.94	sig_increase
1019	7032	other	HMR_8532	-0.000686462	0	0	-3.56682	0	0	-0.000228821	-1.18894	5195.94	sig_increase
1022	8564	other	PItx	0	-0.0107302	0	0	-997.815	0	-0.00357675	-332.605	92990.8	sig_increase
1026	7564	other	HMR_4765	-5.48e-07	-1.31e-06	0	-1.18903	-5.09e-07	-5.82e-07	-6.18e-07	-0.396345	641022	sig_increase
1027	9753	other	FRDPtcr	0.00149612	0	0	0.00145625	0	1000	0.000498707	333.334	668396	sig_increase
1028	4681	other	HMR_6673	-5.48e-07	2.61e-06	1.71e-06	-5.33e-07	6.4656	-5.82e-07	1.26e-06	2.1552	1.71103e+06	sig_increase
1036	8429	other	FRDPtc	0	2.62e-06	1.72e-06	0.00145732	0	999.998	1.45e-06	333.333	2.30449e+08	sig_increase
1040	12669	other	LSTNM7thc	0	0	0	0	1000	2.48132	0	334.16	inf	switched_on
1041	7094	other	HMR_3850	0	0	0	1.43907	0.000924382	0	0	0.479997	inf	switched_on
1048	4738	other	HMR_4552	0	0	0	0	1000	1000	0	666.667	inf	switched_on
1050	8953	other	RE2591C	0	0	0	0.0651825	1000	1000	0	666.688	inf	switched_on
1054	8802	other	r2513	0	0	0	3.85997	0	1.23878	0	1.69958	inf	switched_on
1058	7185	other	HMR_7856	0	0	0	4.11577	19.1263	17.0911	0	13.4444	inf	switched_on
1065	11167	other	LNELDCCRNtr	0	0	0	3.8953	2.12763	0	0	2.00765	inf	switched_on
1076	12410	other	ATVACIDtdu	0	0	0	-0.226509	5.55307	0	0	1.77552	inf	switched_on
1079	7133	other	HMR_7785	0	0	0	0.0285692	40.4419	0	0	13.4902	inf	switched_on
[truncated: 8 more columns]

## Sheet: Δ10%_central_metabolism
subsystem	reaction	59m	heya8	ov56	caov3	cov318	oaw28	lg_avg	hg_avg	ratio	change	rules	Unnamed: 14	Unnamed: 15	Unnamed: 16	Unnamed: 17	Unnamed: 18	Unnamed: 19	Unnamed: 20	Unnamed: 21	Unnamed: 22	Unnamed: 23	Unnamed: 24	Unnamed: 25	Unnamed: 26	Unnamed: 27	Unnamed: 28	Unnamed: 29	Unnamed: 30	Unnamed: 31	Unnamed: 32	Unnamed: 33	Unnamed: 34	Unnamed: 35	Unnamed: 36	Unnamed: 37	Unnamed: 38	Unnamed: 39	Unnamed: 40	Unnamed: 41	Unnamed: 42	Unnamed: 43	Unnamed: 44	Unnamed: 45	Unnamed: 46	Unnamed: 47	Unnamed: 48	Unnamed: 49	Unnamed: 50
amino_acid_metabolism	HMR_4700	0	0	-0.0038012	5.00588	0.000924382	0	-0.00126707	1.66894	-1317.17	changed_direction	ENSG00000090857	ENSG00000132837
amino_acid_metabolism	HMR_3838	-0.0703893	-0.0285692	0.390129	0	-1.37612	0	0.0970567	-0.458708	-4.72619	changed_direction	ENSG00000100033	ENSG00000250799
amino_acid_metabolism	RE2426C	-6.62069	0	0	5.14739	0	0	-2.2069	1.7158	-0.77747	changed_direction
amino_acid_metabolism	HMR_3769	0	2.55582	2.09761	0	0	-3.20163	1.55114	-1.06721	-0.688016	changed_direction	ENSG00000128928
amino_acid_metabolism	HMR_3770	0	-2.55582	-2.09761	0	-2.22e-16	3.20163	-1.55114	1.06721	-0.688016	changed_direction	ENSG00000196177
amino_acid_metabolism	HMR_4597	-0.468341	-0.970481	-0.757023	0.445425	-0.310785	0.551711	-0.731948	0.228784	-0.312568	changed_direction	ENSG00000109576
amino_acid_metabolism	HMR_4742	0	2.48193	0.799966	0	0	0	1.09396	0	0	switched_off	ENSG00000023330	ENSG00000158578	ENSG00000178773
amino_acid_metabolism	HMR_3783	0	-2.55582	-2.09761	0	0	0	-1.55114	0	0	switched_off	ENSG00000122971	ENSG00000196177
amino_acid_metabolism	HMR_3956	0	0.941106	2.29278	0	0	0	1.07796	0	0	switched_off	ENSG00000169239	ENSG00000174990
amino_acid_metabolism	NADQNOXR	10.3046	5.69488	0	0	0	0	5.33315	0	0	switched_off	ENSG00000181019
amino_acid_metabolism	HMR_3784	0	2.55582	2.09761	0	0	0	1.55114	0	0	switched_off	ENSG00000196177
amino_acid_metabolism	HMR_3802	0	7.6507	-6.11243	2.09775	-4.29073	2.20935	0.512754	0.00545525	0.0106391	sig_decrease	ENSG00000148672	ENSG00000182890
amino_acid_metabolism	PHETA1m	-1.8436	-3.81455	-4.4208	-0.0157409	-0.840114	0	-3.35965	-0.285285	0.0849152	sig_decrease	ENSG00000125166	ENSG00000198650
amino_acid_metabolism	HMR_6725	1.90432	3.86796	4.44803	0.0766036	0.901215	0.0603949	3.40677	0.346071	0.101583	sig_decrease	ENSG00000120053	ENSG00000125166	ENSG00000198650
amino_acid_metabolism	HMR_4667	0.948772	2.95233	0.958657	0.554575	0	0	1.61992	0.184858	0.114116	sig_decrease	ENSG00000008311	ENSG00000143653
amino_acid_metabolism	HMR_4239	0	0	0.555389	0	0.109151	0	0.18513	0.0363837	0.196531	sig_decrease	ENSG00000091140	ENSG00000105953	ENSG00000119689
amino_acid_metabolism	HMR_4737	0.31034	2.95233	0	0	0.728408	0	1.08756	0.242803	0.223255	sig_decrease	ENSG00000164904
amino_acid_metabolism	HMR_4792	0	-1.36185	-5.99957	0	0	-1.83937	-2.4538	-0.613125	0.249867	sig_decrease	ENSG00000182199
amino_acid_metabolism	HMR_4288	0.948772	2.95233	0.958657	0.554575	0.512419	0.545899	1.61992	0.537631	0.331887	sig_decrease	ENSG00000008311
amino_acid_metabolism	HMR_6817	-5.31542	-5.69488	0	0	0	-5.00809	-3.6701	-1.66936	0.454855	sig_decrease	ENSG00000116791
amino_acid_metabolism	DACT	-5.31542	-5.69488	0	0	0	-5.00809	-3.6701	-1.66936	0.454855	sig_decrease
amino_acid_metabolism	HMR_3890	1.53516	5.15351	3.0988	1.7629	1.36203	1.68461	3.26249	1.60318	0.491397	sig_decrease	ENSG00000135821	ENSG00000146166
amino_acid_metabolism	HMR_8017	1.95253	8.2222	3.52192	2.6467	1.68067	2.61249	4.56555	2.31329	0.506683	sig_decrease
amino_acid_metabolism	HMR_8018	1.95253	8.2222	3.52192	2.6467	1.68067	2.61249	4.56555	2.31329	0.506683	sig_decrease
amino_acid_metabolism	HMR_8019	1.95253	8.2222	3.52192	2.6467	1.68067	2.61249	4.56555	2.31329	0.506683	sig_decrease
amino_acid_metabolism	HMR_3843	1.69634	5.49548	1.41605	1.66422	1.56379	1.8094	2.86929	1.67914	0.58521	sig_decrease	ENSG00000111237	ENSG00000146733
amino_acid_metabolism	HMR_3839	1.69637	5.49556	1.4161	1.66425	1.56382	1.80943	2.86934	1.67917	0.58521	sig_decrease	ENSG00000092621	ENSG00000134882
amino_acid_metabolism	HMR_3841	1.69637	5.49556	1.4161	1.66425	1.56382	1.80943	2.86934	1.67917	0.58521	sig_decrease	ENSG00000135069
amino_acid_metabolism	LACROX	4.98916	0	0	0	2.55015	0.580472	1.66305	1.04354	0.627486	sig_decrease
amino_acid_metabolism	HMR_3829	-2.41092	-5.15097	-3.75118	-2.34667	-2.23781	-2.56036	-3.77102	-2.38161	0.631556	sig_decrease	ENSG00000120053	ENSG00000169154
amino_acid_metabolism	HMR_3996	0	10.4986	0	0	6.92789	0	3.49955	2.3093	0.659884	sig_decrease
amino_acid_metabolism	HMR_4584	0	-4.77853	-8.77981	0	0	-9.20122	-4.51945	-3.06707	0.678639	sig_decrease	ENSG00000104879	ENSG00000131730	ENSG00000166165	ENSG00000223572	ENSG00000237289
amino_acid_metabolism	HMR_8427	0	-4.77853	-8.77981	0	0	-9.20122	-4.51945	-3.06707	0.678639	sig_decrease	ENSG00000104879	ENSG00000131730	ENSG00000166165	ENSG00000223572	ENSG00000237289
amino_acid_metabolism	HMR_3995	0	-14.7803	-2.01e-06	0	-10.8812	0	-4.92678	-3.62705	0.736191	sig_decrease	ENSG00000181652	ENSG00000184470	ENSG00000197763	ENSG00000198431
amino_acid_metabolism	HMR_4739	0.948772	0	1.51405	0.829582	0	1.03133	0.82094	0.620303	0.755601	sig_decrease	ENSG00000164904
amino_acid_metabolism	HMR_8436	0.636413	0.192264	0.656862	0.6371	0.555816	0	0.495179	0.397639	0.80302	sig_decrease	ENSG00000091140	ENSG00000140905	ENSG00000145020	ENSG00000178445
amino_acid_metabolism	HMR_8435	0.636413	0.192264	0.656862	0.6371	0.555816	0	0.495179	0.397639	0.80302	sig_decrease	ENSG00000091140	ENSG00000140905	ENSG00000145020	ENSG00000178445
amino_acid_metabolism	HMR_8437	-0.636413	-0.192264	-0.656862	-0.6371	-0.555816	0	-0.495179	-0.397639	0.80302	sig_decrease	ENSG00000091140	ENSG00000140905	ENSG00000145020	ENSG00000178445
amino_acid_metabolism	HMR_4685	10.7188	0	7.20129	0	5.99274	9.76307	5.97335	5.25194	0.879228	sig_decrease	ENSG00000006534	ENSG00000108602	ENSG00000132746	ENSG00000184254
amino_acid_metabolism	HMR_4687	10.7188	0	7.20129	0	5.99274	9.76307	5.97335	5.25194	0.879228	sig_decrease	ENSG00000006534	ENSG00000108602	ENSG00000132746	ENSG00000184254
amino_acid_metabolism	HMR_3845	1.72702	4.15623	-2.94501	1.6952	1.59528	0	0.979415	1.09683	1.11988	sig_increase	ENSG00000176974
amino_acid_metabolism	HMR_4740	0.31034	0	0.555389	0.275007	0.215989	0.485427	0.288577	0.325474	1.12786	sig_increase	ENSG00000079931	ENSG00000123454
amino_acid_metabolism	HMR_8021	0.31034	0	0.555389	0.275007	0.215989	0.485427	0.288577	0.325474	1.12786	sig_increase	ENSG00000179761
amino_acid_metabolism	HMR_4693	0.189034	0	0.784033	0.461744	0.544909	0.49424	0.324356	0.500298	1.54244	sig_increase	ENSG00000183044
amino_acid_metabolism	r0193	0.0598649	0	-3.63239	-3.9301	0.06009	-2.5726	-1.19084	-2.14754	1.80337	sig_increase	ENSG00000116761
amino_acid_metabolism	HMR_4302	0	0	3.65878	3.99005	0	2.63227	1.21959	2.20744	1.80998	sig_increase	ENSG00000116761
amino_acid_metabolism	HMR_3833	0	0.444275	0	1.88325	0	0	0.148092	0.627751	4.23894	sig_increase	ENSG00000104524	ENSG00000143811	ENSG00000183010	ENSG00000243709
amino_acid_metabolism	HMR_3819	-0.895347	-0.444275	0	-1.88325	-1.98914	-1.86184	-0.44654	-1.91141	4.28049	sig_increase	ENSG00000159423
amino_acid_metabolism	HMR_3835	0.895347	0	0	0	2.00349	1.86184	0.298449	1.28845	4.31714	sig_increase	ENSG00000104524	ENSG00000143811	ENSG00000183010	ENSG00000243709
amino_acid_metabolism	HMR_3806	0.866877	0.320486	0	3.24336	1.98914	0.820353	0.395788	2.01762	5.09773	sig_increase	ENSG00000159423
amino_acid_metabolism	HMR_8611	0.0703893	0.0285692	0.39594	1.70693	0.606222	1.45946	0.164966	1.25754	7.62299	sig_increase	ENSG00000100033	ENSG00000250799
amino_acid_metabolism	HMR_3820	0.140779	0.0571383	-0.13613	-0.975285	0.467662	1.45946	0.0205957	0.317278	15.405	sig_increase	ENSG00000159423
amino_acid_metabolism	HMR_3822	0	0	0.141941	2.68222	1.51468	0	0.0473138	1.39897	29.5678	sig_increase	ENSG00000159423
amino_acid_metabolism	HMR_8439	0.000686462	0	0	3.56682	0	0	0.000228821	1.18894	5195.94	sig_increase	ENSG00000132837
amino_acid_metabolism	HMR_8606	0	0	0	0	0.544909	0.49424	0	0.346383	inf	switched_on	ENSG00000002726	ENSG00000131480
amino_acid_metabolism	HMR_4668	0	0	0	0	0.512419	0.545899	0	0.352773	inf	switched_on	ENSG00000008311
amino_acid_metabolism	HMR_4422	0	0	0	0	0.544909	0.49424	0	0.346383	inf	switched_on	ENSG00000115758
amino_acid_metabolism	HMR_3849	0	0	0	1.43907	0.000924382	0	0	0.479997	inf	switched_on	ENSG00000123453	ENSG00000179761
amino_acid_metabolism	HMR_3796	0	0	0	-10.1898	-7.57765	0	0	-5.92248	#NAME?	switched_on	ENSG00000111058	ENSG00000131069	ENSG00000154930
carnitine_shuttle	HMR_2663	0	-2.49e-05	-1.63e-05	-1.02e-05	6.73269	-0.0332468	-1.38e-05	2.23315	-162377	changed_direction	ENSG00000110090	ENSG00000169169	ENSG00000205560
carnitine_shuttle	HMR_0163	0	-1.70487	2.03562	0	-2.8679	0	0.110251	-0.955965	-8.67084	changed_direction	ENSG00000005469
carnitine_shuttle	HMR_0162	0	-1.70487	2.03562	0	-2.8679	0	0.110251	-0.955965	-8.67084	changed_direction	ENSG00000178537
carnitine_shuttle	HMR_2591	0	-3.09579	1.92973	0	0	2.99724	-0.388689	0.999079	-2.57038	changed_direction	ENSG00000110090	ENSG00000169169	ENSG00000205560
carnitine_shuttle	HMR_2638	0	0.865593	0	0	-1.21123	0	0.288531	-0.403744	-1.39931	changed_direction	ENSG00000149742	ENSG00000175003	ENSG00000178537	ENSG00000197119	ENSG00000197208
carnitine_shuttle	HMR_2731	9.06297	6.13013	-9.96126	-4.60229	0	0	1.74395	-1.5341	-0.879668	changed_direction	ENSG00000149742	ENSG00000175003	ENSG00000178537	ENSG00000197119	ENSG00000197208
carnitine_shuttle	HMR_3032	0	0	-4.07125	0	2.8679	0	-1.35708	0.955965	-0.704427	changed_direction	ENSG00000110090	ENSG00000169169	ENSG00000205560
carnitine_shuttle	HMR_2921	-3.00899	-3.05311	-2.61353	3.16672	2.51e-08	2.87e-08	-2.89188	1.05557	-0.365013	changed_direction	ENSG00000110090	ENSG00000169169	ENSG00000205560
carnitine_shuttle	HMR_2598	-6.99449	0	0	0	0	1.23879	-2.3315	0.412929	-0.177109	changed_direction	ENSG00000095321	ENSG00000157184
carnitine_shuttle	HMR_2803	1.5e-05	-1.1116	-2.29692	0	0	0.301135	-1.13617	0.100378	-0.0883482	changed_direction	ENSG00000095321
carnitine_shuttle	HMR_2801	-1.5e-05	1.1116	2.29692	0	0	-0.301135	1.13617	-0.100378	-0.0883482	changed_direction	ENSG00000197375
carnitine_shuttle	HMR_2658	0	0	-6.35338	4.38819	-3.853	0	-2.11779	0.178397	-0.0842374	changed_direction	ENSG00000149742	ENSG00000175003	ENSG00000178537	ENSG00000197119	ENSG00000197208
carnitine_shuttle	HMR_2626	0	2.27137	3.03085	0	0	-0.30095	1.76741	-0.100317	-0.0567591	changed_direction	ENSG00000110090	ENSG00000169169	ENSG00000205560
carnitine_shuttle	HMR_2780	2.25701	1.28688	0	0	-0.0210586	0	1.1813	-0.00701952	-0.00594221	changed_direction	ENSG00000095321
carnitine_shuttle	HMR_2778	-2.25701	-1.28688	0	0	0.0210586	0	-1.1813	0.00701952	-0.00594221	changed_direction	ENSG00000197375
carnitine_shuttle	HMR_2630	-1.73041	0.0229142	1.8796	0	0	-0.000185723	0.0573677	-6.19e-05	-0.00107913	changed_direction	ENSG00000095321	ENSG00000157184
carnitine_shuttle	HMR_2608	-8.98e-07	-2.14e-06	9.50656	-8.74e-07	-8.34e-07	-9.54e-07	3.16885	-8.87e-07	-2.8e-07	changed_direction	ENSG00000110090	ENSG00000169169	ENSG00000205560
carnitine_shuttle	HMR_2633	0	6.44e-08	-1.8796	2.63e-08	2.51e-08	3.35e-07	-0.626534	1.29e-07	-2.05e-07	changed_direction	ENSG00000110090	ENSG00000169169	ENSG00000205560
carnitine_shuttle	HMR_2666	2.7e-08	6.44e-08	-7.27174	2.63e-08	2.51e-08	3.35e-07	-2.42391	1.29e-07	-5.31e-08	changed_direction	ENSG00000110090	ENSG00000169169	ENSG00000205560
carnitine_shuttle	HMR_3034	0	1.70487	2.03562	0	0	0	1.24683	0	0	switched_off	ENSG00000005469
carnitine_shuttle	HMR_0161	0	3.91569	-7.43575	0	0	0	-1.17335	0	0	switched_off	ENSG00000095321	ENSG00000157184
carnitine_shuttle	HMR_2742	0	-1.28688	1.78e-15	0	0	0	-0.42896	0	0	switched_off	ENSG00000110090	ENSG00000169169	ENSG00000205560
carnitine_shuttle	HMR_0159	0	3.91569	-7.43575	0	0	0	-1.17335	0	0	switched_off	ENSG00000110090	ENSG00000169169	ENSG00000205560
carnitine_shuttle	HMR_2594	6.99449	-2.65992	4.82222	0	0	0	3.05226	0	0	switched_off	ENSG00000110090	ENSG00000169169	ENSG00000205560
carnitine_shuttle	HMR_2629	1.73041	3.03367	-1.8796	0	0	0	0.961493	0	0	switched_off	ENSG00000149742	ENSG00000175003	ENSG00000178537	ENSG00000197119	ENSG00000197208
carnitine_shuttle	HMR_0160	0	-0.859109	3.73985	0	0	0	0.960246	0	0	switched_off	ENSG00000178537
carnitine_shuttle	HMR_3033	0	-1.70487	-2.03562	0	0	0	-1.24683	0	0	switched_off	ENSG00000178537	ENSG00000197119
carnitine_shuttle	HMR_2809	-2.25701	3.53e-06	2.41954	1.44e-06	1.37e-06	1.57e-06	0.0541773	1.46e-06	2.7e-05	sig_decrease	ENSG00000095321
carnitine_shuttle	HMR_2807	2.25701	-3.53e-06	-2.41954	-1.44e-06	-1.37e-06	-1.57e-06	-0.0541773	-1.46e-06	2.7e-05	sig_decrease	ENSG00000197375
carnitine_shuttle	HMR_0158	0	15.8626	71.4993	0	7.08947	0	29.1206	2.36316	0.0811506	sig_decrease	ENSG00000012660	ENSG00000026652	ENSG00000100344	ENSG00000102125	ENSG00000111684	ENSG00000123684	ENSG00000125505	ENSG00000141446	ENSG00000143797	ENSG00000146648	ENSG00000151093	ENSG00000160216	ENSG00000169359	ENSG00000170522	ENSG00000171320	ENSG00000176454	ENSG00000186792	ENSG00000197977
carnitine_shuttle	HMR_2592	0	2.40879	1.81012	0	0	1.33696	1.4063	0.445655	0.316898	sig_decrease	ENSG00000178537	ENSG00000197119
carnitine_shuttle	HMR_2640	2.25701	-3.92218	-2.41954	-1.44e-06	-1.65666	0	-1.36157	-0.552222	0.405578	sig_decrease	ENSG00000095321	ENSG00000157184
carnitine_shuttle	HMR_2636	0	3.92217	0	0	1.65666	-1.57e-06	1.30739	0.552221	0.422384	sig_decrease	ENSG00000110090	ENSG00000169169	ENSG00000205560
carnitine_shuttle	HMR_2927	-1.21999	-3.05311	-2.61353	2.63e-08	2.51e-08	-3.55213	-2.29554	-1.18404	0.515801	sig_decrease	ENSG00000110090	ENSG00000169169	ENSG00000205560
carnitine_shuttle	HMR_3037	0	2.65992	-4.82222	0	0	-1.23879	-0.720765	-0.412929	0.572904	sig_decrease	ENSG00000095321
carnitine_shuttle	HMR_3030	-1.02439	2.45671	0	1.73114	0.752072	-1.23879	0.477439	0.414809	0.868823	sig_decrease	ENSG00000095321
carnitine_shuttle	HMR_2593	-1.23262	-0.647794	-1.92973	-1.73114	-0.731014	-1.75845	-1.27005	-1.40687	1.10773	sig_increase	ENSG00000095321	ENSG00000157184
carnitine_shuttle	HMR_2777	9.46e-08	-1.28688	-1.99825	-3.85997	0	-1.28444	-1.09504	-1.7148	1.56596	sig_increase	ENSG00000197375
carnitine_shuttle	HMR_2644	0	-3.05658	3.73985	0	2.8679	0	0.227755	0.955965	4.19734	sig_increase	ENSG00000149742	ENSG00000175003	ENSG00000178537	ENSG00000197119	ENSG00000197208
carnitine_shuttle	HMR_3026	1.02439	0	4.44e-16	0	2.12763	3.45022	0.341464	1.85928	5.44505	sig_increase	ENSG00000197375
carnitine_shuttle	HMR_3035	0	-5.11663	4.82222	0	0	-3.91187	-0.0981369	-1.30396	13.2871	sig_increase	ENSG00000178537	ENSG00000197119
carnitine_shuttle	HMR_2859	5.67e-07	1.35e-06	8.87e-07	3.85997	5.27e-07	1.23879	9.36e-07	1.69959	1.81643e+06	sig_increase	ENSG00000095321
carnitine_shuttle	HMR_2711	-5.67e-07	-1.35e-06	-8.87e-07	-3.85997	-5.27e-07	-1.23879	-9.36e-07	-1.69959	1.81643e+06	sig_increase	ENSG00000110090	ENSG00000169169	ENSG00000205560
carnitine_shuttle	HMR_2857	-5.67e-07	-1.35e-06	-8.87e-07	-3.85997	-5.27e-07	-1.23879	-9.36e-07	-1.69959	1.81643e+06	sig_increase	ENSG00000197375
carnitine_shuttle	HMR_2664	0	0	0	0	6.7327	-0.000118177	0	2.2442	inf	switched_on	ENSG00000149742	ENSG00000175003	ENSG00000178537	ENSG00000197119	ENSG00000197208
carnitine_shuttle	HMR_2665	0	0	0	0	-6.7327	0.000118177	0	-2.2442	#NAME?	switched_on	ENSG00000095321	ENSG00000157184
carnitine_shuttle	HMR_3029	0	0	0	-1.73114	-2.87971	1.23879	0	-1.12402	#NAME?	switched_on	ENSG00000095321
central_carbon_metabolism	HMR_4147	0	0	0.799966	0	-0.418725	-45.776	0.266655	-15.3982	-57.7458	changed_direction	ENSG00000163541	ENSG00000172340	ENSG00000136143	ENSG00000163541
central_carbon_metabolism	HMR_4454	2.57e-06	4.68864	-5.61087	-1.7135	5.21685	3.36569	-0.307412	2.28968	-7.44825	changed_direction	ENSG00000122729	ENSG00000136381
central_carbon_metabolism	HMR_4456	0	-4.68863	5.61088	1.7135	-5.21684	-3.36569	0.307416	-2.28968	-7.44814	changed_direction	ENSG00000100412	ENSG00000122729
central_carbon_metabolism	HMR_8743	-4.06776	2.11277	-0.319813	6.35526	4.74718	-0.0450708	-0.758268	3.68579	-4.8608	changed_direction	ENSG00000073578	ENSG00000117118	ENSG00000143252	ENSG00000204370
central_carbon_metabolism	HMR_4408	0	-1.08422	1.92322	-6.03288	1.63605	1.71986	0.279669	-0.892325	-3.19065	changed_direction	ENSG00000091483
central_carbon_metabolism	HMR_4652	4.06775	0	1.11978	-6.35526	-5.16591	0	1.72918	-3.84039	-2.22094	changed_direction	ENSG00000073578	ENSG00000117118	ENSG00000143252	ENSG00000204370
central_carbon_metabolism	HMR_4354	-1.20032	5.99797	4.36767	-1.08425	-0.993269	-1.27472	3.05511	-1.11741	-0.365753	changed_direction	ENSG00000079739	ENSG00000169299
central_carbon_metabolism	HMR_4396	-0.0109066	-0.43502	1.72725	-0.010617	-0.186637	-0.0115826	0.427109	-0.0696123	-0.162985	changed_direction	ENSG00000079739	ENSG00000154330	ENSG00000169299
central_carbon_metabolism	HMR_4565	-0.397708	-0.954194	7.60733	0	-0.371379	-0.424908	2.08514	-0.265429	-0.127295	changed_direction	ENSG00000177156
central_carbon_metabolism	HMR_4568	-21.5691	0	-7.37838	0.389445	0	0	-9.64916	0.129815	-0.0134535	changed_direction	ENSG00000067057	ENSG00000141959	ENSG00000152556
central_carbon_metabolism	HMR_4567	21.5691	0	15.6859	0	0	0	12.4183	0	0	switched_off	ENSG00000067057	ENSG00000141959	ENSG00000152556
central_carbon_metabolism	HMR_6912	0	19.5099	11.2686	0	0	0	10.2595	0	0	switched_off	ENSG00000107902	ENSG00000138777	ENSG00000143363	ENSG00000180817
central_carbon_metabolism	HMR_4371	1.8e-05	0.539585	2.81e-05	1.75e-05	1.67e-05	1.91e-05	0.179877	1.78e-05	9.87e-05	sig_decrease	ENSG00000164708	ENSG00000171314	ENSG00000172331	ENSG00000226784
central_carbon_metabolism	HMR_4052	0	8.86054	6.24335	0.0840832	0.120867	0	5.03463	0.0683166	0.0135693	sig_decrease	ENSG00000101911	ENSG00000147224	ENSG00000229937
central_carbon_metabolism	HMR_4355	0	0	8.3075	0.389445	0	0	2.76917	0.129815	0.0468787	sig_decrease	ENSG00000109107	ENSG00000136872	ENSG00000149925	ENSG00000285043
central_carbon_metabolism	HMR_6916	3.32761	51.5287	34.3401	3.94937	3.82659	4.64857	29.7321	4.14151	0.139294	sig_decrease	ENSG00000099624	ENSG00000110955	ENSG00000116459	ENSG00000124172	ENSG00000135390	ENSG00000152234	ENSG00000154518	ENSG00000154723	ENSG00000156411	ENSG00000159199	ENSG00000165629	ENSG00000167283	ENSG00000167863	ENSG00000169020	ENSG00000173915	ENSG00000198899	ENSG00000228253	ENSG00000241468	ENSG00000241837
central_carbon_metabolism	HMR_6921	3.99458	3.9279	29.6647	3.66334	3.95233	4.35896	12.5291	3.99155	0.318583	sig_decrease	ENSG00000004779	ENSG00000023228	ENSG00000065518	ENSG00000090266	ENSG00000099795	ENSG00000109390	ENSG00000110717	ENSG00000115286	ENSG00000119013	ENSG00000119421	ENSG00000125356	ENSG00000128609	ENSG00000130414	ENSG00000131495	ENSG00000136521	ENSG00000139180	ENSG00000140990	ENSG00000145494	ENSG00000147123	ENSG00000147684	ENSG00000151366	ENSG00000158864	ENSG00000160194	ENSG00000164258	ENSG00000165264	ENSG00000166136	ENSG00000167792	ENSG00000168653	ENSG00000170906	ENSG00000174886	ENSG00000178127	ENSG00000183648	ENSG00000184752	ENSG00000184983	ENSG00000186010	ENSG00000189043	ENSG00000198695	ENSG00000198763
central_carbon_metabolism	HMR_4388	-22.3824	-15.6687	-19.8812	0	-18.5385	0	-19.3108	-6.17948	0.320002	sig_decrease	ENSG00000111716	ENSG00000134333	ENSG00000151116	ENSG00000166796	ENSG00000166800	ENSG00000171989
central_carbon_metabolism	HMR_4281	23.4867	18.5275	23.4689	5.55779	15.4414	7.57437	21.8277	9.52451	0.436349	sig_decrease	ENSG00000111716	ENSG00000134333	ENSG00000151116	ENSG00000166796	ENSG00000166800	ENSG00000171989
central_carbon_metabolism	HMR_8653	0	4.58916	5.58556	0	0	4.97131	3.39158	1.6571	0.488594	sig_decrease	ENSG00000049239	ENSG00000130313
central_carbon_metabolism	HMR_4304	0	4.58916	5.58556	0	0	4.97131	3.39158	1.6571	0.488594	sig_decrease	ENSG00000160211
central_carbon_metabolism	HMR_4301	6.299	0	17.5577	0	5.80048	6.18989	7.95222	3.99679	0.5026	sig_decrease	ENSG00000067057	ENSG00000141959	ENSG00000152556	ENSG00000160226
central_carbon_metabolism	HMR_4501	-0.397708	-0.954194	-0.700175	-0.389445	-0.371379	-0.424908	-0.684026	-0.395244	0.577821	sig_decrease	ENSG00000007350	ENSG00000151005	ENSG00000163931
central_carbon_metabolism	HMR_4404	-0.397708	-0.954194	-0.700175	-0.389445	-0.371379	-0.424908	-0.684026	-0.395244	0.577821	sig_decrease	ENSG00000007350	ENSG00000151005	ENSG00000163931
central_carbon_metabolism	HMR_4375	-6.29889	-6.53721	-17.5575	-6.84426	-5.80038	-6.18977	-10.1312	-6.27814	0.619683	sig_decrease	ENSG00000109107	ENSG00000136872	ENSG00000149925	ENSG00000285043
central_carbon_metabolism	HMR_4381	1.09488	-3.53847	-3.05232	1.17029	-2.8613	-2.54042	-1.83197	-1.41048	0.769923	sig_decrease	ENSG00000105220
central_carbon_metabolism	HMR_4410	1.50872	4.6801	0.170232	6.66619	-0.665502	-0.893254	2.11968	1.70248	0.803176	sig_decrease	ENSG00000091483
central_carbon_metabolism	HMR_4363	10.7094	7.35829	10.1887	11.5157	9.66495	10.2871	9.41878	10.4892	1.11365	sig_increase	ENSG00000074800	ENSG00000108515	ENSG00000111674
central_carbon_metabolism	HMR_4365	-10.7094	-7.33164	-10.1887	-11.5157	-9.66495	-10.2871	-9.4099	-10.4892	1.1147	sig_increase	ENSG00000164708	ENSG00000171314	ENSG00000172331	ENSG00000226784
central_carbon_metabolism	HMR_4352	-0.802616	3.62642	-1.17551	-0.778889	-0.742759	4.34711	0.549433	0.941819	1.71417	sig_increase	ENSG00000153574
central_carbon_metabolism	HMR_4358	0	0	10.1887	0.00365505	0	19.4792	3.39623	6.4943	1.91221	sig_increase	ENSG00000067225	ENSG00000121900	ENSG00000143627	ENSG00000143630
central_carbon_metabolism	HMR_4141	0.902307	1.55533	1.65788	7.34012	1.26736	1.73386	1.37184	3.44711	2.51277	sig_increase	ENSG00000146701
central_carbon_metabolism	HMR_4152	0	-2.11277	0	0	0	-45.7309	-0.704257	-15.2436	21.645	sig_increase	ENSG00000163541	ENSG00000172340	ENSG00000136143	ENSG00000163541
central_carbon_metabolism	HMR_4586	0	0	0	7.10444	0	14.2396	0	7.11469	inf	switched_on	ENSG00000138413	ENSG00000182054
central_carbon_metabolism	HMR_4588	0	0	0	-7.10444	0	-14.2396	0	-7.11469	#NAME?	switched_on	ENSG00000138413	ENSG00000182054
central_carbon_metabolism	HMR_4477	0	0	0	0.778889	-5.8623	0	0	-1.69447	#NAME?	switched_on	ENSG00000197713	ENSG00000235376
fatty_acid_metabolism	C181CPT1	-2.7e-08	0	0	0	3.853	0	-9.01e-09	1.28433	-1.42621e+08	changed_direction	ENSG00000110090	ENSG00000169169	ENSG00000205560
fatty_acid_metabolism	PCRNtm	-0.336585	0	0	0	0	1.23879	-0.112195	0.412929	-3.68046	changed_direction	ENSG00000178537
fatty_acid_metabolism	C181CPT2rbc	0	0.00241516	-2.61353	4.38819	0	0	-0.870372	1.46273	-1.68058	changed_direction
fatty_acid_metabolism	C226CRNt	9.06297	6.13013	-9.96126	-4.60229	0	0	1.74395	-1.5341	-0.879668	changed_direction
fatty_acid_metabolism	TETPENT3CPT2	-3.00899	-3.05311	-2.61353	3.16672	0	0	-2.89188	1.05557	-0.365013	changed_direction	ENSG00000157184
fatty_acid_metabolism	TETPENT3CRNt	-3.00899	-3.05311	-2.61353	3.16672	0	0	-2.89188	1.05557	-0.365013	changed_direction	ENSG00000178537
fatty_acid_metabolism	C181CPT2	0	0	2.61353	-4.38819	3.853	0	0.871177	-0.178397	-0.204777	changed_direction	ENSG00000157184
fatty_acid_metabolism	HMR_2991	0	-1.15626	0	0	0	0.0410486	-0.385419	0.0136829	-0.0355013	changed_direction	ENSG00000068366	ENSG00000103740	ENSG00000123983	ENSG00000130377	ENSG00000140284	ENSG00000151726	ENSG00000164398	ENSG00000197142	ENSG00000239642
fatty_acid_metabolism	HMR_0217	-1.5e-05	-1.34629	0	-1.46e-05	0	0.04757	-0.448768	0.0158518	-0.035323	changed_direction	ENSG00000068366	ENSG00000103740	ENSG00000123983	ENSG00000130377	ENSG00000140284	ENSG00000151726	ENSG00000164398	ENSG00000197142	ENSG00000239642
fatty_acid_metabolism	HMR_0249	-1.01e-05	-0.904477	-0.281106	-9.85e-06	0	0.0321101	-0.395198	0.0107001	-0.0270752	changed_direction	ENSG00000068366	ENSG00000103740	ENSG00000119673	ENSG00000123983	ENSG00000130377	ENSG00000140284	ENSG00000151726	ENSG00000164398	ENSG00000177465	ENSG00000197142	ENSG00000239642
fatty_acid_metabolism	C161CPT22	1.73041	-0.0229142	-1.8796	0	0	0.000154357	-0.0573677	5.15e-05	-0.000896888	changed_direction	ENSG00000157184
fatty_acid_metabolism	C160CRNt	0	3.05658	0	0	0	-0.000185723	1.01886	-6.19e-05	-6.08e-05	changed_direction	ENSG00000178537
fatty_acid_metabolism	HMR_0401	-2.25702	-20.7423	-0.00544197	-1.91e-07	0	0.000621624	-7.66826	0.000207144	-2.7e-05	changed_direction	ENSG00000068366	ENSG00000103740	ENSG00000123983	ENSG00000130377	ENSG00000140284	ENSG00000151726	ENSG00000164398	ENSG00000197142	ENSG00000239642
fatty_acid_metabolism	C180CRNt	0	0	-3.73985	0	0	3.11e-05	-1.24662	1.04e-05	-8.3e-06	changed_direction	ENSG00000178537
fatty_acid_metabolism	ELAIDCRNt	0	0	-3.73985	0	0	3.06e-07	-1.24662	1.02e-07	-8.18e-08	changed_direction	ENSG00000178537
fatty_acid_metabolism	HMR_2992	2.25702	20.7248	0	0	0	0	7.66061	0	0	switched_off	ENSG00000068366	ENSG00000103740	ENSG00000123983	ENSG00000130377	ENSG00000140284	ENSG00000151726	ENSG00000164398	ENSG00000197142	ENSG00000239642
fatty_acid_metabolism	HMR_2952	-2.25701	0	2.41954	0	0	0	0.0541748	0	0	switched_off	ENSG00000068366	ENSG00000103740	ENSG00000123983	ENSG00000130377	ENSG00000140284	ENSG00000151726	ENSG00000164398	ENSG00000197142	ENSG00000239642
fatty_acid_metabolism	r0437	-1.7304	1.18269	2.61353	0	0	0	0.688609	0	0	switched_off	ENSG00000110090	ENSG00000157184
fatty_acid_metabolism	HXCOAx	980.847	-14.9086	-19.9772	0	0	0	315.32	0	0	switched_off
fatty_acid_metabolism	HXCOAm	0	8.00764	8.04691	0	0	0	5.35152	0	0	switched_off
fatty_acid_metabolism	HXCOAc	-980.847	6.90094	11.9302	0	0	0	-320.672	0	0	switched_off
fatty_acid_metabolism	HMR_0263	-2.7e-08	0.932855	0.289926	1.02e-05	0	0	0.407594	3.39e-06	8.31e-06	sig_decrease	ENSG00000068366	ENSG00000103740	ENSG00000123983	ENSG00000130377	ENSG00000140284	ENSG00000151726	ENSG00000164398	ENSG00000197142	ENSG00000239642
fatty_acid_metabolism	HMR_0267	-2.7e-08	-0.00241516	7.27099	-2.63e-08	0	8.57e-05	2.42286	2.86e-05	1.18e-05	sig_decrease	ENSG00000068366	ENSG00000103740	ENSG00000123983	ENSG00000130377	ENSG00000140284	ENSG00000151726	ENSG00000164398	ENSG00000197142	ENSG00000239642
fatty_acid_metabolism	r0309	-1.73041	-7.77934	1.8796	0	3.55e-15	-0.000154357	-2.54338	-5.15e-05	2.02e-05	sig_decrease	ENSG00000115425	ENSG00000116353
fatty_acid_metabolism	r1252	1.73041	0	0	0	0	3.59e-05	0.576804	1.2e-05	2.07e-05	sig_decrease	ENSG00000068366	ENSG00000123983	ENSG00000130377	ENSG00000140284	ENSG00000151726	ENSG00000164398	ENSG00000197142
fatty_acid_metabolism	C161CPT12	1.73041	-0.0229142	0	0	0	3.59e-05	0.569166	1.2e-05	2.1e-05	sig_decrease	ENSG00000110090	ENSG00000169169	ENSG00000205560
fatty_acid_metabolism	C161CRN2t	1.73041	-0.0229142	0	4.44e-16	0	3.62e-05	0.569166	1.21e-05	2.12e-05	sig_decrease	ENSG00000178537
fatty_acid_metabolism	HMR_0233	-2.7e-08	-0.00241516	1.87885	-2.63e-08	0	8.57e-05	0.625479	2.86e-05	4.57e-05	sig_decrease	ENSG00000068366	ENSG00000103740	ENSG00000123983	ENSG00000130377	ENSG00000140284	ENSG00000151726	ENSG00000164398	ENSG00000197142	ENSG00000239642
fatty_acid_metabolism	HMR_0226	16.7566	20.1002	17.0689	0.258143	12.0943	2.83699	17.9752	5.06313	0.281673	sig_decrease	ENSG00000068366	ENSG00000103740	ENSG00000123983	ENSG00000130377	ENSG00000140284	ENSG00000151726	ENSG00000164398	ENSG00000197142	ENSG00000239642
fatty_acid_metabolism	RE2912M	12.6549	20.2071	19.5295	0	12.0943	2.83226	17.4638	4.9755	0.284904	sig_decrease	ENSG00000068366	ENSG00000123983	ENSG00000151726	ENSG00000164398	ENSG00000197142
fatty_acid_metabolism	r2514m	12.6549	20.2071	19.5295	0	12.0943	2.83226	17.4638	4.9755	0.284904	sig_decrease
fatty_acid_metabolism	RE1516X	-7.01936	0	-6.12173	0	-5.20678	0	-4.38036	-1.73559	0.396222	sig_decrease	ENSG00000087008	ENSG00000161533
fatty_acid_metabolism	HMR_3301	7.01936	0	6.12173	0	5.20678	0	4.38036	1.73559	0.396222	sig_decrease	ENSG00000087008	ENSG00000161533
fatty_acid_metabolism	HMR_8720	0.411657	1.4679	1.87932	1.31979	0	0.283849	1.25296	0.534547	0.426628	sig_decrease
fatty_acid_metabolism	TETPENT6CPT2	-1.21999	-3.05311	-2.61353	0	0	-3.55213	-2.29554	-1.18404	0.515801	sig_decrease	ENSG00000157184
fatty_acid_metabolism	TETPENT6CRNt	-1.21999	-3.05311	-2.61353	0	0	-3.55213	-2.29554	-1.18404	0.515801	sig_decrease	ENSG00000178537
fatty_acid_metabolism	HMR_3369	0	0	6.12173	2.51725	0	2.55167	2.04058	1.68964	0.82802	sig_decrease	ENSG00000087008	ENSG00000161533
fatty_acid_metabolism	RE2914X	0	0	-6.12173	-2.51725	0	-2.55167	-2.04058	-1.68964	0.82802	sig_decrease	ENSG00000087008	ENSG00000161533
fatty_acid_metabolism	C161CRNt	2.25701	-3.05658	-2.41954	-1.44e-06	-2.8679	0	-1.07304	-0.955966	0.890897	sig_decrease	ENSG00000178537
fatty_acid_metabolism	HMR_3364	0	0	6.12173	0	0	7.04201	2.04058	2.34734	1.15033	sig_increase	ENSG00000087008	ENSG00000161533
fatty_acid_metabolism	RE2913X	0	0	-6.12173	0	0	-7.04201	-2.04058	-2.34734	1.15033	sig_increase	ENSG00000087008	ENSG00000161533
fatty_acid_metabolism	HMR_4156	0.973753	0	0	0	1.37221	0.000251954	0.324584	0.457486	1.40945	sig_increase	ENSG00000076555	ENSG00000278540
fatty_acid_metabolism	ALDD21	0	4.853	4.0781	6.10098	3.05311	4.90256	2.97703	4.68555	1.5739	sig_increase	ENSG00000072210
fatty_acid_metabolism	RE3073X	0	-4.853	-4.0781	-6.10098	-3.05311	-4.90256	-2.97703	-4.68555	1.5739	sig_increase
fatty_acid_metabolism	HMR_0349	-5.67e-07	-0.0507183	-0.015763	-3.85997	0	-1.23698	-0.0221606	-1.69898	76.6668	sig_increase	ENSG00000068366	ENSG00000103740	ENSG00000123983	ENSG00000130377	ENSG00000140284	ENSG00000151726	ENSG00000164398	ENSG00000197142	ENSG00000239642
fatty_acid_metabolism	HMR_2981	0	0	0	3.85997	0	1.23879	0	1.69959	inf	switched_on	ENSG00000068366	ENSG00000103740	ENSG00000123983	ENSG00000130377	ENSG00000140284	ENSG00000151726	ENSG00000164398	ENSG00000197142	ENSG00000239642
fatty_acid_metabolism	HMR_2174	0	0	0	0	6.35949	8.65399	0	5.00449	inf	switched_on	ENSG00000169710
lipid_metabolism	HMR_0599	0.00123039	0.00293428	1.62764	0	0	0	0.543935	0	0	switched_off	ENSG00000067113	ENSG00000101577	ENSG00000105520	ENSG00000117600	ENSG00000129951	ENSG00000132793	ENSG00000134324	ENSG00000141934	ENSG00000147535	ENSG00000162407	ENSG00000203805
lipid_metabolism	HMR_0615	0.00123039	0.00293428	1.62764	0	0	0	0.543935	0	0	switched_off	ENSG00000134255	ENSG00000138018
lipid_metabolism	HMR_0736	0.000360014	7.18288	7.04499	0	0	0	4.74274	0	0	switched_off	ENSG00000164023	ENSG00000198964
lipid_metabolism	HMR_8238	0	0.00583916	1.88035	0	0	0	0.628731	0	0	switched_off	ENSG00000166224
lipid_metabolism	HMR_0616	0.00123039	0.00293428	1.62764	0	0	0	0.543935	0	0	switched_off	ENSG00000241878
lipid_metabolism	HMR_0763	0	-9.00544	-8.95614	0	0	0	-5.9872	0	0	switched_off
lipid_metabolism	HMR_0450	0	1.75482	0	0.000461318	0	0	0.58494	0.000153773	0.000262886	sig_decrease	ENSG00000175066	ENSG00000196475	ENSG00000198814	ENSG00000229894
lipid_metabolism	HMR_0735	0	1.82342	1.91172	0.000350251	0.000334164	0.000382329	1.24504	0.000355581	0.000285597	sig_decrease	ENSG00000164023	ENSG00000198964
lipid_metabolism	HMR_0625	0.00331354	9.01334	8.96132	0.00442233	0.00307562	0.00351892	5.99266	0.00367229	0.000612798	sig_decrease	ENSG00000111666	ENSG00000134255
lipid_metabolism	HMR_0786	0	0	9.8468	0	0	0.0143553	3.28227	0.0047851	0.00145786	sig_decrease	ENSG00000115850	ENSG00000163521	ENSG00000170266	ENSG00000188167
lipid_metabolism	HMR_0651	0.00123149	0.00293691	1.62939	1.07e-06	0.00114307	0.00130782	0.54452	0.000817319	0.00150099	sig_decrease	ENSG00000185813
lipid_metabolism	HMR_0766	0	0	7.96588	0	0	0.0143553	2.65529	0.0047851	0.0018021	sig_decrease	ENSG00000115850	ENSG00000163521	ENSG00000170266
lipid_metabolism	HMR_0683	0.206339	1.78148	0	0.660393	0.000474262	0.142849	0.662606	0.267906	0.404321	sig_decrease	ENSG00000074416	ENSG00000100997	ENSG00000163686
lipid_metabolism	HMR_0588	2.39552	4.98587	3.74932	2.07347	2.2262	2.40476	3.71024	2.23481	0.602336	sig_decrease	ENSG00000011198	ENSG00000026652	ENSG00000143797	ENSG00000155189	ENSG00000160216	ENSG00000169692	ENSG00000172197	ENSG00000172954	ENSG00000204310
lipid_metabolism	HMR_0668	2.60605	5.73101	3.75586	2.74514	2.23055	2.55206	4.03097	2.50925	0.622492	sig_decrease	ENSG00000006757	ENSG00000079435	ENSG00000100344	ENSG00000101670	ENSG00000114771	ENSG00000134780	ENSG00000164535	ENSG00000166035	ENSG00000170835	ENSG00000175535	ENSG00000177666	ENSG00000182333	ENSG00000187021	ENSG00000203837	ENSG00000266200
lipid_metabolism	HMR_0677	2.39971	3.94953	3.75586	2.08474	2.23008	2.40921	3.36837	2.24134	0.665409	sig_decrease	ENSG00000006530
lipid_metabolism	DAGKn_hs	-2.39552	-5.56495	-3.74932	-4.11577	-2.2262	-2.40476	-3.90327	-2.91557	0.746958	sig_decrease	ENSG00000149091	ENSG00000157680
lipid_metabolism	HMR_0483	0	1.00071	0	0	0	1.38328	0.333571	0.461094	1.3823	sig_increase	ENSG00000115159
lipid_metabolism	HMR_0773	2.4003	0.00583916	1.88035	2.08532	2.23069	2.62503	1.42883	2.31368	1.61928	sig_increase	ENSG00000063176	ENSG00000105516	ENSG00000176170
lipid_metabolism	HMR_0758	2.4003	0.00583916	1.88035	2.08532	2.23069	2.62503	1.42883	2.31368	1.61928	sig_increase	ENSG00000090661	ENSG00000139624	ENSG00000143418	ENSG00000154227	ENSG00000172292	ENSG00000223802
lipid_metabolism	HMR_8233	2.4003	0	0	2.08532	0	2.62503	0.800101	1.57012	1.9624	sig_increase	ENSG00000126821
lipid_metabolism	HMR_8219	2.37812	0	0	2.08567	1.95062	2.56896	0.792705	2.20175	2.77751	sig_increase	ENSG00000143753	ENSG00000168350
lipid_metabolism	HMR_0753	-2.40066	-0.00669774	0	-2.08567	-2.23103	-2.62541	-0.802453	-2.31404	2.8837	sig_increase	ENSG00000078124	ENSG00000104763	ENSG00000167769	ENSG00000177076	ENSG00000188611
lipid_metabolism	HMR_0779	2.4003	0	0	2.08532	2.23069	2.62503	0.800101	2.31368	2.89174	sig_increase	ENSG00000166224
lipid_metabolism	HMR_0748	2.4003	0	0	2.08532	2.23069	2.62503	0.800101	2.31368	2.89174	sig_increase	ENSG00000166224
lipid_metabolism	HMR_0781	2.4003	0	0	2.08532	2.23069	2.62503	0.800101	2.31368	2.89174	sig_increase
lipid_metabolism	HMR_0453	-0.206339	-0.0266574	0	-0.659932	0	-0.142568	-0.0776656	-0.2675	3.44425	sig_increase	ENSG00000085662	ENSG00000117448	ENSG00000172955	ENSG00000187758	ENSG00000196344	ENSG00000196616	ENSG00000197894	ENSG00000198074	ENSG00000198099	ENSG00000248144
lipid_metabolism	HMR_0604	0	0.579084	0	2.04229	0	0	0.193028	0.680765	3.52677	sig_increase	ENSG00000058866	ENSG00000065357	ENSG00000077044	ENSG00000102780	ENSG00000136267	ENSG00000145214	ENSG00000149091	ENSG00000153933	ENSG00000157680	ENSG00000274588
lipid_metabolism	HMR_0481	0	0.293332	0	0	2.83295	0.670091	0.0977773	1.16768	11.9422	sig_increase	ENSG00000152642	ENSG00000167588
lipid_metabolism	HMR_0478	0	0	0.000740747	0	0.226509	0.713696	0.000246916	0.313401	1269.27	sig_increase	ENSG00000167588
nucleotide_metabolism	HMR_8469	2.09398	-6.55152	4.76532	0	0	-5.98345	0.102597	-1.99448	-19.44	changed_direction	ENSG00000162368
nucleotide_metabolism	HMR_3967	2.54147	3.07928	-6.40037	2.35761	1.16642	5.98345	-0.259873	3.16916	-12.195	changed_direction	ENSG00000162368
nucleotide_metabolism	HMR_8475	3.69933	-1.85498	-1.24977	-5.22072	0	0.387018	0.198191	-1.61123	-8.12972	changed_direction	ENSG00000112759	ENSG00000174669
nucleotide_metabolism	HMR_8477	-3.69933	1.85498	1.24977	5.22072	0	-0.387018	-0.198191	1.61123	-8.12972	changed_direction	ENSG00000156136
nucleotide_metabolism	DCMPtm	3.69933	-1.85498	-1.24977	-5.22072	0	0.387018	0.198191	-1.61123	-8.12972	changed_direction
nucleotide_metabolism	HMR_8478	3.69933	-1.85498	-1.24977	0	-2.51768	0.387018	0.198191	-0.71022	-3.58352	changed_direction	ENSG00000156136
nucleotide_metabolism	HMR_7822	0	-1.85176	3.10769	0	0	-4.19535	0.418643	-1.39845	-3.34043	changed_direction	ENSG00000125454
nucleotide_metabolism	HMR_8456	-3.89881	-2.01394	0	7.17093	5.30342	5.98345	-1.97091	6.1526	-3.1217	changed_direction	ENSG00000162368
nucleotide_metabolism	HMR_7886	12.8562	2.59073	0	3.54763	-4.50889	-22.1564	5.14898	-7.70588	-1.49659	changed_direction	ENSG00000011052	ENSG00000103024	ENSG00000103202	ENSG00000112981	ENSG00000143156	ENSG00000155085	ENSG00000172113	ENSG00000239672	ENSG00000243678
nucleotide_metabolism	HMR_4008	0	0	6.40037	-7.17093	-5.30342	5.98345	2.13346	-2.16363	-1.01414	changed_direction	ENSG00000162368
nucleotide_metabolism	HMR_7806	0	0	-3.10769	0	2.90689	0	-1.0359	0.968964	-0.935387	changed_direction	ENSG00000125454
nucleotide_metabolism	HMR_8464	0	0	-6.40037	0	0	5.98345	-2.13346	1.99448	-0.93486	changed_direction	ENSG00000162368
nucleotide_metabolism	HMR_8458	0	0	-6.40037	0	0	5.98345	-2.13346	1.99448	-0.93486	changed_direction	ENSG00000162368
nucleotide_metabolism	HMR_8459	6.06501	-6.55152	-6.40037	0	5.30342	0	-2.29562	1.76781	-0.770076	changed_direction	ENSG00000162368
nucleotide_metabolism	HMR_8471	6.06501	0	0	7.17093	-5.30342	-5.98345	2.02167	-1.37198	-0.678637	changed_direction	ENSG00000162368
nucleotide_metabolism	HMR_8468	-1.18284	0	6.40037	0	-3.44626	0	1.73918	-1.14875	-0.660515	changed_direction	ENSG00000162368
nucleotide_metabolism	HMR_4570	0	-1.00546	-6.40059	3.95409	-0.154467	0	-2.46868	1.26654	-0.513043	changed_direction	ENSG00000011052	ENSG00000103024	ENSG00000103202	ENSG00000112981	ENSG00000143156	ENSG00000172113	ENSG00000239672	ENSG00000243678
nucleotide_metabolism	HMR_8454	6.06501	-2.14079	6.40037	6.00743	-5.30342	-5.98345	3.44153	-1.75981	-0.511346	changed_direction	ENSG00000162368
nucleotide_metabolism	HMR_8461	-2.26003	1.57046	0	1.1635	0	-0.879706	-0.229854	0.0945977	-0.411555	changed_direction	ENSG00000154027
nucleotide_metabolism	HMR_7871	-6.06501	0	-6.40037	5.57811	5.30342	-5.98345	-4.15513	1.63269	-0.392935	changed_direction	ENSG00000162368
nucleotide_metabolism	HMR_7820	3.65878	4.32984	3.10769	-4.08321	0	0	3.69877	-1.36107	-0.367979	changed_direction	ENSG00000125454
nucleotide_metabolism	HMR_8467	-6.06501	6.55152	6.40037	-7.17093	5.30342	0	2.29562	-0.622504	-0.27117	changed_direction	ENSG00000162368
nucleotide_metabolism	HMR_7876	0	4.69653	0	0	5.30342	-5.98345	1.56551	-0.226678	-0.144795	changed_direction	ENSG00000162368
nucleotide_metabolism	HMR_8465	-4.64042	-3.09126	-6.40037	-2.36981	4.13222	-0.00514848	-4.71068	0.585753	-0.124346	changed_direction	ENSG00000162368
nucleotide_metabolism	CYTDt2r	0	0.83996	0	0	-0.687061	0.594549	0.279987	-0.0308374	-0.110139	changed_direction	ENSG00000197506
nucleotide_metabolism	HMR_5003	0	0.83996	0	0.0426443	-0.687061	0.594549	0.279987	-0.0166226	-0.0593693	changed_direction	ENSG00000112759	ENSG00000174669
nucleotide_metabolism	HMR_4006	-43.9097	0	-25.8529	0.376765	0	0	-23.2542	0.125588	-0.00540067	changed_direction	ENSG00000011052	ENSG00000103024	ENSG00000103202	ENSG00000112981	ENSG00000143156	ENSG00000172113	ENSG00000239672	ENSG00000243678
nucleotide_metabolism	HMR_7891	4.88217	-1.85498	0	0	0	0	1.00906	0	0	switched_off	ENSG00000011052	ENSG00000239672	ENSG00000243678
nucleotide_metabolism	HMR_4016	1.38505	0.0962599	0	0	0	0	0.493768	0	0	switched_off	ENSG00000011052	ENSG00000103024	ENSG00000103202	ENSG00000112981	ENSG00000143156	ENSG00000172113	ENSG00000239672	ENSG00000243678
nucleotide_metabolism	HMR_7812	-1.26612	0	-3.10769	0	0	0	-1.45793	0	0	switched_off	ENSG00000125454
nucleotide_metabolism	HMR_6333	0	1.9644	1.25618	0	0	0	1.07353	0	0	switched_off	ENSG00000125454
nucleotide_metabolism	HMR_6332	0	2.71995	0.735482	0	0	0	1.15181	0	0	switched_off	ENSG00000125454
nucleotide_metabolism	HMR_8466	1.18284	1.85498	2.49955	0	0	0	1.84579	0	0	switched_off	ENSG00000162368
nucleotide_metabolism	HMR_4941	0	9.00544	8.95614	0	0	0	5.9872	0	0	switched_off
nucleotide_metabolism	ADNK3	5.1549	0	0	0	0.000924382	0	1.7183	0.000308127	0.000179321	sig_decrease
nucleotide_metabolism	HMR_6354	0	0.854315	0.153676	0.0703893	0	0	0.335997	0.0234631	0.0698313	sig_decrease	ENSG00000137860	ENSG00000197506
nucleotide_metabolism	HMR_7801	3.31759	4.8535	-4.37156	3.65076	-3.30743	0	1.26651	0.114445	0.0903627	sig_decrease	ENSG00000147853
nucleotide_metabolism	DGTPtm	5.12145	4.03357	0	0	0	0.937637	3.05167	0.312546	0.102418	sig_decrease
nucleotide_metabolism	HMR_4018	-3.21768	0	42.0517	0	-38.1374	44.5055	12.9447	2.1227	0.163983	sig_decrease	ENSG00000011052	ENSG00000103024	ENSG00000103202	ENSG00000112981	ENSG00000143156	ENSG00000172113	ENSG00000239672	ENSG00000243678
nucleotide_metabolism	HMR_7872	0	0	6.40037	0	0	1.088	2.13346	0.362668	0.169991	sig_decrease	ENSG00000162368
nucleotide_metabolism	HMR_7802	1.28e-06	3.06e-06	-4.92458	0	1.19e-06	-0.879706	-1.64152	-0.293235	0.178636	sig_decrease	ENSG00000154027
nucleotide_metabolism	HMR_4480	0	0	4.92458	1.25e-06	0	0.879707	1.64153	0.293236	0.178636	sig_decrease	ENSG00000004455	ENSG00000072778	ENSG00000085231	ENSG00000087008	ENSG00000106992	ENSG00000117054	ENSG00000140057	ENSG00000147853	ENSG00000151498	ENSG00000154027	ENSG00000155085	ENSG00000162433	ENSG00000165695	ENSG00000177646
nucleotide_metabolism	HMR_4004	-15.9725	-25.0606	-15.158	-3.65155	-8.78683	-2.83228	-18.7303	-5.09022	0.271763	sig_decrease	ENSG00000004455	ENSG00000085231	ENSG00000106992	ENSG00000140057	ENSG00000147853	ENSG00000154027	ENSG00000155085	ENSG00000162433	ENSG00000165695	ENSG00000273841
nucleotide_metabolism	HMR_4512	0	0	6.40037	7.17093	-5.30342	0	2.13346	0.622504	0.291782	sig_decrease	ENSG00000162368
nucleotide_metabolism	HMR_4843	6.53528	4.8535	3.95792	3.65076	0	1.27048	5.11557	1.64041	0.320671	sig_decrease	ENSG00000108602	ENSG00000132746	ENSG00000184254
nucleotide_metabolism	HMR_4002	11.4769	2.40361	4.63635	-2.30221	7.76289	0.705814	6.17229	2.0555	0.33302	sig_decrease	ENSG00000004455	ENSG00000085231	ENSG00000106992	ENSG00000140057	ENSG00000147853	ENSG00000154027	ENSG00000155085	ENSG00000162433	ENSG00000165695	ENSG00000273841
nucleotide_metabolism	HMR_7865	-6.06501	-0.00664331	-5.79361	0	-4.61794	0.220268	-3.95509	-1.46589	0.370634	sig_decrease	ENSG00000162368
nucleotide_metabolism	HMR_7814	0	-4.32984	0	0	0	-1.75926	-1.44328	-0.586418	0.406309	sig_decrease	ENSG00000125454
nucleotide_metabolism	HMR_7866	0	0	-2.49955	0	0	-1.088	-0.833183	-0.362668	0.43528	sig_decrease	ENSG00000162368
nucleotide_metabolism	DTTPtm	12.8562	0	0	0	5.81358	0.144677	4.2854	1.98609	0.463454	sig_decrease
nucleotide_metabolism	HMR_6369	0.263034	0.854315	0.264707	0.0703893	0	0.594549	0.460685	0.221646	0.481122	sig_decrease	ENSG00000112759	ENSG00000174669
nucleotide_metabolism	HMR_4572	16.0978	8.36341	0	0	2.90689	9.32833	8.15374	4.07841	0.500189	sig_decrease	ENSG00000011052	ENSG00000103024	ENSG00000103202	ENSG00000112981	ENSG00000143156	ENSG00000172113	ENSG00000239672	ENSG00000243678
nucleotide_metabolism	HMR_8486	-5.15421	0	0.0038012	0	0	-2.63794	-1.7168	-0.879312	0.51218	sig_decrease	ENSG00000198805
nucleotide_metabolism	HMR_4085	5.15421	0	-0.0038012	0	0	2.63794	1.7168	0.879312	0.51218	sig_decrease	ENSG00000198931
nucleotide_metabolism	HMR_4614	5.14546	0	0	0	2.75256	0	1.71515	0.917518	0.534948	sig_decrease	ENSG00000048392	ENSG00000100348	ENSG00000167325	ENSG00000171848	ENSG00000048392	ENSG00000136810	ENSG00000167325	ENSG00000171848
nucleotide_metabolism	r1432	5.14532	5.99797	4.36387	0.620498	2.75242	5.13298	5.16905	2.8353	0.548515	sig_decrease	ENSG00000048392	ENSG00000100348	ENSG00000167325	ENSG00000171848	ENSG00000048392	ENSG00000136810	ENSG00000167325	ENSG00000171848
nucleotide_metabolism	HMR_5036	5.14532	5.99797	4.36387	0.620498	2.75242	5.13298	5.16905	2.8353	0.548515	sig_decrease	ENSG00000112759
nucleotide_metabolism	HMR_4135	5.14532	5.99797	4.36387	0.620498	2.75242	5.13298	5.16905	2.8353	0.548515	sig_decrease	ENSG00000143774
nucleotide_metabolism	HMR_4452	-5.14532	-5.99797	-4.36387	-0.620498	-2.75242	-5.13298	-5.16905	-2.8353	0.548515	sig_decrease	ENSG00000165704
nucleotide_metabolism	HMR_4651	5.14532	5.99797	4.36387	0.620498	2.75242	5.13298	5.16905	2.8353	0.548515	sig_decrease	ENSG00000198805
nucleotide_metabolism	HMR_4451	5.14532	5.99797	4.36387	0.620498	2.75242	5.13298	5.16905	2.8353	0.548515	sig_decrease
nucleotide_metabolism	HMR_4020	-5.14653	-6.00086	-4.36576	-0.621676	-2.75355	-5.13427	-5.17105	-2.8365	0.548534	sig_decrease	ENSG00000143774
nucleotide_metabolism	INSt2	0	-0.83996	-0.111031	0.0703893	0	-0.594549	-0.316997	-0.17472	0.551172	sig_decrease	ENSG00000197506
nucleotide_metabolism	HMR_4615	0	5.99831	4.36409	0.620636	0	5.13314	3.45413	1.91792	0.555255	sig_decrease	ENSG00000048392	ENSG00000100348	ENSG00000167325	ENSG00000171848	ENSG00000048392	ENSG00000136810	ENSG00000167325	ENSG00000171848
nucleotide_metabolism	HMR_4042	1.19627	2.85292	1.86968	1.16439	1.11038	1.27042	1.97296	1.18173	0.598964	sig_decrease	ENSG00000035687	ENSG00000185100
nucleotide_metabolism	HMR_4412	-1.19627	-2.85292	-1.86968	-1.16439	-1.11038	-1.27042	-1.97296	-1.18173	0.598964	sig_decrease	ENSG00000100354	ENSG00000239900
nucleotide_metabolism	HMR_4812	-1.19749	-2.85581	-1.86919	-1.16557	-1.1115	-1.27171	-1.97416	-1.18293	0.599205	sig_decrease	ENSG00000100354	ENSG00000239900
nucleotide_metabolism	HMR_4804	-1.19749	-2.85581	-1.86919	-1.16557	-1.1115	-1.27171	-1.97416	-1.18293	0.599205	sig_decrease	ENSG00000128050
nucleotide_metabolism	HMR_4810	1.19749	2.85581	1.86919	1.16557	1.1115	1.27171	1.97416	1.18293	0.599205	sig_decrease	ENSG00000128050
nucleotide_metabolism	HMR_4406	1.19749	2.85581	1.86919	1.16557	1.1115	1.27171	1.97416	1.18293	0.599205	sig_decrease	ENSG00000128059
nucleotide_metabolism	HMR_4038	1.19749	2.85581	1.86919	1.16557	1.1115	1.27171	1.97416	1.18293	0.599205	sig_decrease	ENSG00000138363
nucleotide_metabolism	HMR_4814	1.19749	2.85581	1.86919	1.16557	1.1115	1.27171	1.97416	1.18293	0.599205	sig_decrease	ENSG00000138363
nucleotide_metabolism	HMR_4802	1.19749	2.85581	1.86919	1.16557	1.1115	1.27171	1.97416	1.18293	0.599205	sig_decrease	ENSG00000159131
nucleotide_metabolism	HMR_4806	1.19749	2.85581	1.86919	1.16557	1.1115	1.27171	1.97416	1.18293	0.599205	sig_decrease	ENSG00000159131
nucleotide_metabolism	HMR_4799	1.19749	2.85581	1.86919	1.16557	1.1115	1.27171	1.97416	1.18293	0.599205	sig_decrease	ENSG00000159131
nucleotide_metabolism	HMR_4808	1.19749	2.85581	1.86919	1.16557	1.1115	1.27171	1.97416	1.18293	0.599205	sig_decrease	ENSG00000178921
nucleotide_metabolism	DTMPKm	0.00021267	0	9.64633	0	5.95602	0.000225852	3.21551	1.98542	0.617449	sig_decrease	ENSG00000168393
nucleotide_metabolism	HMR_8455	0	6.55152	0	0	5.30342	-1.088	2.18384	1.40514	0.643425	sig_decrease	ENSG00000162368
nucleotide_metabolism	HMR_4044	0	0	42.0517	1.04808	0	27.4635	14.0172	9.50388	0.678014	sig_decrease	ENSG00000011052	ENSG00000103024	ENSG00000103202	ENSG00000112981	ENSG00000143156	ENSG00000172113	ENSG00000239672	ENSG00000243678
nucleotide_metabolism	DCTPtm	0	1.9644	0	0	1.35638	0	0.654801	0.452127	0.690481	sig_decrease
nucleotide_metabolism	HMR_4489	0	4.90901	0	0	3.68257	0	1.63634	1.22752	0.750166	sig_decrease	ENSG00000156510	ENSG00000156515	ENSG00000159399	ENSG00000160883
nucleotide_metabolism	HMR_3931	7.5387	13.1621	11.5289	4.70363	8.56687	11.0887	10.7432	8.11974	0.7558	sig_decrease	ENSG00000184470	ENSG00000197763	ENSG00000198431
nucleotide_metabolism	r1433	7.53799	13.1604	11.5281	4.70294	8.56621	11.088	10.7422	8.11904	0.755809	sig_decrease	ENSG00000184470	ENSG00000198431
nucleotide_metabolism	HMR_7853	3.65878	0	0	0	2.90689	0	1.21959	0.968964	0.794497	sig_decrease	ENSG00000125454
nucleotide_metabolism	HMR_4611	0	7.16295	7.16458	0	5.81398	5.95521	4.77584	3.92306	0.821439	sig_decrease	ENSG00000048392	ENSG00000100348	ENSG00000167325	ENSG00000171848	ENSG00000048392	ENSG00000136810	ENSG00000167325	ENSG00000171848
nucleotide_metabolism	HMR_7864	0	0	-6.40037	0	-5.30342	0	-2.13346	-1.76781	0.828611	sig_decrease	ENSG00000162368
nucleotide_metabolism	HMR_8453	0	0	-5.15059	0	-4.37484	0	-1.71686	-1.45828	0.849385	sig_decrease	ENSG00000162368
nucleotide_metabolism	HMR_7800	0	0	4.92458	1.1635	3.41819	0.879706	1.64153	1.82046	1.10901	sig_increase	ENSG00000154027
nucleotide_metabolism	HMR_8463	-6.06501	0	0	-7.17093	5.30342	-5.98345	-2.02167	-2.61699	1.29447	sig_increase	ENSG00000162368
nucleotide_metabolism	HMR_7874	0	0	-3.90082	0	-5.30342	0	-1.30027	-1.76781	1.35956	sig_increase	ENSG00000162368
nucleotide_metabolism	HMR_5353	-7.2937	0	0	-3.46272	-7.32463	0	-2.43123	-3.59578	1.47899	sig_increase	ENSG00000143774
nucleotide_metabolism	HMR_4998	7.2937	0	0	3.46272	7.32463	0	2.43123	3.59578	1.47899	sig_increase
nucleotide_metabolism	HMR_8481	7.2937	0	0	3.46272	7.32463	0	2.43123	3.59578	1.47899	sig_increase
nucleotide_metabolism	HMR_4573	0	7.35829	0	11.1252	0	0	2.45276	3.70839	1.51192	sig_increase	ENSG00000067225	ENSG00000143627
nucleotide_metabolism	HMR_8452	-3.61359	4.43925	-5.15059	-7.17093	4.37484	-4.01574	-1.44164	-2.27061	1.57502	sig_increase	ENSG00000162368
nucleotide_metabolism	HMR_6365	0.263034	0	0.111031	0	0	0.594549	0.124689	0.198183	1.58942	sig_increase	ENSG00000197506
nucleotide_metabolism	HMR_7850	0	4.32984	0	0	2.90689	4.19535	1.44328	2.36741	1.6403	sig_increase	ENSG00000125454
nucleotide_metabolism	HMR_4908	0	20.5971	3.34133	0	40.4419	0	7.97948	13.4806	1.68941	sig_increase	ENSG00000011052	ENSG00000103024	ENSG00000103202	ENSG00000112981	ENSG00000143156	ENSG00000155085	ENSG00000172113	ENSG00000239672	ENSG00000243678
nucleotide_metabolism	HMR_4612	2.39288	0	0	4.08265	0	0	0.797628	1.36088	1.70616	sig_increase	ENSG00000048392	ENSG00000100348	ENSG00000167325	ENSG00000171848	ENSG00000048392	ENSG00000136810	ENSG00000167325	ENSG00000171848
nucleotide_metabolism	HMR_7868	0	0	6.40037	0	5.30342	5.98345	2.13346	3.76229	1.76347	sig_increase	ENSG00000162368
nucleotide_metabolism	HMR_7873	6.06223	0	0	0	5.30342	5.98345	2.02074	3.76229	1.86183	sig_increase	ENSG00000162368
nucleotide_metabolism	HMR_6614	0	0	28.8597	0	10.4056	44.5055	9.6199	18.3037	1.90269	sig_increase	ENSG00000011052	ENSG00000103024	ENSG00000103202	ENSG00000112981	ENSG00000143156	ENSG00000172113	ENSG00000239672	ENSG00000243678
nucleotide_metabolism	HMR_4670	-8.49576	0	-10.3014	-6.13608	-5.27441	-26.8327	-6.26572	-12.7477	2.03452	sig_increase	ENSG00000011052	ENSG00000103024	ENSG00000103202	ENSG00000112981	ENSG00000143156	ENSG00000172113	ENSG00000239672	ENSG00000243678
nucleotide_metabolism	HMR_4030	-0.000297173	-3.10353	-4.70186	-7.96183	-4.10863	-7.93147	-2.6019	-6.66731	2.56248	sig_increase	ENSG00000011052	ENSG00000103024	ENSG00000103202	ENSG00000112981	ENSG00000143156	ENSG00000172113	ENSG00000239672	ENSG00000243678
nucleotide_metabolism	HMR_8470	0	-1.85498	0	0	0	-5.98345	-0.618328	-1.99448	3.22561	sig_increase	ENSG00000162368
nucleotide_metabolism	HMR_4420	16.4913	0	7.77319	10.5572	38.1374	44.5055	8.08817	31.0667	3.841	sig_increase	ENSG00000011052	ENSG00000103024	ENSG00000103202	ENSG00000112981	ENSG00000143156	ENSG00000172113	ENSG00000239672	ENSG00000243678
nucleotide_metabolism	HMR_4637	-5.53885	-0.000507184	4.15062	0.53538	0	-6.09951	-0.462911	-1.85471	4.00662	sig_increase	ENSG00000168393
nucleotide_metabolism	HMR_7890	0	6.29424	0	11.7141	8.72067	5.9546	2.09808	8.79644	4.19261	sig_increase	ENSG00000011052	ENSG00000103024	ENSG00000103202	ENSG00000112981	ENSG00000143156	ENSG00000155085	ENSG00000172113	ENSG00000239672	ENSG00000243678
nucleotide_metabolism	HMR_8450	4.89026	0	-6.40037	-7.17093	-5.30342	5.98345	-0.50337	-2.16363	4.29829	sig_increase	ENSG00000162368
nucleotide_metabolism	HMR_4418	1.18864	0.00288912	-0.000496595	1.70593	3.74682	0.00128654	0.397011	1.81801	4.57924	sig_increase	ENSG00000165704
nucleotide_metabolism	HMR_4574	-1.18743	0	0	-1.70475	-3.74569	0	-0.39581	-1.81681	4.59012	sig_increase	ENSG00000198805
nucleotide_metabolism	HMR_8460	-1.18284	-1.85498	3.90082	0	5.30342	0	0.287665	1.76781	6.14537	sig_increase	ENSG00000162368
nucleotide_metabolism	HMR_8479	1.18284	0	0	0	3.44626	4.50843	0.39428	2.65156	6.72507	sig_increase	ENSG00000156136
nucleotide_metabolism	HMR_4028	0	0	3.06658	0	18.8437	3.51454	1.02219	7.45276	7.29096	sig_increase	ENSG00000011052	ENSG00000103024	ENSG00000103202	ENSG00000112981	ENSG00000143156	ENSG00000172113	ENSG00000239672	ENSG00000243678
nucleotide_metabolism	HMR_4513	1.18284	0	0	5.22072	0.92858	4.50843	0.39428	3.55258	9.01027	sig_increase	ENSG00000156136
nucleotide_metabolism	HMR_7867	6.06501	-6.55152	-0.610782	-7.17093	-5.30342	-5.98345	-0.365762	-6.1526	16.8213	sig_increase	ENSG00000162368
nucleotide_metabolism	HMR_6615	0	-0.112644	2.06442	0	13.2294	28.2557	0.650592	13.8283	21.255	sig_increase	ENSG00000011052	ENSG00000103024	ENSG00000103202	ENSG00000112981	ENSG00000143156	ENSG00000172113	ENSG00000239672	ENSG00000243678
nucleotide_metabolism	HMR_4024	0	0	0	0	-5.30342	5.98345	0	0.226678	inf	switched_on	ENSG00000162368
nucleotide_metabolism	HMR_6607	0	0	0	-5.14739	-3.87017	1000	0	330.327	inf	switched_on
nucleotide_metabolism	HMR_6606	0	0	0	5.21257	3.87017	0	0	3.02758	inf	switched_on
nucleotide_metabolism	HMR_7887	0	0	0	0	-19.1263	-17.0911	0	-12.0725	#NAME?	switched_on	ENSG00000011052	ENSG00000239672	ENSG00000243678
nucleotide_metabolism	HMR_7892	0	0	0	-4.11577	5.30342	-7.07145	0	-1.96127	#NAME?	switched_on	ENSG00000011052	ENSG00000239672	ENSG00000243678
nucleotide_metabolism	HMR_7808	0	0	0	-4.08321	-2.90689	-4.19535	0	-3.72848	#NAME?	switched_on	ENSG00000125454
nucleotide_metabolism	HMR_7824	0	0	0	0	2.90689	-4.19535	0	-0.429486	#NAME?	switched_on	ENSG00000125454
nucleotide_metabolism	HMR_8472	0	0	0	0	3.44626	-5.98345	0	-0.845731	#NAME?	switched_on	ENSG00000162368
nucleotide_metabolism	GSNt2r	0	0	0	0	-0.687061	-0.594549	0	-0.427203	#NAME?	switched_on	ENSG00000197506
nucleotide_metabolism	HMR_7857	0	0	0	-4.11577	-19.1263	-17.0911	0	-13.4444	#NAME?	switched_on
[truncated: 204 more columns]

## Sheet: central_metabolism+equations
N.B. sheet contains reactions from 'central_significant', ordered into separate subsystems (accordinng to Metabolic Atlas)
subsystem	highest_in	equation_shown_has_been_reversed_from_metabolic_atlas_direction?	equation	mar_id	hmr_id	59m	heya8	ov56	caov3	cov318	oaw28	lg_avg	hg_avg	ratio (lg/hg)
glycolysis/gluconeogenesis	LG		glucose-1-phosphate [c] ⇔ glucose-6-phosphate [c]	MAR04396	HMR_4396	-0.0109066	-0.43502	1.72725	-0.010617	-0.186637	-0.0115826	0.427109	-0.0696123	-6.13554
glycolysis/gluconeogenesis	LG		glucose-6-phosphate [c] ⇔ fructose-6-phosphate [c]	MAR04381	HMR_4381	-1.09488	3.53847	3.05232	-1.17029	2.8613	2.54042	1.83197	1.41048	1.29883
glycolysis/gluconeogenesis	LG		UTP [c] + fructose-6-phosphate [c] ⇒ H+ [c] + UDP [c] + fructose-1,6-bisphosphate [c]	MAR04301	HMR_4301	6.299	0	17.5577	0	5.80048	6.18989	7.95222	3.99679	1.98965
glycolysis/gluconeogenesis	LG		fructose-1,6-bisphosphate [c] ⇔ DHAP [c] + GAP [c]	MAR04375	HMR_4375	6.29889	6.53721	17.5575	6.84426	5.80038	6.18977	10.1312	6.27814	1.61373
glycolysis/gluconeogenesis	LG		DHAP [c] + erythrose-4-phosphate [c] ⇒ sedoheptulose-1,7-bisphosphate[c]	MAR04355	HMR_4355	0	0	8.3075	0.389445	0	0	2.76917	0.129815	21.3317
glycolysis/gluconeogenesis	LG		GAP [c] + NAD+ [c] + Pi [c] ⇔ 1,3-bisphospho-D-glycerate [c] + H+ [c] + NADH [c]	MAR04373	HMR_4373	12.4058	12.8273	11.6048	13.18	11.2288	12.0965	12.2793	12.1685	1.00911
glycolysis/gluconeogenesis	LG		1,3-bisphospho-D-glycerate [c] ⇒ 2,3-bisphospho-D-glycerate [c] + H+ [c]	MAR04371	HMR_4371	1.8e-05	0.539585	2.81e-05	1.75e-05	1.67e-05	1.91e-05	0.179877	1.78e-05	10105.4
glycolysis/gluconeogenesis	LG		2,3-bisphospho-D-glycerate [c] + H2O [c] ⇒ 3-phospho-D-glycerate [c] + Pi[c]	MAR04372	HMR_4372	0	0.539542	0	0	0	0	0.179847	0	#DIV/0!
glycolysis/gluconeogenesis	HG		3-phospho-D-glycerate [c] ⇔ 2-phospho-D-glycerate [c]	MAR04365	HMR_4365	10.7094	7.33164	10.1887	11.5157	9.66495	10.2871	9.4099	10.4892	0.8971
glycolysis/gluconeogenesis	HG		2-phospho-D-glycerate [c] ⇔ H2O [c] + PEP [c]	MAR04363	HMR_4363	10.7094	7.35829	10.1887	11.5157	9.66495	10.2871	9.41878	10.4892	0.897947
glycolysis/gluconeogenesis	HG		ADP [c] + H+ [c] + PEP [c] ⇒ ATP [c] + pyruvate [c]	MAR04358	HMR_4358	0	0	10.1887	0.00365505	0	19.4792	3.39623	6.4943	0.522955
glycolysis/gluconeogenesis	LG		L-lactate [c] + NAD+ [c] ⇔ H+ [c] + NADH [c] + pyruvate [c]	MAR04388	HMR_4388	22.3824	15.6687	19.8812	0	18.5385	0	19.3108	6.17948	3.12498
glycolysis/gluconeogenesis	LG		H+ [x] + NADH [x] + pyruvate [x] ⇔ L-lactate [x] + NAD+ [x]	MAR04281	HMR_4281	23.4867	18.5275	23.4689	5.55779	15.4414	7.57437	21.8277	9.52451	2.29174
tca cycle	HG		FAD [m] + succinate [m] ⇔ FADH2 [m] + fumarate [m]	MAR08743	HMR_8743	4.06776	-2.11277	0.319813	-6.35526	-4.74718	0.0450708	0.758268	-3.68579	-0.205727
tca cycle	HG		succinate [m] + ubiquinone [m] ⇔ fumarate [m] + ubiquinol [m]	MAR04652	HMR_4652	-4.06775	0	-1.11978	6.35526	5.16591	0	-1.72918	3.84039	-0.45026
tca cycle	HG		H2O [c] + fumarate [c] ⇔ malate [c]	MAR04408	HMR_4408	0	-1.08422	1.92322	-6.03288	1.63605	1.71986	0.279669	-0.892325	-0.313416
tca cycle	HG		citrate [m] ⇔ isocitrate [m]	MAR04456	HMR_4456	0	-4.68863	5.61088	1.7135	-5.21684	-3.36569	0.307416	-2.28968	-0.134262
tca cycle	HG		citrate [c] ⇔ isocitrate [c]	MAR04454	HMR_4454	2.57e-06	4.68864	-5.61087	-1.7135	5.21685	3.36569	-0.307412	2.28968	-0.13426
tca cycle	HG		NAD+ [m] + isocitrate [m] ⇔ H+ [m] + NADH [m] + oxalosuccinate [m]	MAR04588	HMR_4588	0	0	0	7.10444	0	14.2396	0	7.11469	0
tca cycle	HG		H+ [m] + NADPH [m] + oxalosuccinate [m] ⇔ NADP+ [m] + isocitrate [m]	MAR04586	HMR_4586	0	0	0	7.10444	0	14.2396	0	7.11469	0
tca cycle	HG		NAD+ [m] + malate [m] ⇔ H+ [m] + NADH [m] + OAA [m]	MAR04141	HMR_4141	-0.902307	-1.55533	-1.65788	-7.34012	-1.26736	-1.73386	-1.37184	-3.44711	0.397968
tca cycle	HG		GDP [m] + Pi [m] + succinyl-CoA [m] ⇔ CoA [m] + GTP [m] + succinate [m]	MAR04147	HMR_4147	0	0	-0.799966	0	0.418725	45.776	-0.266655	15.3982	-0.0173173
tca cycle	HG		ADP [m] + Pi [m] + succinyl-CoA [m] ⇔ ATP [m] + CoA [m] + succinate [m]	MAR04152	HMR_4152	0	-2.11277	0	0	0	-45.7309	-0.704257	-15.2436	0.0462001
tca cycle	LG		H2O [m] + fumarate [m] ⇔ malate [m]	MAR04410	HMR_4410	1.50872	4.6801	0.170232	6.66619	-0.665502	-0.893254	2.11968	1.70248	1.24506
ppp	LG		ribose-1-phosphate [c] ⇔ ribose-5-phosphate [c]	MAR04354	HMR_4354	-1.20032	5.99797	4.36767	-1.08425	-0.993269	-1.27472	3.05511	-1.11741	-2.73409
ppp	HG		ribulose-5-phosphate [c] ⇔ ribose-5-phosphate [c]	MAR04352	HMR_4352	0.802616	-3.62642	1.17551	0.778889	0.742759	-4.34711	-0.549433	-0.941819	0.583374
ppp	LG		ATP [c] + ribose-5-phosphate [c] ⇒ AMP [c] + H+ [c] + PRPP [c]	MAR04052	HMR_4052	0	8.86054	6.24335	0.0840832	0.120867	0	5.03463	0.0683166	73.6956
ppp	HG		ribulose-5-phosphate [c] ⇔ D-xylulose-5-phosphate [c]	MAR04477	HMR_4477	0	0	0	-0.778889	5.8623	0	0	1.69447	0
ppp	LG		D-xylulose-5-phosphate [c] + ribose-5-phosphate [c] ⇔ GAP [c] + sedoheptulose-7-phosphate [c]	MAR04501	HMR_4501	-0.397708	-0.954194	-0.700175	-0.389445	-0.371379	-0.424908	-0.684026	-0.395244	1.73064
ppp	LG		GAP [c] + sedoheptulose-7-phosphate [c] ⇔ erythrose-4-phosphate [c] + fructose-6-phosphate [c]	MAR04565	HMR_4565	-0.397708	-0.954194	7.60733	0	-0.371379	-0.424908	2.08514	-0.265429	-7.85574
ppp	LG		D-xylulose-5-phosphate [c] + erythrose-4-phosphate [c] ⇔ GAP [c] + fructose-6-phosphate [c]	MAR04404	HMR_4404	-0.397708	-0.954194	-0.700175	-0.389445	-0.371379	-0.424908	-0.684026	-0.395244	1.73064
ppp	LG		NADP+ [r] + glucose-6-phosphate [r] ⇒ H+ [r] + NADPH [r] + glucono-1,5-lactone-6-phosphate [r]	MAR04304	HMR_4304	0	4.58916	5.58556	0	0	4.97131	3.39158	1.6571	2.04669
ppp	LG		NAD+ [r] + glucose-6-phosphate [r] ⇔ H+ [r] + NADH [r] + glucono-1,5-lactone-6-phosphate [r]	MAR08653	HMR_8653	0	-4.58916	-5.58556	0	0	-4.97131	-3.39158	-1.6571	2.04669
ppp	LG		H+ [c] + UDP [c] + sedoheptulose-1,7-bisphosphate [c] ⇔ UTP [c] + sedoheptulose-7-phosphate [c]	MAR04568	HMR_4568	-21.5691	0	-7.37838	0.389445	0	0	-9.64916	0.129815	-74.3302
ppp	LG		ADP [c] + H+ [c] + sedoheptulose-1,7-bisphosphate [c] ⇔ ATP [c] + sedoheptulose-7-phosphate [c]	MAR04567	HMR_4567	21.5691	0	15.6859	0	0	0	12.4183	0	#DIV/0!
fatty_acid_metabolism	LG		ATP [c] + CoA [c] + palmitolate [c] ⇒ (2E)-hexadecenoyl-CoA [c] + AMP [c] + PPi [c]	MAR02312	r1252	1.73041	0	0	0	0	3.59e-05	0.576804	1.2e-05	48067
fatty_acid_metabolism	LG		ATP [m] + CoA [m] + palmitolate [m] ⇒ AMP [m] + PPi [m] + palmitoleoyl-CoA [m]	MAR03273	RE2912M	12.6549	20.2071	19.5295	0	12.0943	2.83226	17.4638	4.9755	3.50996
fatty_acid_metabolism	LG		ATP [r] + CoA [r] + linoleate [r] ⇔ AMP [r] + PPi [r] + linoleoyl-CoA [r]	MAR02991	HMR_2991	0	1.15626	0	0	0	-0.0410486	0.385419	-0.0136829	-28.168
fatty_acid_metabolism	LG		ATP [c] + CoA [c] + palmitate [c] ⇔ AMP [c] + PPi [c] + palmitoyl-CoA [c]	MAR00217	HMR_0217	1.5e-05	1.34629	0	1.46e-05	0	-0.04757	0.448768	-0.0158518	-28.3102
fatty_acid_metabolism	LG		ATP [c] + CoA [c] + stearate [c] ⇔ AMP [c] + PPi [c] + stearoyl-CoA [c]	MAR00249	HMR_0249	1.01e-05	0.904477	0.281106	9.85e-06	0	-0.0321101	0.395198	-0.0107001	-36.9341
fatty_acid_metabolism	LG		ATP [c] + CoA [c] + gamma-linolenate [c] ⇔ AMP [c] + PPi [c] + gamma-linolenoyl-CoA [c]	MAR00401	HMR_0401	2.25702	20.7423	0.00544197	1.91e-07	0	-0.000621624	7.66826	-0.000207144	-37019
fatty_acid_metabolism	LG		ATP [r] + CoA [r] + gamma-linolenate [r] ⇔ AMP [r] + PPi [r] + gamma-linolenoyl-CoA [r]	MAR02992	HMR_2992	2.25702	20.7248	0	0	0	0	7.66061	0	#DIV/0!
fatty_acid_metabolism	LG		ATP [r] + CoA [r] + palmitolate [r] ⇔ AMP [r] + PPi [r] + palmitoleoyl-CoA [r]	MAR02952	HMR_2952	2.25701	0	-2.41954	0	0	0	-0.0541748	0	#DIV/0!
fatty_acid_metabolism	LG		ATP [c] + CoA [c] + oleate [c] ⇒ AMP [c] + PPi [c] + oleoyl-CoA [c]	MAR00263	HMR_0263	-2.7e-08	0.932855	0.289926	1.02e-05	0	0	0.407594	3.39e-06	120234
fatty_acid_metabolism	LG		ATP [c] + CoA [c] + elaidate [c] ⇔ (9E)-octadecenoyl-CoA [c] + AMP [c] + PPi [c]	MAR00267	HMR_0267	2.7e-08	0.00241516	-7.27099	2.63e-08	0	-8.57e-05	-2.42286	-2.86e-05	84715.4
fatty_acid_metabolism	LG		7-palmitoleic acid [c] + ATP [c] + CoA [c] ⇔ 7-hexadecenoyl-CoA [c] + AMP [c] + PPi [c]	MAR00233	HMR_0233	2.7e-08	0.00241516	-1.87885	2.63e-08	0	-8.57e-05	-0.625479	-2.86e-05	21869.9
fatty_acid_metabolism	LG		ATP [c] + CoA [c] + palmitolate [c] ⇔ AMP [c] + PPi [c] + palmitoleoyl-CoA [c]	MAR00226	HMR_0226	-16.7566	-20.1002	-17.0689	-0.258143	-12.0943	-2.83699	-17.9752	-5.06313	3.55022
fatty_acid_metabolism	HG		ATP [c] + CoA [c] + linolenate [c] ⇔ AMP [c] + PPi [c] + linolenoyl-CoA [c]	MAR00349	HMR_0349	5.67e-07	0.0507183	0.015763	3.85997	0	1.23698	0.0221606	1.69898	0.0130435
fatty_acid_metabolism	HG		ATP [r] + CoA [r] + linolenate [r] ⇔ AMP [r] + PPi [r] + linolenoyl-CoA [r]	MAR02981	HMR_2981	0	0	0	-3.85997	0	-1.23879	0	-1.69959	0
fatty_acid_metabolism	HG		2(S)-pristanal [c] + H2O [c] + NAD+ [c] ⇒ 2 H+ [c] + NADH [c] + pristanic acid [c]	MAR00067	ALDD21	0	4.853	4.0781	6.10098	3.05311	4.90256	2.97703	4.68555	0.635365
fatty_acid_metabolism	HG		ATP [c] + HCO3- [c] + acetyl-CoA [c] ⇒ ADP [c] + H+ [c] + Pi [c] + malonyl-CoA [c]	MAR04156	HMR_4156	0.973753	0	0	0	1.37221	0.000251954	0.324584	0.457486	0.709496
fatty_acid_metabolism	LG		FAD [x] + linoleoyl-CoA [x] ⇔ FADH2 [x] + trans,cis,cis-2,9,12-octadecatrienoyl-CoA [x]	MAR02804	RE1516X	-7.01936	0	-6.12173	0	-5.20678	0	-4.38036	-1.73559	2.52384
fatty_acid_metabolism	LG		O2 [x] + linoleoyl-CoA [x] ⇒ H2O2 [x] + trans,cis,cis-2,9,12-octadecatrienoyl-CoA [x]	MAR03301	HMR_3301	7.01936	0	6.12173	0	5.20678	0	4.38036	1.73559	2.52384
fatty_acid_metabolism	LG		(7Z)-tetradecenoyl-CoA [x] + O2 [x] ⇒ H2O2 [x] + trans,cis-myristo-2,7-dienoyl-CoA [x]	MAR03369	HMR_3369	0	0	6.12173	2.51725	0	2.55167	2.04058	1.68964	1.2077
fatty_acid_metabolism	HG		O2 [x] + palmitoleoyl-CoA [x] ⇒ H2O2 [x] + trans,cis-hexadeca-2,9-dienoyl-CoA [x]	MAR03364	HMR_3364	0	0	6.12173	0	0	7.04201	2.04058	2.34734	0.869315
fatty_acid_metabolism	HG		FAD [x] + palmitoleoyl-CoA [x] ⇔ FADH2 [x] + trans,cis-hexadeca-2,9-dienoyl-CoA [x]	MAR03276	RE2913X	0	0	-6.12173	0	0	-7.04201	-2.04058	-2.34734	0.869315
fatty_acid_metabolism	HG		L-carnitine [c] + oleoyl-CoA [c] ⇔ CoA [c] + octadecenoylcarnitine(5) [c]	MAR00108	C181CPT1	-2.7e-08	0	0	0	3.853	0	-9.01e-09	1.28433	-7.01532e-09
fatty_acid_metabolism	LG		L-carnitine [x] + palmitoyl-CoA [x] ⇔ CoA [x] + L-palmitoylcarnitine [x]	MAR02121	r0437	-1.7304	1.18269	2.61353	0	0	0	0.688609	0	#DIV/0!
fatty_acid_metabolism	LG		(2E)-hexadecenoyl-CoA [c] + L-carnitine [c] ⇔ CoA [c] + hexadecenoylcarnitine(9) [c]	MAR00103	C161CPT12	1.73041	-0.0229142	0	0	0	3.59e-05	0.569166	1.2e-05	47430.5
fatty_acid_metabolism	LG		NADP+ [m] + palmitoyl-CoA [m] ⇔ (2E)-hexadecenoyl-CoA [m] + H+ [m] + NADPH [m]	MAR02028	r0309	-1.73041	-7.77934	1.8796	0	3.55e-15	-0.000154357	-2.54338	-5.15e-05	49386.1
fatty_acid_metabolism	LG		(9Z,12Z,15Z,18Z,21Z)-tetracosapentaenoyl-CoA [m] + L-carnitine [m] ⇔ (9Z,12Z,15Z,18Z,21Z)-tetracosapentaenoylcarnitine [m] + CoA [m]	MAR01736	TETPENT3CPT2	3.00899	3.05311	2.61353	-3.16672	0	0	2.89188	-1.05557	-2.73963
fatty_acid_metabolism	LG		L-carnitine [m] + oleoyl-CoA [m] ⇔ CoA [m] + octadecenoylcarnitine(5) [m]	MAR00109	C181CPT2	0	0	-2.61353	4.38819	-3.853	0	-0.871177	0.178397	-4.88335
fatty_acid_metabolism	LG		(2E)-hexadecenoyl-CoA [m] + L-carnitine [m] ⇔ CoA [m] + hexadecenoylcarnitine(9) [m]	MAR00104	C161CPT22	-1.73041	0.0229142	1.8796	0	0	-0.000154357	0.0573677	-5.15e-05	-1113.94
fatty_acid_metabolism	LG		(6Z,9Z,12Z,15Z,18Z)-tetracosapentaenoyl-CoA [m] + L-carnitine [m] ⇔ (6Z,9Z,12Z,15Z,18Z)-tetracosapentaenoylcarnitine [m] + CoA [m]	MAR01757	TETPENT6CPT2	1.21999	3.05311	2.61353	0	0	3.55213	2.29554	1.18404	1.93873
fatty_acid_metabolism	HG		3-oxotetradecanoyl-[ACP] [c] + H+ [c] + NADPH [c] ⇒ HMA [c] + NADP+ [c]	MAR02174	HMR_2174	0	0	0	0	6.35949	8.65399	0	5.00449	0
fatty_acid_metabolism	HG		O-propanoylcarnitine [c] ⇔ O-propanoylcarnitine [m]	MAR01588	PCRNtm	-0.336585	0	0	0	0	1.23879	-0.112195	0.412929	-0.271705
fatty_acid_metabolism	LG		(9Z,12Z,15Z,18Z,21Z)-tetracosapentaenoylcarnitine [m] ⇔ (9Z,12Z,15Z,18Z,21Z)-tetracosapentaenoylcarnitine [c]	MAR01755	TETPENT3CRNt	3.00899	3.05311	2.61353	-3.16672	0	0	2.89188	-1.05557	-2.73963
fatty_acid_metabolism	LG		L-palmitoylcarnitine [c] ⇔ L-palmitoylcarnitine [m]	MAR00102	C160CRNt	0	3.05658	0	0	0	-0.000185723	1.01886	-6.19e-05	-16459.8
fatty_acid_metabolism	LG		stearoylcarnitine [m] ⇔ stearoylcarnitine [c]	MAR00107	C180CRNt	0	0	3.73985	0	0	-3.11e-05	1.24662	-1.04e-05	-119867
fatty_acid_metabolism	LG		(9E)-octadecenoylcarnitine [m] ⇔ (9E)-octadecenoylcarnitine [c]	MAR00465	ELAIDCRNt	0	0	3.73985	0	0	-3.06e-07	1.24662	-1.02e-07	-1.22217e+07
fatty_acid_metabolism	LG		hexadecenoylcarnitine(9) [c] ⇔ hexadecenoylcarnitine(9) [m]	MAR00105	C161CRN2t	1.73041	-0.0229142	0	4.44e-16	0	3.62e-05	0.569166	1.21e-05	47038.5
fatty_acid_metabolism	LG		(6Z,9Z,12Z,15Z,18Z)-tetracosapentaenoylcarnitine [m] ⇔ (6Z,9Z,12Z,15Z,18Z)-tetracosapentaenoylcarnitine [c]	MAR01763	TETPENT6CRNt	1.21999	3.05311	2.61353	0	0	3.55213	2.29554	1.18404	1.93873
fatty_acid_metabolism	LG		palmitoleoyl-carnitine [m] ⇔ palmitoleoyl-carnitine [c]	MAR00106	C161CRNt	-2.25701	3.05658	2.41954	1.44e-06	2.8679	0	1.07304	0.955966	1.12246
carnitine_shuttle	HG	reversed	L-carnitine [m] + octanoyl-CoA [m] ⇔ CoA [m] + L-octanoylcarnitine	MAR00163	HMR_0163	0	1.70487	-2.03562	0	2.8679	0	-0.110251	0.955965	-0.115329
carnitine_shuttle	LG	not_reversed	CoA [x] + L-octanoylcarnitine [x] ⇔ L-carnitine [x] + octanoyl-CoA [x]	MAR03034	HMR_3034	0	1.70487	2.03562	0	0	0	1.24683	0	#DIV/0!
carnitine_shuttle	LG	not_reversed	L-carnitine [c] + butyryl-CoA [m] ⇔ L-carnitine [m] + butyryl-CoA [c]	MAR00158	HMR_0158	0	15.8626	71.4993	0	7.08947	0	29.1206	2.36316	12.3228
carnitine_shuttle	HG	reversed	L-carnitine [m] + oleoyl-CoA [m] ⇔ CoA [m] + L-oleoylcarnitine [m]	MAR02665	HMR_2665	0	0	0	0	6.7327	-0.000118177	0	2.2442	0
carnitine_shuttle	HG	reversed	L-carnitine [x] + O-acetylcarnitine [c] ⇔ L-carnitine [c] + O-acetylcarnitine [x]	MAR03029	HMR_3029	0	0	0	1.73114	2.87971	-1.23879	0	1.12402	0
carnitine_shuttle	LG	reversed	L-carnitine [m] + propanoyl-CoA [m] ⇔ CoA [m] + O-propanoylcarnitine [m]	MAR02598	HMR_2598	6.99449	0	0	0	0	-1.23879	2.3315	-0.412929	-5.64624
carnitine_shuttle	LG	reversed	L-carnitine [r] + palmitoyl-CoA [r] ⇔ CoA [r] + L-palmitoylcarnitine [r]	MAR02803	HMR_2803	-1.5e-05	1.1116	2.29692	0	0	-0.301135	1.13617	-0.100378	-11.3188
carnitine_shuttle	LG	not_reversed	CoA [r] + O-acetylcarnitine [r] ⇔ L-carnitine [r] + acetyl-CoA [r]	MAR02780	HMR_2780	2.25701	1.28688	0	0	-0.0210586	0	1.1813	-0.00701952	-168.287
carnitine_shuttle	LG	not_reversed	CoA [m] + L-palmitoylcarnitine [m] ⇔ L-carnitine [m] + palmitoyl-CoA [m]	MAR02630	HMR_2630	-1.73041	0.0229142	1.8796	0	0	-0.000185723	0.0573677	-6.19e-05	-926.781
carnitine_shuttle	LG	reversed	L-carnitine [m] + butyryl-CoA [m] ⇔ CoA [m] + O-butanoylcarnitine [m]	MAR00161	HMR_0161	0	-3.91569	7.43575	0	0	0	1.17335	0	#DIV/0!
carnitine_shuttle	LG	not_reversed	CoA [r] + palmitoleoyl-carnitine [r] ⇔ L-carnitine [r] + palmitoleoyl-CoA [r]	MAR02809	HMR_2809	-2.25701	3.53e-06	2.41954	1.44e-06	1.37e-06	1.57e-06	0.0541773	1.46e-06	37107.7
carnitine_shuttle	LG	reversed	L-carnitine [m] + palmitoleoyl-CoA [m] ⇔ CoA [m] + palmitoleoyl-carnitine [m]	MAR02640	HMR_2640	-2.25701	3.92218	2.41954	1.44e-06	1.65666	0	1.36157	0.552222	2.46562
carnitine_shuttle	LG	reversed	L-carnitine [x] + propanoyl-CoA [x] ⇔ CoA [x] + O-propanoylcarnitine [x]	MAR03037	HMR_3037	0	-2.65992	4.82222	0	0	1.23879	0.720765	0.412929	1.74549
carnitine_shuttle	LG	not_reversed	CoA [x] + O-acetylcarnitine [x] ⇔ L-carnitine [x] + acetyl-CoA [x]	MAR03030	HMR_3030	-1.02439	2.45671	0	1.73114	0.752072	-1.23879	0.477439	0.414809	1.15098
carnitine_shuttle	HG	reversed	L-carnitine [m] + acetyl-CoA [m] ⇔ CoA [m] + O-acetylcarnitine [m]	MAR02593	HMR_2593	1.23262	0.647794	1.92973	1.73114	0.731014	1.75845	1.27005	1.40687	0.902747
carnitine_shuttle	HG	not_reversed	CoA [r] + octadecatrienoylcarnitine [r] ⇔ L-carnitine [r] + linolenoyl-CoA [r]	MAR02859	HMR_2859	5.67e-07	1.35e-06	8.87e-07	3.85997	5.27e-07	1.23879	9.36e-07	1.69959	5.50722e-07
carnitine_shuttle	HG	not_reversed	CoA [c] + L-oleoylcarnitine [c] ⇔ L-carnitine [c] + oleoyl-CoA [c]	MAR02663	HMR_2663	0	-2.49e-05	-1.63e-05	-1.02e-05	6.73269	-0.0332468	-1.38e-05	2.23315	-6.17962e-06
carnitine_shuttle	HG	not_reversed	CoA [c] + O-acetylcarnitine [c] ⇔ L-carnitine [c] + acetyl-CoA [c]	MAR02591	HMR_2591	0	-3.09579	1.92973	0	0	2.99724	-0.388689	0.999079	-0.389048
carnitine_shuttle	LG	reversed	L-carnitine [c] + octanoyl-CoA [c] ⇔ CoA [c] + L-octanoylcarnitine [c]	MAR03032	HMR_3032	0	0	4.07125	0	-2.8679	0	1.35708	-0.955965	-1.41959
carnitine_shuttle	LG	reversed	(9Z,12Z,15Z,18Z,21Z)-tetracosapentaenoylcarnitine [c] + CoA [c] ⇔ (9Z,12Z,15Z,18Z,21Z)-tetracosapentaenoyl-CoA [c] + L-carnitine [c]	MAR02921	HMR_2921	3.00899	3.05311	2.61353	-3.16672	-2.51e-08	-2.87e-08	2.89188	-1.05557	-2.73963
carnitine_shuttle	LG	not_reversed	CoA [c] + L-palmitoylcarnitine [c] ⇔ L-carnitine [c] + palmitoyl-CoA [c]	MAR02626	HMR_2626	0	2.27137	3.03085	0	0	-0.30095	1.76741	-0.100317	-17.6183
carnitine_shuttle	LG	not_reversed	CoA [c] + tetradecanoylcarnitine [c] ⇔ L-carnitine [c] + myristoyl-CoA [c]	MAR02608	HMR_2608	-8.98e-07	-2.14e-06	9.50656	-8.74e-07	-8.34e-07	-9.54e-07	3.16885	-8.87e-07	-3.57255e+06
carnitine_shuttle	LG	reversed	CoA [c] + hexadecenoylcarnitine(9) [c] ⇔ 7-hexadecenoyl-CoA [c] + L-carnitine [c]	MAR02633	HMR_2633	0	-6.44e-08	1.8796	-2.63e-08	-2.51e-08	-3.35e-07	0.626534	-1.29e-07	-4.85685e+06
carnitine_shuttle	LG	reversed	(9E)-octadecenoylcarnitine [c] + CoA [c] ⇔ (9E)-octadecenoyl-CoA [c] + L-carnitine [c]	MAR02666	HMR_2666	-2.7e-08	-6.44e-08	7.27174	-2.63e-08	-2.51e-08	-3.35e-07	2.42391	-1.29e-07	-1.879e+07
carnitine_shuttle	LG	reversed	L-carnitine [c] + linoleoyl-CoA [c] ⇔ CoA [c] + linoleic-carnitine [c]	MAR02742	HMR_2742	0	1.28688	-1.78e-15	0	0	0	0.42896	0	#DIV/0!
carnitine_shuttle	LG	reversed	CoA [c] + O-butanoylcarnitine [c] ⇔ L-carnitine [c] + butyryl-CoA [c]	MAR00159	HMR_0159	0	-3.91569	7.43575	0	0	0	1.17335	0	#DIV/0!
carnitine_shuttle	LG	not_reversed	CoA [c] + O-propanoylcarnitine [c] ⇔ L-carnitine [c] + propanoyl-CoA [c]	MAR02594	HMR_2594	6.99449	-2.65992	4.82222	0	0	0	3.05226	0	#DIV/0!
[truncated: 213 more rows]

## Sheet: central_with_rules_111023
subsystem	reaction	59m	heya8	ov56	caov3	cov318	oaw28	lg_avg	hg_avg	ratio	change	rules	Unnamed: 14	Unnamed: 15	Unnamed: 16	Unnamed: 17	Unnamed: 18	Unnamed: 19	Unnamed: 20	Unnamed: 21	Unnamed: 22	Unnamed: 23	Unnamed: 24	Unnamed: 25	Unnamed: 26	Unnamed: 27	Unnamed: 28	Unnamed: 29	Unnamed: 30	Unnamed: 31	Unnamed: 32	Unnamed: 33	Unnamed: 34	Unnamed: 35	Unnamed: 36	Unnamed: 37	Unnamed: 38	Unnamed: 39	Unnamed: 40	Unnamed: 41	Unnamed: 42	Unnamed: 43	Unnamed: 44	Unnamed: 45	Unnamed: 46	Unnamed: 47	Unnamed: 48	Unnamed: 49	Unnamed: 50
[truncated: 317 more rows]
[truncated: 206 more columns]

[truncated: 14 more sheets: Figure 4 fluxes, glycolysis gluconeogenesis, TCA, PPP, nucleotide_metabolism, nucleotide_details, fatty_acid, fatty_acid_details, lipid_metabolism, lipid_metabolim_details, aa_metabolism, aa_details, carnitine_shuttle, oxidative_phosphorylation]
