# Supplementary material for: Constraint-based modelling predicts metabolic signatures of low and high-grade serous ovarian cancer
Source: NPJ Syst Biol Appl. 2024 Aug 24;10:96. doi: 10.1038/s41540-024-00418-5 (PMC11344801; doi:10.1038/s41540-024-00418-5)
Supplement: Supplementary file 3 — Supplementary Data 2 [file 41540_2024_418_MOESM3_ESM.xls]

## Sheet: ccle_gene_dependencies
genes	_59m_d	heya8_d	caov3	cov318_d	oaw28_d	lg_avg	hg_avg	differences hg-lg
G6PD	0.835161	0.833206	0.0316511	0.0901202	0.0447044	0.834184	0.0554919	0.778692		included in overenrichment analysis
ACSL3	0.762555	0.964829	0.0543533	0.283732	0.0430186	0.863692	0.127035	0.736658
CDK6	0.615318	0.865934	0.018259	0.0321813	0.0312214	0.740626	0.0272206	0.713406
TIPARP	0.791588	0.947771	0.149845	0.248133	0.0823663	0.869679	0.160115	0.709565
ERCC6L	0.75323	0.7681	0.0201416	0.145997	0.0486486	0.760665	0.0715957	0.689069
ELMO2	0.580362	0.942994	0.0214534	0.109968	0.142908	0.761678	0.0914431	0.670235
USP1	0.988838	0.902327	0.569139	0.0342233	0.223501	0.945583	0.275621	0.669961
ARFRP1	0.930579	0.85291	0.291584	0.319981	0.0898301	0.891745	0.233798	0.657946
SLC4A7	0.814692	0.750979	0.067765	0.231127	0.118213	0.782836	0.139035	0.643801
MYH9	0.589789	0.866867	0.208822	0.0024233	0.0689953	0.728328	0.0934137	0.634914
RNASEH2A	0.641273	0.944265	0.0358033	0.0793349	0.390214	0.792769	0.168451	0.624319
WDR48	0.990743	0.933098	0.83389	0.0502739	0.17167	0.961921	0.351945	0.609976
OXSM	0.469243	0.777163	0.0131236	0.0174977	0.0377827	0.623203	0.0228013	0.600402
BCAR1	0.741744	0.940492	0.213816	0.374944	0.146246	0.841118	0.245002	0.596116
ZFP36L1	0.297964	0.920654	0.0378659	0.00350119	0.0121794	0.609309	0.0178488	0.591461
CRIPT	0.666675	0.794988	0.1176	0.0489546	0.254985	0.730832	0.140513	0.590319
PABPC1	0.959036	0.906096	0.16106	0.873717	0.00607501	0.932566	0.346951	0.585616
XRCC2	0.94203	0.954897	0.228066	0.282885	0.597645	0.948463	0.369532	0.578932
ADRM1	0.780531	0.56708	0.115376	0.0424601	0.141371	0.673805	0.0997359	0.57407
WDR83	0.826976	0.943429	0.0543866	0.329948	0.551889	0.885203	0.312074	0.573128
CHMP4B	0.999869	0.993284	0.126683	0.757453	0.386959	0.996576	0.423698	0.572878
SCD	0.793018	0.99976	0.144201	0.527203	0.310356	0.896389	0.327253	0.569135
MCPH1	0.679114	0.842283	0.034295	0.307889	0.240905	0.760698	0.194363	0.566335
PCYT1A	0.990758	0.944098	0.536969	0.57619	0.0922623	0.967428	0.401807	0.565621
FZR1	0.421462	0.759383	0.0357738	0.0275059	0.0134152	0.590423	0.025565	0.564858
RAB18	0.744104	0.861629	0.100337	0.365122	0.253338	0.802867	0.239599	0.563267
ELAVL1	0.828697	0.929149	0.384529	0.0759311	0.500123	0.878923	0.320194	0.558728
ZNF236	0.546004	0.865952	0.0846871	0.168253	0.205104	0.705978	0.152681	0.553297
C16orf72	0.942583	0.763404	0.271868	0.0226553	0.644684	0.852993	0.313069	0.539924
TRMT61A	0.46183	0.91928	0.0638589	0.100548	0.287915	0.690555	0.150774	0.539781
CYB5B	0.214656	0.950602	0.0186825	0.0247697	0.0942004	0.582629	0.0458842	0.536745
DNAJC19	0.906879	0.942126	0.312741	0.315556	0.53786	0.924502	0.388719	0.535783
SCAP	0.991026	0.997758	0.0451316	0.371028	0.969989	0.994392	0.46205	0.532343
PRDX1	0.393979	0.672972	0.0165397	0.00612808	0.0149091	0.533476	0.0125256	0.52095
FAM193B	0.662554	0.508593	0.0724608	0.0189587	0.111616	0.585574	0.0676786	0.517895
NCAPH2	0.994046	0.943472	0.63016	0.214231	0.508234	0.968759	0.450875	0.517884
DNAJC11	0.715227	0.937372	0.134243	0.187377	0.605799	0.826299	0.30914	0.51716
CADM4	0.834243	0.775891	0.310505	0.182305	0.379658	0.805067	0.290823	0.514244
RPP25L	0.209316	0.996038	0.056454	0.0888805	0.123781	0.602677	0.0897052	0.512972
PFN1	0.653357	0.885212	0.617932	0.0593778	0.101491	0.769285	0.2596	0.509684
CYS1	0.463959	0.779395	0.154027	0.123236	0.061189	0.621677	0.112818	0.508859
TTF2	0.876195	0.940466	0.61121	0.0324413	0.562665	0.90833	0.402105	0.506225
DEPDC1	0.421289	0.86328	0.326616	0.0490783	0.0380261	0.642285	0.137907	0.504378
FOSL1	0.468407	0.946267	0.0888824	0.0503814	0.471993	0.707337	0.203752	0.503585
KDM8	0.714838	0.801397	0.0946887	0.292734	0.382464	0.758118	0.256629	0.501489
RAB6A	0.899844	0.58001	0.154523	0.195742	0.36607	0.739927	0.238778	0.501149
INTS6	0.849474	0.944144	0.0152488	0.250563	0.934921	0.896809	0.400244	0.496565
DPH6	0.761251	0.942114	0.311197	0.270749	0.484754	0.851683	0.355567	0.496116
ATAD2	0.611643	0.525755	0.0401132	0.0524157	0.126458	0.568699	0.0729957	0.495703
ANKS6	0.350082	0.837531	0.0716749	0.055265	0.17848	0.593807	0.101807	0.492
RTEL1	0.969644	0.886657	0.520878	0.393546	0.401589	0.92815	0.438671	0.489479
THAP12	0.764934	0.765601	0.345419	0.226921	0.258468	0.765267	0.276936	0.488331
RPRD1B	0.787525	0.795187	0.61906	0.0656583	0.225526	0.791356	0.303415	0.487941
GABPB1	0.977266	0.941759	0.0369668	0.448046	0.936219	0.959512	0.473744	0.485768
METAP2	0.925955	0.976834	0.652205	0.181396	0.563862	0.951395	0.465821	0.485574
TRAPPC2L	0.814746	0.532172	0.189494	0.191328	0.184087	0.673459	0.188303	0.485156
POLR1G	0.85282	0.721272	0.211027	0.409803	0.287979	0.787046	0.302937	0.484109
PAK2	0.259007	0.941914	0.0346129	0.171228	0.150969	0.60046	0.118936	0.481524
FBXO42	0.604123	0.620953	0.138887	0.229758	0.0275033	0.612538	0.132049	0.480489
PARN	0.815128	0.739601	0.149867	0.174598	0.567048	0.777365	0.297171	0.480193
DCPS	0.276539	0.763559	0.0807294	0.0346176	0.0143022	0.520049	0.0432164	0.476832
CCND1	0.809403	0.997084	0.106285	0.597349	0.579097	0.903243	0.427577	0.475666
VPS54	0.600487	0.475946	0.110874	0.0282943	0.0630654	0.538217	0.0674111	0.470805
SUMO1	0.79004	0.6707	0.249861	0.174989	0.360784	0.73037	0.261878	0.468492
TIMM17A	0.274653	0.937466	0.0783913	0.0357226	0.299763	0.606059	0.137959	0.4681
USP7	0.832377	0.930209	0.249247	0.0549433	0.938648	0.881293	0.414279	0.467014
CCNL1	0.80144	0.589075	0.150376	0.237913	0.297305	0.695258	0.228531	0.466727
GATAD1	0.431382	0.594033	0.0262168	0.0709363	0.0414994	0.512708	0.0462175	0.46649
AHCYL1	0.809969	0.542282	0.269822	0.321534	0.0391833	0.676125	0.21018	0.465945
MBTPS1	0.975263	0.944739	0.0962543	0.45352	0.934419	0.960001	0.494731	0.46527
PTK2	0.919913	0.941586	0.427535	0.568334	0.403071	0.93075	0.466313	0.464436
CNOT1	0.881722	0.794288	0.810506	0.243655	0.071929	0.838005	0.375363	0.462641
SLC7A5	0.853604	0.946487	0.529739	0.325293	0.462238	0.900046	0.43909	0.460956
GCN1	0.74368	0.735026	0.0690521	0.491271	0.276132	0.739353	0.278818	0.460534
RNASEH2C	0.447977	0.914873	0.0236915	0.184151	0.455296	0.681425	0.221046	0.460379
CMIP	0.279452	0.754739	0.0514201	0.0796414	0.0423112	0.517096	0.0577909	0.459305
TOE1	0.965764	0.936749	0.733714	0.131772	0.61351	0.951257	0.492998	0.458258
DPH2	0.295016	0.939261	0.0749928	0.179205	0.223806	0.617139	0.159335	0.457804
BRAP	0.673748	0.363955	0.0730799	0.0529988	0.0573696	0.518852	0.0611494	0.457702
POLQ	0.674447	0.529223	0.227723	0.0465645	0.172176	0.601835	0.148821	0.453014
CHP1	0.149735	0.937179	0.0417514	0.0493199	0.184981	0.543457	0.0920174	0.451439
SYNCRIP	0.302362	0.875911	0.125694	0.141249	0.152635	0.589137	0.13986	0.449277
SLC25A38	0.79125	0.412084	0.0580965	0.0271148	0.373361	0.601667	0.152858	0.44881
RAB7A	0.692526	0.432368	0.0919125	0.10742	0.144854	0.562447	0.114729	0.447718
CDAN1	0.487145	0.752346	0.437054	0.0651765	0.0168773	0.619746	0.173036	0.44671
ZNF169	0.443207	0.762746	0.0739354	0.375741	0.0259774	0.602976	0.158551	0.444425
DOHH	0.817055	0.936446	0.290699	0.424173	0.583288	0.876751	0.43272	0.44403
PHF12	0.360944	0.948137	0.277636	0.259754	0.0974385	0.65454	0.21161	0.442931
EIF4A1	0.948641	0.989211	0.587503	0.836476	0.157054	0.968926	0.527011	0.441915
FGFR1	0.904654	0.0781969	0.0486912	0.0339519	0.071482	0.491425	0.0513751	0.44005
SLC31A1	0.760898	0.381439	0.129344	0.0694384	0.197931	0.571169	0.132238	0.438931
SREK1	0.787915	0.38534	0.0709334	0.240845	0.14017	0.586627	0.15065	0.435978
YIPF3	0.798	0.619939	0.365721	0.146044	0.316251	0.70897	0.276005	0.432964
ARPP19	0.847482	0.614771	0.112556	0.26473	0.519359	0.731127	0.298882	0.432245
MAX	0.613427	0.977773	0.158085	0.709853	0.226439	0.7956	0.364792	0.430808
RBBP7	0.0231497	0.850614	0.00991263	0.011196	0.00638763	0.436882	0.00916542	0.427716
DDX39B	0.422689	0.911951	0.083343	0.191206	0.446533	0.66732	0.240361	0.426959
PRSS50	0.757966	0.544039	0.299336	0.187253	0.188634	0.651002	0.225074	0.425928
MOG	0.84768	0.408658	0.0635348	0.0954505	0.451808	0.628169	0.203598	0.424571
PGLS	0.601449	0.488202	0.0426492	0.200296	0.132314	0.544825	0.125087	0.419739
MMGT1	0.354347	0.773948	0.0391712	0.15293	0.241399	0.564147	0.1445	0.419647
EMC6	0.276536	0.829876	0.0296521	0.0856455	0.290288	0.553206	0.135195	0.418011
TBC1D20	0.0290498	0.843876	0.00839929	0.00369897	0.0434757	0.436463	0.0185247	0.417938
ACTR1A	0.838386	0.95996	0.341965	0.299868	0.802889	0.899173	0.481574	0.417599
RAD51B	0.627403	0.598139	0.149856	0.107312	0.329086	0.612771	0.195418	0.417353
MBTPS2	0.741554	0.971504	0.0468857	0.347917	0.923872	0.856529	0.439558	0.416971
SYS1	0.99174	0.974026	0.820496	0.709812	0.173031	0.982883	0.567779	0.415103
PCNP	0.789636	0.678789	0.231106	0.137756	0.588795	0.734212	0.319219	0.414994
SLC7A1	0.104917	0.884009	0.0295555	0.0588316	0.152784	0.494463	0.0803902	0.414073
CDS2	0.236282	0.745511	0.0638469	0.0973399	0.0739506	0.490896	0.0783791	0.412517
ATMIN	0.630597	0.732624	0.182566	0.385177	0.242919	0.68161	0.270221	0.411389
HERC2	0.892894	0.597678	0.627779	0.197261	0.18044	0.745286	0.33516	0.410126
C1orf56	0.659274	0.312514	0.170699	0.0385735	0.0203008	0.485894	0.0765245	0.409369
RBM18	0.475067	0.54303	0.0185521	0.156372	0.125622	0.509048	0.100182	0.408866
HSCB	0.842334	0.942398	0.367572	0.586144	0.496893	0.892366	0.483536	0.40883
EMC3	0.742247	0.941632	0.125036	0.234675	0.940998	0.841939	0.43357	0.40837
CCDC74B	0.488579	0.611885	0.206857	0.128871	0.0899623	0.550232	0.141897	0.408335
VPS52	0.96036	0.645939	0.268116	0.395019	0.526271	0.80315	0.396469	0.406681
NCAPG2	0.887495	0.940748	0.567092	0.161193	0.795448	0.914122	0.507911	0.406211
EGR2	0.374555	0.642682	0.0431879	0.12654	0.137661	0.508618	0.102463	0.406156
FDXR	0.849888	0.943087	0.235505	0.762402	0.481723	0.896488	0.49321	0.403278
RIC1	0.921235	0.287793	0.234012	0.0183138	0.354055	0.604514	0.202127	0.402387
CYP2A13	0.636609	0.592292	0.349109	0.035782	0.254798	0.614451	0.21323	0.401221
TIMM8A	0.926695	0.942731	0.0386816	0.629109	0.933891	0.934713	0.533894	0.400819
CCDC9	0.462337	0.658051	0.139584	0.124396	0.220721	0.560194	0.161567	0.398627
TAF1D	0.70258	0.90796	0.0864891	0.513114	0.623598	0.80527	0.407734	0.397536
VRK1	0.842501	0.956011	0.46563	0.26916	0.774496	0.899256	0.503095	0.39616
TMEM82	0.824816	0.095874	0.0418174	0.137225	0.0143162	0.460345	0.0644529	0.395892
RPIA	0.756158	0.665264	0.651567	0.151598	0.142169	0.710711	0.315111	0.3956
FANCD2	0.21583	0.738022	0.0990535	0.0514167	0.0975869	0.476926	0.0826857	0.39424
MDM2	0.242962	0.974701	0.0351162	0.200373	0.409775	0.608832	0.215088	0.393744
VMA21	0.799859	0.223328	0.0130911	0.0676091	0.276388	0.511593	0.119029	0.392564
DPH1	0.702925	0.944801	0.110784	0.816717	0.367234	0.823863	0.431578	0.392285
RAF1	0.0495284	0.891779	0.210187	0.0123738	0.0145247	0.470654	0.0790284	0.391625
MRPS36	0.875579	0.849571	0.761252	0.439544	0.214738	0.862575	0.471845	0.390731
ATP6V0E1	0.172249	0.738921	0.0137448	0.163516	0.0187983	0.455585	0.0653531	0.390232
LIG1	0.672136	0.670833	0.187783	0.482999	0.17496	0.671485	0.281914	0.389571
ZNHIT1	0.796728	0.486709	0.128638	0.172784	0.456271	0.641718	0.252564	0.389154
MCMBP	0.679098	0.574074	0.267913	0.0156697	0.429898	0.626586	0.237827	0.388759
KIFC1	0.796797	0.196291	0.0912007	0.104081	0.129979	0.496544	0.10842	0.388124
BAP1	0.802112	0.945216	0.286731	0.445926	0.726157	0.873664	0.486272	0.387392
TRPM7	0.263618	0.73362	0.0293242	0.0658988	0.239037	0.498619	0.11142	0.387199
SPRING1	0.0568291	0.925649	0.0441163	0.0696222	0.200322	0.491239	0.104687	0.386552
DNAAF5	0.524633	0.468393	0.0314558	0.0450641	0.25453	0.496513	0.11035	0.386163
SREBF1	0.0687635	0.986803	0.0931485	0.0664964	0.265605	0.527783	0.14175	0.386033
DOLPP1	0.348619	0.503819	0.0170327	0.0528026	0.058622	0.426219	0.0428191	0.383399
POMP	0.864067	0.688873	0.297117	0.312531	0.5704	0.77647	0.393349	0.383121
TBC1D28	0.497824	0.710617	0.48455	0.146796	0.0322078	0.60422	0.221185	0.383036
PPP1CC	0.207889	0.764063	0.0481511	0.0540817	0.211595	0.485976	0.104609	0.381367
DYNLT1	0.131254	0.863335	0.263394	0.0817077	0.00455133	0.497294	0.116551	0.380743
PMVK	0.167014	0.884521	0.347764	0.0787603	0.00863571	0.525768	0.145053	0.380714
CACNB3	0.774315	0.800295	0.310075	0.580216	0.329535	0.787305	0.406609	0.380696
AP3S1	0.738508	0.389959	0.0813837	0.0713724	0.398748	0.564234	0.183835	0.380399
NDUFB1	0.679673	0.487919	0.0680593	0.33998	0.2022	0.583796	0.203413	0.380383
EMC1	0.79753	0.935984	0.221259	0.326183	0.914496	0.866757	0.487313	0.379444
CMC1	0.818567	0.503508	0.13591	0.0436903	0.669956	0.661037	0.283185	0.377852
RNF25	0.898435	0.159497	0.0589313	0.140384	0.255612	0.528966	0.151643	0.377323
RBIS	0.403879	0.941655	0.162429	0.155195	0.577056	0.672767	0.298227	0.37454
CRK	0.157697	0.664085	0.0222049	0.0296227	0.0579175	0.410891	0.0365817	0.374309
POLR1E	0.906043	0.939955	0.70739	0.648556	0.291417	0.922999	0.549121	0.373878
ACACA	0.358466	0.939334	0.146797	0.296282	0.382381	0.6489	0.275154	0.373747
PIGC	0.483271	0.574424	0.186078	0.0673327	0.214339	0.528847	0.155917	0.372931
VKORC1L1	0.0402492	0.791282	0.0929736	0.0127508	0.0265779	0.415766	0.0441008	0.371665
EIF2AK4	0.718909	0.0650066	0.0158038	0.0315815	0.0175762	0.391958	0.0216538	0.370304
ACVR1B	0.0390077	0.836026	0.0361953	0.0709015	0.0948955	0.437517	0.0673308	0.370186
STEEP1	0.541306	0.703643	0.00590191	0.0724278	0.680479	0.622474	0.252936	0.369538
DNAJC9	0.999332	0.994847	0.20431	0.974389	0.705702	0.99709	0.628133	0.368956
DNLZ	0.37839	0.857012	0.0768063	0.561009	0.118014	0.617701	0.251943	0.365757
ENO1	0.748114	0.911651	0.00658948	0.823051	0.563856	0.829882	0.464499	0.365383
XYLT2	0.806515	0.28067	0.0377214	0.12507	0.372318	0.543593	0.17837	0.365223
STT3A	0.832551	0.0959853	0.190089	0.043855	0.067775	0.464268	0.100573	0.363695
NDST2	0.739617	0.0469428	0.00881913	0.0108864	0.0744347	0.39328	0.0313801	0.3619
MOGS	0.728932	0.125329	0.0234467	0.136871	0.0356027	0.427131	0.0653069	0.361824
CIP2A	0.526799	0.567443	0.14287	0.0411703	0.37218	0.547121	0.185407	0.361714
LMNA	0.607822	0.458805	0.0941713	0.135382	0.285535	0.533313	0.171696	0.361618
MDM4	0.115683	0.67513	0.0251423	0.037627	0.0386872	0.395406	0.0338188	0.361588
PNKP	0.939444	0.6149	0.486618	0.337813	0.428542	0.777172	0.417658	0.359514
TAF4	0.116717	0.820925	0.119576	0.143484	0.0654019	0.468821	0.109487	0.359334
DHFR2	0.817427	0.898806	0.730351	0.111829	0.658494	0.858116	0.500224	0.357892
CPOX	0.82343	0.877719	0.350932	0.868329	0.259713	0.850574	0.492991	0.357583
SCAF11	0.505785	0.491205	0.140283	0.0777022	0.209492	0.498495	0.142492	0.356002
KLF10	0.0100551	0.802506	0.0277225	0.0388838	0.0881404	0.406281	0.0515823	0.354698
ATP2B1	0.0658207	0.777271	0.0686851	0.0122509	0.119975	0.421546	0.0669704	0.354575
KLF16	0.436536	0.726701	0.0752703	0.128442	0.478382	0.581618	0.227365	0.354254
BRAF	0.0769211	0.710097	0.0453566	0.0459836	0.0264935	0.393509	0.0392779	0.354231
MCCD1	0.713196	0.521043	0.154132	0.106036	0.530966	0.61712	0.263711	0.353408
MVD	0.899535	0.942898	0.824997	0.850686	0.0347374	0.921217	0.57014	0.351076
TKT	0.849103	0.545292	0.730318	0.241275	0.0672004	0.697198	0.346265	0.350933
RRP36	0.602743	0.609074	0.357537	0.181783	0.226772	0.605908	0.255364	0.350545
ATL2	0.782257	0.619769	0.0770552	0.089486	0.886122	0.701013	0.350888	0.350125
DPH5	0.296132	0.524457	0.0214637	0.0617089	0.100871	0.410295	0.0613479	0.348947
PITRM1	0.189925	0.809961	0.0239556	0.0730039	0.35645	0.499943	0.151136	0.348806
TCOF1	0.990987	0.998266	0.447268	0.95146	0.539427	0.994626	0.646051	0.348575
PDPK1	0.838926	0.936793	0.289797	0.867113	0.461187	0.88786	0.539366	0.348494
MYSM1	0.127704	0.853013	0.294713	0.0377325	0.0967459	0.490358	0.143064	0.347295
ZNF283	0.304466	0.484699	0.105647	0.0133576	0.0246032	0.394582	0.0478692	0.346713
NDC1	0.799361	0.929978	0.573101	0.211654	0.769565	0.86467	0.518107	0.346563
DNTTIP1	0.251549	0.479601	0.0129864	0.0159973	0.0285565	0.365575	0.0191801	0.346395
PRAMEF18	0.426906	0.62961	0.0485303	0.256438	0.242561	0.528258	0.18251	0.345748
GPI	0.853428	0.818136	0.52882	0.746839	0.197434	0.835782	0.491031	0.344751
XRCC3	0.913705	0.942221	0.557639	0.393464	0.799145	0.927963	0.583416	0.344547
PSME2	0.742956	0.375462	0.137037	0.0815307	0.429962	0.559209	0.216177	0.343033
JUN	0.225914	0.634776	0.0799751	0.0774171	0.104616	0.430345	0.087336	0.343009
EXOC7	0.654641	0.486064	0.294763	0.249165	0.144738	0.570352	0.229555	0.340797
PDS5B	0.308388	0.723169	0.0546035	0.0953006	0.376576	0.515779	0.175493	0.340285
METAP1	0.921872	0.93856	0.79756	0.220225	0.754649	0.930216	0.590811	0.339405
GBP7	0.38428	0.346075	0.0593543	0.00935454	0.0160617	0.365178	0.0282569	0.336921
CERS3	0.676566	0.0259954	0.0293997	0.0116873	0.00451483	0.351281	0.0152006	0.33608
DYNC1LI1	0.103239	0.834261	0.0366141	0.097074	0.268448	0.46875	0.134045	0.334705
RGP1	0.704518	0.241276	0.344955	0.0268628	0.0469007	0.472897	0.139573	0.333324
NASP	0.700818	0.941307	0.54868	0.227461	0.694974	0.821062	0.490372	0.33069
CERS2	0.544981	0.43726	0.386845	0.0216113	0.0742137	0.49112	0.16089	0.33023
VPS45	0.729324	0.528224	0.0823089	0.531159	0.284189	0.628774	0.299219	0.329555
SPINT1	0.616567	0.290916	0.254802	0.0448289	0.0754002	0.453741	0.125011	0.328731
FANCI	0.12391	0.830951	0.0382274	0.140299	0.268874	0.477431	0.149133	0.328297
SLC33A1	0.820401	0.0577833	0.042068	0.241203	0.0507438	0.439092	0.111338	0.327754
FAM104B	0.854336	0.936122	0.451086	0.655198	0.596471	0.895229	0.567585	0.327644
IQCB1	0.129981	0.814049	0.254452	0.0783323	0.10048	0.472015	0.144421	0.327594
RAPGEF6	0.446552	0.286263	0.066335	0.0077917	0.0456754	0.366408	0.039934	0.326474
UFSP2	0.605211	0.101038	0.010035	0.0546042	0.0191275	0.353124	0.0279222	0.325202
VEZT	0.71759	0.804451	0.285689	0.440343	0.582183	0.761021	0.436072	0.324949
TRIM33	0.0482293	0.809901	0.0442271	0.0110002	0.257253	0.429065	0.10416	0.324905
RHEBL1	0.600669	0.139677	0.0478569	0.0136361	0.0752021	0.370173	0.045565	0.324608
EDC4	0.706877	0.611288	0.073464	0.23151	0.700385	0.659082	0.33512	0.323962
KIAA2013	0.347589	0.645143	0.178913	0.21739	0.12091	0.496366	0.172405	0.323961
UMPS	0.202514	0.706642	0.307251	0.0420728	0.0435336	0.454578	0.130952	0.323626
ACVR2A	0.179397	0.548068	0.0364286	0.0427046	0.041897	0.363732	0.0403434	0.323389
FITM2	0.027569	0.659262	0.0169258	0.010014	0.0345451	0.343415	0.020495	0.32292
HPR	0.533302	0.202082	0.0860676	0.0311309	0.018306	0.367692	0.0451682	0.322524
PPAT	0.698516	0.938323	0.910225	0.331015	0.248016	0.818419	0.496418	0.322001
RAD51D	0.861325	0.931786	0.69509	0.128047	0.900616	0.896556	0.574584	0.321972
NEK5	0.35702	0.3455	0.0291409	0.0190009	0.0398766	0.35126	0.0293394	0.32192
DHRSX	0.444335	0.507219	0.00747233	0.0134373	0.441192	0.475777	0.154034	0.321743
PMS2	0.16028	0.839653	0.220033	0.0752582	0.244439	0.499967	0.17991	0.320056
ZNF284	0.550161	0.941224	0.527773	0.479372	0.272786	0.745693	0.426644	0.319049
VTI1B	0.64711	0.87652	0.574565	0.560751	0.193305	0.761815	0.442873	0.318942
ZNF763	0.619745	0.725069	0.273711	0.139755	0.647676	0.672407	0.353714	0.318693
KIF18A	0.989972	0.994884	0.0430197	0.978868	0.999504	0.992428	0.673797	0.31863
RHOA	0.439797	0.830158	0.0669343	0.0241289	0.859968	0.634977	0.31701	0.317967
KRAS	0.22886	0.985529	0.0258519	0.170357	0.671789	0.607194	0.289333	0.317862
LSM10	0.902553	0.941922	0.693687	0.813269	0.308285	0.922237	0.60508	0.317157
HMGN2	0.951828	0.941612	0.696153	0.824369	0.370373	0.94672	0.630299	0.316422
TAPT1	0.639106	0.2016	0.147487	0.0311542	0.133993	0.420353	0.104211	0.316142
MYO1H	0.477778	0.623483	0.303894	0.202694	0.196908	0.55063	0.234499	0.316132
ENHO	0.683508	0.206263	0.161134	0.0907527	0.137098	0.444885	0.129662	0.315224
SLC35B2	0.687137	0.0947041	0.0425193	0.00599189	0.180514	0.39092	0.0763416	0.314579
RAMAC	0.908032	0.829027	0.226856	0.567191	0.868052	0.868529	0.554033	0.314496
OGFOD1	0.54995	0.258257	0.0242193	0.110362	0.134899	0.404103	0.0898269	0.314276
ATP6V1B2	1	0.969823	1	1	0.0124614	0.984911	0.67082	0.314091
DERL1	0.100093	0.895169	0.027272	0.174556	0.349662	0.497631	0.18383	0.313801
UBE2T	0.330556	0.581153	0.118096	0.17391	0.135065	0.455855	0.142357	0.313498
C18orf21	0.572357	0.788178	0.143937	0.200281	0.759165	0.680268	0.367794	0.312473
GLRX	0.582699	0.499283	0.214428	0.438851	0.034497	0.540991	0.229259	0.311732
PPP2R1A	0.981468	0.971856	0.936232	0.0982189	0.962331	0.976662	0.665594	0.311068
RCN1	0.833562	0.0483486	0.0626682	0.190388	0.137295	0.440955	0.130117	0.310838
ABCD3	0.523287	0.199159	0.0917535	0.0245917	0.0354772	0.361223	0.0506075	0.310616
ZWILCH	0.432195	0.543757	0.161708	0.169871	0.204094	0.487976	0.178558	0.309418
TFDP1	0.855981	0.863856	0.605144	0.638578	0.410996	0.859919	0.551572	0.308346
CNOT11	0.685167	0.0442269	0.130494	0.0382773	0.00686583	0.364697	0.0585458	0.306151
CD2BP2	0.216136	0.782146	0.195097	0.164154	0.220082	0.499141	0.193111	0.30603
MPRIP	0.626094	0.685512	0.398184	0.500739	0.150984	0.655803	0.349969	0.305835
ALDH18A1	0.771777	0.0286367	0.129336	0.084827	0.0695687	0.400207	0.0945773	0.30563
EMC2	0.200919	0.926589	0.0259884	0.0935564	0.656865	0.563754	0.258803	0.304951
SET	0.517552	0.559015	0.172962	0.315707	0.217047	0.538284	0.235239	0.303045
GPATCH1	0.099577	0.832697	0.0369107	0.12635	0.326032	0.466137	0.163097	0.30304
TEPSIN	0.600528	0.366957	0.147207	0.208538	0.186689	0.483743	0.180811	0.302931
PAPOLA	0.0733744	0.59855	0.00240572	0.0537371	0.0453185	0.335962	0.0338204	0.302142
ZFHX4	0.0165232	0.617936	0.0207027	0.0142252	0.0108935	0.317229	0.0152738	0.301956
PGS1	0.643935	0.938611	0.372101	0.205913	0.89116	0.791273	0.489725	0.301548
AASDHPPT	0.580335	0.583472	0.514832	0.0471711	0.280593	0.581903	0.280865	0.301038
OXA1L	0.615589	0.815332	0.369966	0.0850029	0.789556	0.71546	0.414842	0.300619
ORC5	0.792602	0.941138	0.649546	0.361836	0.688997	0.86687	0.566793	0.300077
NXT1	0.345109	0.905038	0.185215	0.214202	0.576869	0.625073	0.325429	0.299645
RER1	0.142652	0.576687	0.110476	0.0394583	0.0320214	0.359669	0.060652	0.299017
NCAPD3	0.671229	0.939161	0.557074	0.35806	0.604573	0.805195	0.506569	0.298626
RRAGA	0.423456	0.934802	0.0979489	0.209859	0.833885	0.679129	0.380564	0.298564
DPH3	0.996504	0.994587	0.991352	0.135397	0.964834	0.995545	0.697194	0.298351
EIPR1	0.66461	0.140868	0.0924502	0.162213	0.0585764	0.402739	0.104413	0.298326
TENT4B	0.660382	0.110888	0.0820306	0.0174147	0.163909	0.385635	0.0877847	0.29785
NBAS	0.799265	0.942091	0.17019	0.644338	0.906399	0.870678	0.573643	0.297035
SETD2	0.645494	0.674579	0.217041	0.187649	0.686295	0.660037	0.363661	0.296375
HNRNPA3	0.794425	0.736516	0.58814	0.75572	0.0638454	0.765471	0.469235	0.296236
TELO2	0.765632	0.908853	0.547227	0.132669	0.944507	0.837242	0.541468	0.295775
NKAP	0.849613	0.83897	0.655223	0.0381068	0.955191	0.844291	0.549507	0.294784
SSX5	0.814726	0.357354	0.0707229	0.283621	0.521029	0.58604	0.291791	0.294249
MLX	0.820964	0.565333	0.123479	0.756747	0.316773	0.693148	0.399	0.294148
FAM210A	0.691068	0.318026	0.0205164	0.0446999	0.567418	0.504547	0.210878	0.293669
CAD	0.179378	0.765081	0.119678	0.231918	0.184858	0.47223	0.178818	0.293411
BRIP1	0.0692536	0.699985	0.0441733	0.0908288	0.140321	0.384619	0.0917745	0.292845
CENPP	0.722978	0.69981	0.102837	0.250583	0.904163	0.711394	0.419194	0.292199
CDC25B	0.394221	0.462234	0.0522065	0.295522	0.061199	0.428228	0.136309	0.291918
N6AMT1	0.225903	0.942281	0.135591	0.343598	0.397685	0.584092	0.292291	0.291801
ELK3	0.0780127	0.533759	0.0109937	0.00957895	0.0227479	0.305886	0.0144402	0.291445
PSME3	0.191112	0.851051	0.130029	0.258748	0.303393	0.521082	0.230723	0.290358
PARP1	0.659415	0.248347	0.0589122	0.234823	0.196903	0.453881	0.163546	0.290335
RRAD	0.515363	0.205507	0.0665693	0.0462181	0.0975803	0.360435	0.0701226	0.290312
SPNS1	0.379875	0.422018	0.119696	0.0355289	0.179346	0.400947	0.111524	0.289423
MRE11	0.75413	0.828301	0.332498	0.708795	0.464245	0.791216	0.501846	0.289369
YJEFN3	0.787577	0.587595	0.553132	0.292019	0.35091	0.687586	0.398687	0.288899
ITGAV	0.909916	0.892085	0.687525	0.984188	0.166026	0.901001	0.61258	0.288421
GPX2	0.589502	0.145398	0.0345967	0.141115	0.0616166	0.36745	0.0791095	0.28834
ACLY	0.456854	0.943127	0.286323	0.331484	0.619931	0.699991	0.412579	0.287411
FAM98B	0.849079	0.506423	0.307595	0.276711	0.587694	0.677751	0.390666	0.287085
SLC6A8	0.373675	0.322379	0.0693853	0.0107981	0.103384	0.348027	0.0611892	0.286838
RAP1B	0.985527	0.912667	0.228846	0.867323	0.891375	0.949097	0.662515	0.286582
BCAP31	0.136823	0.877481	0.0428063	0.0979536	0.5216	0.507152	0.220787	0.286365
HOXC9	0.609031	0.0971764	0.0635507	0.0301566	0.106998	0.353104	0.0669018	0.286202
POT1	0.52833	0.937146	0.234714	0.867743	0.237647	0.732738	0.446701	0.286037
PRB4	0.1993	0.569156	0.00359697	0.101522	0.189905	0.384228	0.0983415	0.285887
INO80B	0.760889	0.485338	0.252289	0.301973	0.459131	0.623113	0.337798	0.285316
TRIM23	0.21783	0.424205	0.076142	0.0235569	0.00768906	0.321018	0.035796	0.285222
USE1	0.714768	0.572037	0.135845	0.223761	0.715469	0.643403	0.358359	0.285044
RTRAF	0.971167	0.774506	0.531029	0.743898	0.488498	0.872837	0.587808	0.285028
HSPA14	0.0149942	0.940266	0.0288661	0.0351512	0.514858	0.47763	0.192959	0.284672
CXXC1	0.651274	0.602138	0.0330509	0.505083	0.488313	0.626706	0.342149	0.284557
POC1B	0.123486	0.566023	0.0296391	0.0603379	0.0934445	0.344754	0.0611405	0.283614
POLE3	0.0587395	0.830858	0.109034	0.173392	0.201901	0.444799	0.161442	0.283356
RMI2	0.506403	0.79679	0.213623	0.281762	0.610816	0.651596	0.368734	0.282863
FEN1	0.860002	0.966594	0.564388	0.582634	0.744363	0.913298	0.630462	0.282836
E2F3	0.298442	0.904152	0.272882	0.512011	0.171036	0.601297	0.318643	0.282654
INPP5K	0.0976007	0.607614	0.029193	0.128986	0.0517747	0.352607	0.0699845	0.282623
MAPRE1	0.75694	0.734636	0.422342	0.637102	0.330965	0.745788	0.46347	0.282318
ATF1	0.277436	0.388499	0.0451043	0.0231151	0.0855589	0.332968	0.0512594	0.281708
DND1	0.379643	0.380539	0.0663418	0.160965	0.06829	0.380091	0.0985323	0.281559
PMM2	0.359271	0.43611	0.106364	0.0650085	0.178103	0.39769	0.116492	0.281198
RHEB	0.967028	0.949552	0.213394	0.866956	0.953558	0.95829	0.677969	0.280321
H2AC7	0.683784	0.515492	0.0576298	0.165428	0.736155	0.599638	0.319737	0.2799
AKIP1	0.0735641	0.625324	0.103488	0.0642221	0.0466459	0.349444	0.071452	0.277992
DHX30	0.498331	0.207044	0.112609	0.0755834	0.0361186	0.352687	0.0747704	0.277917
RC3H1	0.253139	0.398879	0.0502273	0.0640605	0.0302492	0.326009	0.048179	0.27783
DHX29	0.0497884	0.752193	0.249816	0.0664597	0.0535004	0.40099	0.123259	0.277732
C5orf15	0.404087	0.452719	0.146614	0.0333019	0.272581	0.428403	0.150832	0.27757
TIAL1	0.664839	0.194124	0.0133956	0.0272663	0.415434	0.429482	0.152032	0.27745
C18orf32	0.436981	0.234139	0.0231597	0.0316552	0.120931	0.33556	0.058582	0.276978
IGF2BP2	0.579813	0.112299	0.0488753	0.0764495	0.0829885	0.346056	0.0694378	0.276618
CTU1	0.78028	0.903096	0.859933	0.442779	0.393732	0.841688	0.565482	0.276207
GMNN	0.828662	0.881421	0.694577	0.085172	0.957369	0.855041	0.579039	0.276002
CHD1	0.155483	0.937256	0.0457791	0.304039	0.46173	0.546369	0.270516	0.275853
CINP	0.960298	0.951462	0.201754	0.858684	0.979675	0.95588	0.680038	0.275842
TSSK6	0.628713	0.0349558	0.100851	0.034422	0.0327092	0.331834	0.0559941	0.27584
EMC4	0.579811	0.658634	0.100858	0.0602899	0.869475	0.619222	0.343541	0.275681
PWP1	0.830815	0.94097	0.371259	0.953201	0.506614	0.885892	0.610358	0.275534
MYC	0.895546	0.999503	0.490009	0.789617	0.738612	0.947524	0.672746	0.274778
CCDC144A	0.476612	0.877404	0.680803	0.288774	0.239651	0.677008	0.403076	0.273932
C19orf53	0.799362	0.508107	0.500284	0.111899	0.527642	0.653734	0.379942	0.273793
AP3B1	0.0647885	0.657054	0.0185767	0.0311612	0.211789	0.360921	0.0871756	0.273745
HUWE1	0.969979	0.933622	0.410794	0.674399	0.950544	0.951801	0.678579	0.273222
ENDOG	0.620595	0.413953	0.0960609	0.329608	0.307322	0.517274	0.24433	0.272944
WNK1	0.820009	0.946069	0.0500339	0.827599	0.954767	0.883039	0.6108	0.272239
PXN	0.748288	0.453242	0.226695	0.194516	0.565666	0.600765	0.328959	0.271806
GNPNAT1	0.523569	0.743088	0.783067	0.255568	0.0459701	0.633329	0.361535	0.271794
PPP2R5C	0.315608	0.275951	0.0164432	0.00989857	0.0456785	0.295779	0.0240068	0.271773
NOLC1	0.730168	0.865669	0.248824	0.730205	0.599652	0.797919	0.526227	0.271692
DGCR8	0.72963	0.675368	0.0418738	0.870302	0.380422	0.702499	0.430866	0.271633
GAK	0.631049	0.939803	0.151907	0.472537	0.917507	0.785426	0.513984	0.271442
FANCA	0.106677	0.600089	0.0363711	0.0359887	0.174174	0.353383	0.0821779	0.271205
CEPT1	0.223745	0.920031	0.325171	0.220055	0.357521	0.571888	0.300916	0.270973
LAGE3	0.786443	0.322235	0.122263	0.529939	0.198302	0.554339	0.283502	0.270838
YRDC	0.999779	0.946627	0.999988	0.862533	0.245916	0.973203	0.702812	0.27039
VBP1	0.644804	0.820055	0.198178	0.234146	0.956403	0.732429	0.462909	0.26952
PGGT1B	0.775121	0.783031	0.172848	0.605556	0.750522	0.779076	0.509642	0.269434
MORC2	0.0275492	0.584296	0.0247043	0.0337909	0.0520969	0.305922	0.036864	0.269058
SETDB1	0.0523887	0.909241	0.279786	0.0899172	0.265729	0.480815	0.211811	0.269004
UBIAD1	0.245831	0.406624	0.054245	0.0553117	0.064217	0.326227	0.0579246	0.268303
TLCD1	0.207635	0.699048	0.130089	0.202347	0.224388	0.453342	0.185608	0.267734
WDR61	0.802693	0.892761	0.693718	0.109878	0.936645	0.847727	0.580081	0.267646
NDUFA4	0.643821	0.647082	0.0988162	0.569446	0.4663	0.645452	0.378187	0.267264
ATAD5	0.302159	0.570224	0.0683228	0.080124	0.358932	0.436191	0.169126	0.267065
IMPDH2	0.431724	0.940179	0.839487	0.053011	0.368968	0.685951	0.420489	0.265463
HNRNPH1	0.984327	0.882326	0.133771	0.920537	0.952942	0.933326	0.669083	0.264243
CA5A	0.704701	0.802117	0.691511	0.263497	0.513407	0.753409	0.489472	0.263937
CDIN1	0.187133	0.485655	0.0130013	0.132814	0.0719176	0.336394	0.0725776	0.263816
WWTR1	0.140148	0.940774	0.145592	0.596152	0.0882012	0.540461	0.276648	0.263813
UBE2D3	0.551662	0.942118	0.555354	0.825295	0.0686581	0.74689	0.483102	0.263787
C9orf78	0.821902	0.751972	0.127869	0.754274	0.687539	0.786937	0.523227	0.263709
KPTN	0.139764	0.450965	0.0682943	0.0131737	0.0142179	0.295364	0.0318953	0.263469
SACS	0.193257	0.410506	0.0335749	0.0506821	0.0325994	0.301881	0.0389522	0.262929
NUP43	0.780699	0.797346	0.450189	0.14104	0.98756	0.789023	0.526263	0.26276
AK1	0.215366	0.562497	0.110953	0.0609598	0.207874	0.388931	0.126596	0.262336
ADH5	0.572695	0.473529	0.171038	0.059438	0.55303	0.523112	0.261169	0.261943
CNOT4	0.450045	0.186834	0.00597283	0.0394447	0.124685	0.318439	0.0567008	0.261739
DYNLL1	0.929758	0.872515	0.302766	0.936157	0.679413	0.901137	0.639446	0.261691
EIF5B	0.469814	0.563894	0.105697	0.0813886	0.578701	0.516854	0.255262	0.261592
DCLRE1B	0.883181	0.84628	0.490934	0.723162	0.597022	0.864731	0.603706	0.261025
FAAP100	0.213666	0.615894	0.0837682	0.212848	0.165996	0.41478	0.154204	0.260576
ZC3H18	0.895972	0.940904	0.615081	0.750989	0.609428	0.918438	0.658499	0.259939
BMF	0.700269	0.495905	0.396032	0.103417	0.516056	0.598087	0.338502	0.259585
SUPT4H1	0.817141	0.942082	0.213376	0.866688	0.780371	0.879611	0.620145	0.259466
RAB40B	0.411311	0.251509	0.041576	0.0842162	0.0900913	0.33141	0.0719612	0.259449
TRMT6	0.703606	0.446801	0.0644663	0.19732	0.685689	0.575203	0.315825	0.259378
RBSN	0.734326	0.709872	0.111221	0.71129	0.567412	0.722099	0.463308	0.258792
C8orf76	0.0368588	0.537841	0.0130506	0.0176926	0.0550891	0.28735	0.0286108	0.258739
LSM12	0.509576	0.627483	0.0734661	0.288907	0.568136	0.56853	0.31017	0.25836
NELFCD	0.80298	0.942555	0.725406	0.873132	0.246786	0.872768	0.615108	0.257659
ATF4	0.892648	0.932789	0.706617	0.824637	0.436483	0.912718	0.655913	0.256806
PPM1D	0.0495764	0.565276	0.0449076	0.0370307	0.0700125	0.307426	0.0506503	0.256776
GZMH	0.78279	0.566833	0.423624	0.484881	0.347746	0.674812	0.41875	0.256062
TAF13	0.788346	0.431047	0.132204	0.783605	0.147503	0.609697	0.354437	0.255259
ARPC2	0.818326	0.894491	0.270436	0.877765	0.655828	0.856409	0.601343	0.255065
METTL1	0.0694583	0.941721	0.0740351	0.164462	0.514228	0.50559	0.250908	0.254681
ZKSCAN5	0.702224	0.097023	0.0699275	0.247904	0.117426	0.399624	0.145086	0.254538
CD86	0.44757	0.310393	0.339096	0.0175469	0.0177626	0.378981	0.124802	0.25418
PTPRZ1	0.502961	0.0401097	0.0145942	0.0200788	0.0193048	0.271535	0.0179926	0.253543
VPS29	0.704509	0.732523	0.50582	0.153468	0.735946	0.718516	0.465078	0.253438
ZNF479	0.331072	0.517515	0.174881	0.133211	0.204764	0.424293	0.170952	0.253341
MTX2	0.238848	0.354739	0.0211756	0.0518808	0.057445	0.296793	0.0435005	0.253293
JTB	0.405116	0.204513	0.131015	0.0116743	0.0143569	0.304814	0.0523487	0.252466
RAD1	0.763554	0.60638	0.0920386	0.381876	0.823725	0.684967	0.432547	0.252421
PUM3	0.0315558	0.595649	0.00937857	0.110466	0.0701162	0.313602	0.0633202	0.250282
EMC8	0.181398	0.402205	0.0265571	0.0346954	0.0639364	0.291801	0.0417296	0.250072
KIR3DL2	0.53575	0.0265923	0.0076177	0.0716511	0.0162223	0.281171	0.0318304	0.249341
ESCO2	0.293251	0.483672	0.0388851	0.309743	0.0691954	0.388462	0.139274	0.249187
MAPK14	0.302066	0.333177	0.036825	0.100993	0.0677363	0.317621	0.0685182	0.249103
EGLN2	0.279848	0.887784	0.268006	0.387182	0.349953	0.583816	0.335047	0.248769
RAD51C	0.796389	0.948782	0.589085	0.327454	0.955201	0.872585	0.623913	0.248672
PIGH	0.180639	0.775182	0.0713297	0.39187	0.224653	0.477911	0.229284	0.248627
KIF2C	0.901219	0.430739	0.42846	0.102037	0.722136	0.665979	0.417544	0.248434
CCDC106	0.296623	0.42402	0.0990343	0.19622	0.0405676	0.360322	0.111941	0.248381
GLYATL1	0.538182	0.0351358	0.0336453	0.0202768	0.0611478	0.286659	0.0383566	0.248302
FANCL	0.145771	0.498551	0.0465109	0.026996	0.148201	0.322161	0.0739025	0.248259
CNPY2	0.475636	0.286118	0.173306	0.16954	0.0555006	0.380877	0.132782	0.248095
NCKAP5L	0.500116	0.209173	0.0833108	0.0552209	0.186061	0.354645	0.108198	0.246447
ACSL4	0.130347	0.442394	0.00867973	0.0287793	0.0823341	0.286371	0.039931	0.24644
ADAT2	0.597859	0.941518	0.56203	0.164863	0.843186	0.769688	0.52336	0.246328
CHMP1A	0.257567	0.576395	0.066439	0.305886	0.139856	0.416981	0.170727	0.246254
CXADR	0.116662	0.75757	0.130898	0.0970842	0.344741	0.437116	0.190908	0.246208
NDUFB9	0.651272	0.886043	0.211891	0.629413	0.72612	0.768658	0.522475	0.246183
EIF1	0.94755	0.9939	0.719314	0.504866	0.951021	0.970725	0.725067	0.245658
YEATS4	0.904202	0.816351	0.404538	0.483215	0.957086	0.860277	0.614946	0.245331
NRDC	0.67088	0.20393	0.250307	0.091069	0.235177	0.437405	0.192184	0.24522
APEX2	0.855418	0.236067	0.674525	0.0232873	0.20494	0.545742	0.300917	0.244825
SBDS	0.99089	0.999665	0.254753	0.998038	0.999671	0.995277	0.750821	0.244457
EIF5A	0.735442	0.9359	0.199213	0.621045	0.954606	0.835671	0.591622	0.24405
HYLS1	0.275497	0.258218	0.0203709	0.0132385	0.0352724	0.266858	0.0229606	0.243897
RIPK3	0.641608	0.6149	0.346678	0.668654	0.137941	0.628254	0.384424	0.24383
DDA1	0.810977	0.266461	0.12632	0.399313	0.359181	0.538719	0.294938	0.243781
PIGK	0.372352	0.163777	0.0108501	0.0301603	0.0318854	0.268065	0.0242986	0.243766
MAPK1	0.0101891	0.582934	0.074233	0.0441958	0.0406262	0.296562	0.0530183	0.243543
PPY	0.749831	0.687381	0.222256	0.839321	0.364064	0.718606	0.475214	0.243392
SNAP23	0.351342	0.996715	0.068585	0.228619	0.995414	0.674029	0.430873	0.243156
PNO1	0.950701	0.943058	0.366026	0.788728	0.957317	0.94688	0.704024	0.242856
VPS4A	0.982617	0.139787	0.402394	0.30781	0.2458	0.561202	0.318668	0.242534
ANP32B	0.0548419	0.660715	0.154959	0.0970618	0.0959116	0.357779	0.115978	0.241801
PTMA	0.584713	0.943839	0.441896	0.856056	0.270727	0.764276	0.522893	0.241383
ZDHHC19	0.32137	0.292784	0.0467249	0.117186	0.0331806	0.307077	0.0656973	0.24138
HAUS2	0.882619	0.69936	0.0616672	0.824835	0.76319	0.79099	0.549897	0.241092
MORF4L1	0.103143	0.428748	0.0233843	0.0146795	0.0367356	0.265945	0.0249331	0.241012
NGDN	0.996331	0.94361	0.727183	0.864132	0.595815	0.969971	0.729044	0.240927
SMAD4	0.0298028	0.464379	0.00950587	0.00694192	0.00320591	0.247091	0.00655123	0.24054
PTPMT1	0.398019	0.938492	0.328395	0.134926	0.81987	0.668256	0.42773	0.240525
RMI1	0.78085	0.954765	0.635178	0.519348	0.72738	0.867808	0.627302	0.240505
ZNF484	0.461214	0.157736	0.0173914	0.148688	0.0421906	0.309475	0.0694233	0.240052
BSN	0.361132	0.299245	0.118598	0.0845878	0.06995	0.330188	0.0910453	0.239143
LIAS	0.222125	0.463395	0.153412	0.100473	0.0583217	0.34276	0.104069	0.238691
CHORDC1	0.66236	0.941914	0.277189	0.495982	0.918102	0.802137	0.563758	0.238379
FLII	0.114673	0.634171	0.0871805	0.226579	0.0954361	0.374422	0.136398	0.238023
CMTR2	0.141881	0.469763	0.0461358	0.0102953	0.147523	0.305822	0.0679848	0.237837
MIIP	0.585524	0.228903	0.0503672	0.385376	0.0725045	0.407214	0.169416	0.237798
GMPS	0.699505	0.976784	0.827004	0.782295	0.191786	0.838145	0.600362	0.237783
HCFC1R1	0.639499	0.563383	0.141533	0.535191	0.414498	0.601441	0.36374	0.237701
TAP1	0.546726	0.265785	0.198787	0.115372	0.192009	0.406256	0.168723	0.237533
ZC3H8	0.944564	0.941598	0.924176	0.969264	0.223614	0.943081	0.705685	0.237396
POTEC	0.514127	0.0112001	0.0146406	0.0552995	0.00759691	0.262663	0.0258456	0.236818
CDK4	0.120424	0.655163	0.0126011	0.326526	0.115482	0.387794	0.151536	0.236257
PPP1CB	0.967402	0.941685	0.915919	0.287143	0.952183	0.954544	0.718415	0.236129
NHLRC2	0.449986	0.959748	0.974595	0.0817512	0.35007	0.704867	0.468805	0.236062
MAU2	0.463023	0.620919	0.37766	0.513532	0.0279955	0.541971	0.306396	0.235575
BCL2L12	0.22248	0.314072	0.0358202	0.0465826	0.0170026	0.268276	0.0331351	0.235141
LIN9	0.583597	0.645907	0.282004	0.171553	0.685468	0.614752	0.379675	0.235077
VPS39	0.0935034	0.577399	0.146731	0.0783674	0.0761609	0.335451	0.10042	0.235031
IFITM2	0.512902	0.502774	0.241994	0.322453	0.254016	0.507838	0.272821	0.235017
NLRP13	0.0410018	0.686416	0.173768	0.158445	0.0551542	0.363709	0.129123	0.234586
VCPIP1	0.254471	0.625337	0.0592852	0.0408304	0.516644	0.439904	0.205587	0.234317
HEATR6	0.196848	0.507196	0.0299171	0.0491506	0.274315	0.352022	0.117794	0.234228
RTCB	0.83453	0.953982	0.506302	0.797269	0.678274	0.894256	0.660615	0.233641
DHX35	0.602521	0.608392	0.0135876	0.29302	0.809741	0.605457	0.372116	0.23334
ARMC7	0.853846	0.970973	0.954147	0.0899063	0.993973	0.912409	0.679342	0.233067
INHBC	0.400031	0.166071	0.0490104	0.0534008	0.0476313	0.283051	0.0500141	0.233037
OPA1	0.830291	0.638746	0.441766	0.484951	0.580851	0.734518	0.502523	0.231996
SPICE1	0.503976	0.157014	0.0688418	0.036165	0.19074	0.330495	0.0985823	0.231913
PTMS	0.605842	0.88696	0.107581	0.562431	0.873577	0.746401	0.51453	0.231871
LCN10	0.543098	0.603253	0.162589	0.609572	0.252354	0.573175	0.341505	0.23167
MTHFD1	0.0418744	0.872004	0.541575	0.0741307	0.0608444	0.456939	0.225517	0.231423
SAMD4A	0.280941	0.263561	0.0606449	0.0221611	0.0398269	0.272251	0.0408776	0.231373
ETS1	0.00552625	0.511871	0.0107342	0.0164597	0.0548987	0.258699	0.0273642	0.231334
H3-3B	0.788812	0.285297	0.0476573	0.425908	0.444339	0.537054	0.305968	0.231086
MAPK6	0.223751	0.309215	0.0118703	0.0245526	0.0711079	0.266483	0.0358436	0.230639
DNAAF10	0.926611	0.760659	0.727721	0.157088	0.956027	0.843635	0.613612	0.230023
IPO5	0.0710604	0.700499	0.176087	0.0235522	0.269136	0.385779	0.156259	0.229521
CNBP	0.0613175	0.448014	0.0547042	0.00400738	0.0171606	0.254666	0.0252907	0.229375
UNC119	0.235925	0.580139	0.196791	0.0730982	0.26667	0.408032	0.178853	0.229178
INPP5B	0.30217	0.316783	0.157051	0.0375473	0.0481132	0.309477	0.0809037	0.228573
NANP	0.469244	0.0739793	0.0383385	0.0376895	0.0539279	0.271612	0.0433186	0.228293
ACTR3	0.637466	0.843702	0.0542051	0.707438	0.776686	0.740584	0.512776	0.227808
SYT5	0.600662	0.0553165	0.0932826	0.0644093	0.143325	0.327989	0.100339	0.22765
MTF1	0.176161	0.52049	0.18192	0.0467171	0.133414	0.348325	0.120684	0.227641
CCDC137	0.425043	0.758106	0.275188	0.511999	0.305251	0.591574	0.364146	0.227428
SLC25A1	0.249094	0.459726	0.067347	0.197258	0.116566	0.35441	0.127057	0.227353
BHLHE22	0.0128471	0.48519	0.0315177	0.0160518	0.0185543	0.249018	0.0220412	0.226977
SLC25A40	0.318443	0.258985	0.108995	0.0628261	0.0143234	0.288714	0.0620481	0.226666
DYNC1LI2	0.299372	0.270163	0.0598281	0.0116395	0.103011	0.284768	0.0581597	0.226608
ANAPC13	0.363134	0.714047	0.409843	0.2075	0.320984	0.53859	0.312776	0.225814
WDR62	0.401158	0.310001	0.0191311	0.233789	0.13748	0.35558	0.130133	0.225446
KIF20A	0.873516	0.941612	0.627744	0.793635	0.625712	0.907564	0.682364	0.2252
HNRNPH3	0.648103	0.133362	0.0265231	0.353114	0.117536	0.390732	0.165724	0.225008
FABP5	0.85935	0.933223	0.739271	0.887054	0.388676	0.896287	0.671667	0.22462
TRIR	0.513652	0.171344	0.040328	0.124359	0.189648	0.342498	0.118112	0.224386
PTBP1	0.691831	0.828029	0.177432	0.839448	0.591079	0.75993	0.535987	0.223943
DOCK7	0.110854	0.577147	0.147154	0.0469687	0.16707	0.344001	0.120397	0.223603
ZBTB2	0.211009	0.399383	0.0148176	0.163533	0.0675589	0.305196	0.0819699	0.223226
H2AJ	0.705884	0.835818	0.198995	0.527275	0.91683	0.770851	0.5477	0.223151
ORC3	0.825358	0.842946	0.500512	0.811968	0.521452	0.834152	0.611311	0.222841
MYDGF	0.480069	0.0730567	0.0149826	0.0638666	0.0825229	0.276563	0.0537907	0.222772
UBE2D2	0.432034	0.150242	0.0053399	0.174632	0.0260365	0.291138	0.0686694	0.222469
FGF21	0.139783	0.394772	0.0561404	0.0517565	0.0269804	0.267277	0.0449591	0.222318
UBE2S	0.744446	0.670103	0.293748	0.437456	0.724116	0.707274	0.485107	0.222167
PDXDC1	0.417285	0.202655	0.0900784	0.0330005	0.141904	0.30997	0.0883277	0.221642
SRF	0.879019	0.941767	0.580162	0.849505	0.636676	0.910393	0.688781	0.221612
VCL	0.659588	0.549141	0.351848	0.387554	0.40924	0.604365	0.382881	0.221484
CPXCR1	0.460173	0.169782	0.0268015	0.161111	0.0931854	0.314978	0.0936994	0.221278
ZNF622	0.113678	0.410246	0.025331	0.0539936	0.0431257	0.261962	0.0408168	0.221145
PHF8	0.594293	0.0437887	0.0331098	0.151697	0.109359	0.319041	0.098055	0.220986
NUP42	0.0983515	0.519096	0.0801582	0.0461797	0.13808	0.308724	0.0881393	0.220585
ARF4	0.996322	0.942404	0.940126	0.677326	0.629051	0.969363	0.748834	0.220529
BRCA2	0.699767	0.219585	0.363643	0.2222	0.131786	0.459676	0.23921	0.220466
YWHAE	0.659056	0.92092	0.636853	0.807724	0.264267	0.789988	0.569614	0.220373
PIFO	0.75806	0.195888	0.0933741	0.0531911	0.623814	0.476974	0.256793	0.220181
TRAPPC13	0.464198	0.544521	0.1484	0.518781	0.185986	0.50436	0.284389	0.21997
SPTLC2	0.600632	0.390586	0.02512	0.419134	0.383119	0.495609	0.275791	0.219818
TUFM	0.796715	0.0495298	0.0148811	0.0798804	0.516459	0.423123	0.20374	0.219382
ZFP41	0.00352841	0.563925	0.0104855	0.11598	0.0669049	0.283727	0.0644569	0.21927
ERBIN	0.177242	0.278173	0.0182036	0.0033787	0.00563781	0.227707	0.00907338	0.218634
TSPAN31	0.324441	0.255004	0.0395517	0.0531013	0.121256	0.289723	0.0713031	0.21842
PTPN1	0.198627	0.827881	0.166291	0.576971	0.141529	0.513254	0.29493	0.218324
DNTTIP2	0.830529	0.940537	0.797436	0.4588	0.745531	0.885533	0.667255	0.218278
PDCD6IP	0.532143	0.0958645	0.0598485	0.0311331	0.196669	0.314004	0.0958836	0.21812
IPO8	0.123012	0.362054	0.00426198	0.0251329	0.0440151	0.242533	0.02447	0.218063
KIF18B	0.550615	0.413621	0.239156	0.178757	0.374991	0.482118	0.264301	0.217817
FBXL6	0.0553071	0.833682	0.226318	0.0936252	0.361109	0.444494	0.227018	0.217477
ADAM11	0.658425	0.515189	0.151525	0.46071	0.495832	0.586807	0.369356	0.217451
TDG	0.452422	0.305134	0.00586111	0.103281	0.37609	0.378778	0.161744	0.217034
NCL	0.833998	0.942295	0.582508	0.824749	0.60616	0.888146	0.671139	0.217007
NDUFAF1	0.41633	0.65781	0.132174	0.250094	0.578275	0.53707	0.320181	0.216889
HORMAD1	0.572725	0.216206	0.310852	0.0763606	0.147493	0.394466	0.178235	0.21623
ZBTB9	0.474161	0.153987	0.122105	0.0108773	0.161523	0.314074	0.0981685	0.215906
ZRANB2	0.611215	0.774244	0.144452	0.644745	0.643518	0.69273	0.477572	0.215158
PHF23	0.183296	0.614917	0.149582	0.292139	0.110741	0.399107	0.184154	0.214953
TLN1	0.773032	0.722271	0.621681	0.83948	0.139392	0.747652	0.533518	0.214134
HOMER3	0.386722	0.13069	0.0263405	0.0198272	0.0879286	0.258706	0.0446987	0.214007
LCN2	0.283092	0.208902	0.0323223	0.0347626	0.0305859	0.245997	0.0325569	0.21344
PCDHB7	0.367863	0.152693	0.0256376	0.033108	0.0819125	0.260278	0.046886	0.213392
MTSS1	0.13032	0.37778	0.0321736	0.0678375	0.0230693	0.25405	0.0410268	0.213023
C2orf49	0.718857	0.18692	0.249747	0.26028	0.210138	0.452889	0.240055	0.212834
ZEB1	0.0401483	0.516267	0.00587918	0.171119	0.020024	0.278208	0.0656742	0.212534
DHH	0.505395	0.112378	0.0216251	0.197682	0.0707559	0.308886	0.0966876	0.212199
SMIM7	0.635771	0.35679	0.108148	0.143595	0.601948	0.496281	0.284564	0.211717
ICMT	0.0576951	0.500185	0.0217209	0.0358847	0.144512	0.27894	0.0673725	0.211567
GTF3C4	0.521681	0.822323	0.33448	0.413571	0.633868	0.672002	0.460639	0.211362
ALCAM	0.231579	0.253047	0.0507743	0.0231615	0.0189638	0.242313	0.0309665	0.211346
MFN2	0.858929	0.6351	0.443286	0.219235	0.944526	0.747014	0.535683	0.211332
CBFB	0.586878	0.0316903	0.200947	0.0255994	0.0716911	0.309284	0.0994126	0.209871
LAMTOR3	0.336988	0.940152	0.251425	0.130567	0.904972	0.63857	0.428988	0.209581
ZNF593	0.783949	0.903869	0.588969	0.48923	0.825027	0.843909	0.634409	0.2095
PKIA	0.0133379	0.450488	0.0108013	0.0265408	0.0299496	0.231913	0.0224306	0.209482
MPI	0.67902	0.019798	0.365923	0.0143964	0.0395251	0.349409	0.139948	0.209461
IWS1	0.159167	0.301238	0.0139009	0.00873824	0.0407347	0.230202	0.0211246	0.209078
RETSAT	0.517668	0.187109	0.0957296	0.296764	0.0386909	0.352389	0.143728	0.20866
GNB1	0.118246	0.45609	0.0232847	0.172434	0.0405197	0.287168	0.0787461	0.208422
PPIE	0.960885	0.942197	0.597649	0.868605	0.763617	0.951541	0.74329	0.208251
KRT72	0.438951	0.12796	0.0403514	0.15421	0.0318606	0.283456	0.075474	0.207982
DYDC1	0.241647	0.286632	0.0324715	0.070517	0.0663119	0.264139	0.0564335	0.207706
EFR3A	0.558533	0.151004	0.00610744	0.398757	0.0370354	0.354768	0.1473	0.207469
NOL11	0.958035	0.942914	0.773457	0.779234	0.676379	0.950474	0.743023	0.207451
HCRTR1	0.43334	0.346484	0.101723	0.234616	0.211186	0.389912	0.182508	0.207403
REXO1	0.461467	0.0674504	0.0679323	0.0215315	0.0820439	0.264458	0.0571692	0.207289
ACTR5	0.336908	0.508674	0.460188	0.0535034	0.133399	0.422791	0.215697	0.207095
HMGCR	0.782852	0.922855	0.493597	0.856433	0.587314	0.852854	0.645781	0.207072
NPFF	0.458441	0.130654	0.117498	0.11268	0.0323787	0.294547	0.0875189	0.207028
PFDN4	0.326489	0.808817	0.171662	0.129019	0.781777	0.567653	0.360819	0.206833
LMBR1L	0.312025	0.460533	0.106024	0.392542	0.0401106	0.386279	0.179559	0.20672
SPRR1B	0.262858	0.226643	0.0106499	0.0289338	0.0745688	0.24475	0.0380508	0.2067
NUMB	0.240628	0.221145	0.0108226	0.0540413	0.00849562	0.230887	0.0244532	0.206434
TMX2	0.630133	0.294308	0.419247	0.27996	0.0682647	0.46222	0.255824	0.206397
PFDN1	0.407693	0.922535	0.309091	0.112642	0.954566	0.665114	0.458766	0.206348
EIF4EBP1	0.532896	0.0599708	0.0422133	0.15965	0.0692799	0.296434	0.0903812	0.206052
GSTM2	0.410556	0.372646	0.130143	0.417964	0.00908703	0.391601	0.185732	0.205869
UTP14A	0.959908	0.921709	0.516154	0.867328	0.822802	0.940808	0.735428	0.20538
SHOC1	0.37899	0.0872903	0.0173633	0.047645	0.0185704	0.23314	0.0278596	0.20528
CAND1	0.713671	0.893766	0.491516	0.691958	0.612032	0.803718	0.598502	0.205216
PAXIP1	0.354927	0.333023	0.188154	0.13445	0.0938655	0.343975	0.138823	0.205152
ANKRD65	0.71443	0.877656	0.153826	0.807407	0.813258	0.796043	0.591497	0.204547
ZNF579	0.608599	0.0089195	0.0102576	0.138934	0.163843	0.308759	0.104345	0.204414
FRG2C	0.131608	0.695671	0.406654	0.116501	0.105903	0.413639	0.209686	0.203954
SPANXN3	0.342249	0.210186	0.0250169	0.100503	0.0931908	0.276217	0.0729037	0.203314
WDR89	0.214947	0.292637	0.0128286	0.0937572	0.0449691	0.253792	0.0505183	0.203274
SLC39A10	0.422731	0.562731	0.112414	0.481728	0.274362	0.492731	0.289501	0.203229
SULT2B1	0.25318	0.285615	0.0871149	0.0433893	0.0711555	0.269398	0.0672199	0.202178
TMEM41A	0.0808019	0.485247	0.0468927	0.0493235	0.147561	0.283025	0.081259	0.201766
GOLT1B	0.738761	0.494775	0.0729695	0.855641	0.316543	0.616768	0.415051	0.201717
PPIP5K2	0.2395	0.490274	0.147093	0.249238	0.0946369	0.364887	0.163656	0.201231
SUCLA2	0.270324	0.487405	0.0593658	0.0386044	0.435108	0.378865	0.177693	0.201172
ERCC4	0.0596146	0.64338	0.14122	0.13591	0.174914	0.351498	0.150681	0.200816
GGNBP2	0.391219	0.214727	0.232051	0.0109895	0.0634583	0.302973	0.102166	0.200807
H4C9	0.290247	0.241913	0.0668912	0.103453	0.0265309	0.26608	0.065625	0.200455
ADPRS	0.473266	0.0713412	0.0971546	0.0651037	0.0533915	0.272303	0.0718833	0.20042
PROB1	0.204638	0.419349	0.189353	0.0988899	0.0466186	0.311994	0.111621	0.200373
NFYA	0.279748	0.397345	0.190162	0.170613	0.0537873	0.338546	0.138187	0.200359
THAP1	0.959501	0.944078	0.824411	0.457904	0.972446	0.951789	0.751587	0.200203
RNF11	0.536008	0.41997	0.145302	0.396084	0.292004	0.477989	0.277797	0.200192
ALG6	0.563913	0.414143	0.403369	0.157201	0.307651	0.489028	0.289407	0.199621
CBX1	0.883603	0.919671	0.645266	0.712617	0.748668	0.901637	0.702184	0.199453
RILPL2	0.242717	0.432975	0.0613402	0.269802	0.0842864	0.337846	0.138476	0.19937
GALP	0.388471	0.939375	0.336126	0.869582	0.188014	0.663923	0.464574	0.199349
CCNT1	0.126718	0.371296	0.0232027	0.0855525	0.0403855	0.249007	0.0497136	0.199294
SHMT1	0.0780745	0.544657	0.169681	0.123609	0.0431715	0.311366	0.112154	0.199212
SLC16A5	0.415231	0.329915	0.111144	0.068008	0.341523	0.372573	0.173558	0.199015
MACROH2A1	0.302234	0.210981	0.0514709	0.0353707	0.0863969	0.256608	0.0577461	0.198861
TUBG2	0.385353	0.575934	0.0684316	0.343373	0.433571	0.480644	0.281792	0.198852
MRGBP	0.85041	0.936259	0.594399	0.728155	0.761139	0.893335	0.694565	0.19877
PIK3CB	0.298972	0.214519	0.0145177	0.0413276	0.118397	0.256745	0.0580806	0.198665
DLST	0.109879	0.567205	0.256106	0.115549	0.0481629	0.338542	0.139939	0.198603
ODR4	0.42602	0.455709	0.0827365	0.547068	0.0970299	0.440865	0.242278	0.198587
TMEM86B	0.440387	0.091105	0.021517	0.171285	0.00893095	0.265746	0.0672444	0.198501
DDX6	0.984193	0.930717	0.806997	0.516519	0.954347	0.957455	0.759288	0.198167
ROMO1	0.870911	0.94209	0.812281	0.360011	0.953391	0.9065	0.708561	0.197939
HGH1	0.0275858	0.41872	0.041147	0.0101362	0.0259697	0.223153	0.025751	0.197402
DNM2	0.986328	0.936335	0.346199	0.96461	0.981132	0.961332	0.76398	0.197352
PSPC1	0.27269	0.261564	0.0675109	0.00748869	0.134496	0.267127	0.069832	0.197295
MCMDC2	0.0387934	0.535991	0.245286	0.00642207	0.0190219	0.287392	0.0902433	0.197149
PRAC1	0.641794	0.248798	0.049873	0.154275	0.5423	0.445296	0.248816	0.19648
DDN	0.659072	0.602295	0.653852	0.0159057	0.633538	0.630683	0.434432	0.196251
ETV6	0.018772	0.425623	0.00385522	0.0394736	0.0351104	0.222198	0.0261464	0.196051
MGAT2	0.135061	0.47834	0.0639967	0.118699	0.149858	0.306701	0.110851	0.195849
CCND3	0.497168	0.141495	0.266007	0.0581296	0.0465054	0.319332	0.123547	0.195784
TMEM52	0.113329	0.322698	0.010417	0.0104808	0.0465097	0.218014	0.0224692	0.195544
TRIM61	0.351725	0.381984	0.0428166	0.261151	0.211411	0.366854	0.171793	0.195062
PEX10	0.441333	0.0662234	0.026896	0.0384361	0.112324	0.253778	0.0592185	0.19456
NUCKS1	0.424588	0.00374303	0.00965019	0.018613	0.0311895	0.214165	0.0198176	0.194348
RETREG3	0.331765	0.292753	0.0174131	0.275029	0.0615441	0.312259	0.117996	0.194263
RBM7	0.309593	0.254661	0.0245249	0.202814	0.0376989	0.282127	0.0883458	0.193781
FASN	0.206654	0.442752	0.0306952	0.0791035	0.282993	0.324703	0.130931	0.193773
PRKAG1	0.283537	0.565744	0.166248	0.214765	0.312052	0.424641	0.231021	0.193619
GTF3C5	0.805967	0.778251	0.273271	0.646576	0.876829	0.792109	0.598892	0.193217
MAD2L1BP	0.575095	0.871874	0.198145	0.444754	0.947942	0.723484	0.53028	0.193204
EVX2	0.423854	0.0168548	0.0534803	0.00644178	0.0220143	0.220355	0.0273121	0.193042
KIAA1143	0.744463	0.896458	0.447535	0.766409	0.668523	0.82046	0.627489	0.192971
FXR1	0.134366	0.37236	0.0042367	0.052192	0.12487	0.253363	0.0604329	0.19293
NDUFB7	0.460693	0.339311	0.121873	0.10252	0.398	0.400002	0.207464	0.192537
MECR	0.339978	0.134985	0.0163938	0.0665433	0.0532123	0.237481	0.0453832	0.192098
HAT1	0.0124067	0.44411	0.0058032	0.0697693	0.0335324	0.228258	0.0363683	0.19189
KIF4A	0.943852	0.469549	0.0534948	0.534228	0.957198	0.706701	0.514973	0.191727
CBARP	0.309222	0.126318	0.015683	0.0151487	0.0478204	0.21777	0.0262174	0.191553
BICDL2	0.346572	0.300407	0.0296622	0.192675	0.174195	0.323489	0.132178	0.191312
PDCL3	0.798664	0.927011	0.597903	0.574732	0.843383	0.862837	0.672006	0.190832
PPA2	0.0696043	0.760304	0.0741358	0.0344442	0.564092	0.414954	0.224224	0.19073
RRAGC	0.208419	0.931839	0.211019	0.195214	0.732239	0.570129	0.379491	0.190638
KIF15	0.0595333	0.504722	0.117134	0.055874	0.1022	0.282128	0.0917359	0.190392
SETD5	0.415672	0.393042	0.309848	0.0912318	0.240826	0.404357	0.213969	0.190388
PAICS	0.216318	0.814751	0.824907	0.0805387	0.0703134	0.515534	0.325253	0.190281
PEA15	0.017827	0.406945	0.0161281	0.0325725	0.0190258	0.212386	0.0225755	0.189811
TOP1MT	0.283252	0.257959	0.00800928	0.0289258	0.205729	0.270605	0.0808881	0.189717
WDR36	0.809377	0.921036	0.544689	0.543676	0.93838	0.865206	0.675582	0.189625
NAIP	0.849878	0.601924	0.324302	0.544992	0.739571	0.725901	0.536288	0.189613
CCP110	0.226807	0.294282	0.138038	0.0218319	0.0548192	0.260545	0.071563	0.188982
SFR1	0.391087	0.0857946	0.0459867	0.0353732	0.0674454	0.238441	0.0496017	0.188839
KDM6B	0.352644	0.0991053	0.0179639	0.023295	0.069958	0.225875	0.0370723	0.188802
SEPHS1	0.110339	0.374448	0.0325064	0.113725	0.0149177	0.242393	0.0537164	0.188677
CENPO	0.284973	0.542066	0.0176526	0.150189	0.507326	0.41352	0.225056	0.188464
KRT18	0.826667	0.701583	0.459136	0.830203	0.437719	0.764125	0.575686	0.188439
POLR1H	0.8744	0.937413	0.762015	0.90931	0.481266	0.905906	0.71753	0.188376
COP1	0.145417	0.63937	0.0100028	0.506858	0.09598	0.392394	0.20428	0.188113
ALG8	0.777016	0.456712	0.508463	0.499953	0.279787	0.616864	0.429401	0.187463
EIF3J	0.78572	0.867679	0.475553	0.742188	0.700585	0.826699	0.639442	0.187258
STMN1	0.286034	0.148949	0.0453306	0.00364914	0.0417938	0.217492	0.0302579	0.187234
PSG8	0.100082	0.694662	0.507459	0.030008	0.0929621	0.397372	0.210143	0.187229
CHMP3	0.998889	0.941855	0.693168	0.702648	0.95426	0.970372	0.783358	0.187014
GEN1	0.0492044	0.403404	0.0134767	0.0230158	0.0816334	0.226304	0.0393753	0.186929
HS6ST1	0.596008	0.702766	0.444367	0.343766	0.599283	0.649387	0.462472	0.186915
FEM1C	0.324038	0.118101	0.00818449	0.00659555	0.0890652	0.22107	0.0346151	0.186455
ZCWPW2	0.0145245	0.418307	0.0556965	0.0205041	0.013704	0.216416	0.0299682	0.186447
MFSD14A	0.360531	0.218866	0.0777867	0.053504	0.178971	0.289698	0.103421	0.186278
CWF19L1	0.302109	0.240576	0.0234573	0.0883312	0.143754	0.271342	0.0851809	0.186161
CRH	0.00742228	0.444952	0.0462444	0.0231902	0.0508579	0.226187	0.0400975	0.18609
IPO13	0.985948	0.962647	0.917677	0.492282	0.955261	0.974297	0.788407	0.185891
TTC4	0.968165	0.660159	0.901402	0.64294	0.340867	0.814162	0.628403	0.185759
C19orf25	0.822277	0.904023	0.694787	0.525918	0.811794	0.86315	0.6775	0.18565
RFC1	0.812478	0.891636	0.680324	0.702709	0.616375	0.852057	0.666469	0.185588
SLX9	0.829005	0.727573	0.173873	0.710697	0.894217	0.778289	0.592929	0.18536
TRAIP	0.892862	0.876052	0.83159	0.304064	0.962453	0.884457	0.699369	0.185088
DIAPH1	0.0867404	0.424602	0.0594085	0.0988175	0.0556279	0.255671	0.0712846	0.184386
BRD7	0.163576	0.837948	0.126744	0.482262	0.340245	0.500762	0.316417	0.184345
KIAA1328	0.141949	0.3196	0.0317778	0.0312688	0.0766527	0.230775	0.0465664	0.184208
JSRP1	0.400963	0.0906821	0.0130932	0.0368274	0.135724	0.245823	0.0618814	0.183941
FCHO2	0.192102	0.43007	0.0998971	0.145941	0.135652	0.311086	0.127163	0.183923
TMEM208	0.0318922	0.467312	0.0473049	0.0349443	0.116652	0.249602	0.0663005	0.183301
SPANXN2	0.523302	0.408124	0.128982	0.505375	0.213184	0.465713	0.282514	0.183199
SNRPA	0.496402	0.255726	0.0795958	0.0246356	0.476805	0.376064	0.193679	0.182385
ATP1B1	0.128271	0.367014	0.0342276	0.106733	0.0549196	0.247643	0.0652934	0.182349
SHC1	0.387055	0.15674	0.209292	0.00656714	0.0531705	0.271898	0.0896767	0.182221
PPRC1	0.302319	0.63528	0.0375948	0.115783	0.706383	0.468799	0.286587	0.182212
VPS33A	0.858617	0.888023	0.424385	0.840282	0.809505	0.87332	0.69139	0.18193
FANCG	0.0657859	0.343615	0.0320949	0.0160857	0.0201494	0.2047	0.0227767	0.181924
HMGB1	0.980879	0.930812	0.515383	0.944287	0.863061	0.955846	0.774243	0.181602
INHBE	0.663784	0.69463	0.103516	0.747008	0.642846	0.679207	0.49779	0.181417
RETNLB	0.290515	0.102598	0.00318341	0.00985908	0.0336343	0.196557	0.0155589	0.180998
SMIM4	0.288606	0.173557	0.0566173	0.0172426	0.0764476	0.231082	0.0501025	0.180979
DET1	0.118955	0.508986	0.0222533	0.352335	0.0250946	0.31397	0.133228	0.180743
MGLL	0.087442	0.389593	0.129637	0.0253241	0.0190477	0.238517	0.0580029	0.180514
TYMS	0.830775	0.33361	0.908972	0.236605	0.0597101	0.582193	0.401762	0.18043
MICOS13	0.516245	0.0613566	0.0192397	0.120147	0.186158	0.288801	0.108515	0.180286
STAG1	0.114504	0.310849	0.04577	0.0220025	0.0298664	0.212676	0.0325463	0.18013
RAB3GAP1	0.0862218	0.355479	0.0405026	0.0306188	0.0511894	0.220851	0.0407703	0.18008
SERF2	0.145378	0.480121	0.0660623	0.130328	0.201871	0.31275	0.132754	0.179996
CHMP4C	0.0510256	0.382024	0.0416171	0.0475687	0.0208856	0.216525	0.0366904	0.179834
CEP120	0.074766	0.313412	0.00519811	0.0235267	0.0145041	0.194089	0.0144097	0.179679
FANCC	0.0729373	0.382053	0.0708149	0.0371932	0.0369538	0.227495	0.0483207	0.179174
MAP2K1	0.128316	0.35584	0.0176936	0.0428174	0.128658	0.242078	0.0630563	0.179022
DNAJB1	0.402597	0.341144	0.184187	0.161449	0.233117	0.37187	0.192918	0.178953
WBP1	0.79212	0.779911	0.554377	0.382385	0.884757	0.786016	0.607173	0.178842
PDCD5	0.758493	0.89354	0.714216	0.41266	0.814821	0.826016	0.647232	0.178784
WDR59	0.162238	0.578925	0.0696079	0.128624	0.37731	0.370582	0.191847	0.178735
RAD54B	0.024315	0.397219	0.047284	0.020009	0.0300277	0.210767	0.0324403	0.178327
NOP9	0.943366	0.953022	0.516376	0.838019	0.95523	0.948194	0.769875	0.178318
RIT1	0.397123	0.17056	0.201086	0.0377469	0.0777908	0.283841	0.105541	0.1783
RHPN1	0.0829965	0.720638	0.116099	0.272034	0.282808	0.401817	0.223647	0.17817
SCAF4	0.462129	0.193442	0.231642	0.0346756	0.182905	0.327786	0.149741	0.178045
TAGLN2	0.0681667	0.423054	0.079663	0.0987932	0.0243354	0.24561	0.0675972	0.178013
YBX3	0.0270096	0.4219	0.0427564	0.055217	0.0417737	0.224455	0.0465824	0.177872
MS4A5	0.479981	0.195372	0.0651121	0.313115	0.101602	0.337676	0.159943	0.177733
NONO	0.449281	0.295278	0.226523	0.169898	0.188145	0.37228	0.194855	0.177424
UBP1	0.180424	0.273546	0.0315588	0.0846258	0.0326029	0.226985	0.0495958	0.177389
SDCBP	0.00838769	0.46398	0.0192185	0.0223766	0.135124	0.236184	0.0589065	0.177277
TMEM251	0.147758	0.289745	0.0287793	0.0374175	0.0593099	0.218751	0.0418356	0.176916
COX5A	0.742009	0.712726	0.481143	0.671283	0.499334	0.727368	0.550587	0.176781
CLMP	0.234864	0.136441	0.00724936	0.00524558	0.0143398	0.185653	0.0089449	0.176708
ERCC1	0.194268	0.296365	0.0489122	0.129899	0.0271415	0.245316	0.0686508	0.176666
TRAPPC9	0.0170124	0.404839	0.0400409	0.0186585	0.04485	0.210926	0.0345164	0.176409
CCDC38	0.146382	0.343581	0.0347	0.0112982	0.160005	0.244981	0.0686679	0.176314
ZNF227	0.274366	0.117701	0.0265134	0.0050905	0.0276889	0.196033	0.0197643	0.176269
ACSF2	0.297681	0.152369	0.0386175	0.0421597	0.066382	0.225025	0.0490531	0.175972
RRM2B	0.0320384	0.426416	0.0437017	0.0814335	0.0346851	0.229227	0.0532734	0.175954
SCRN2	0.340489	0.15224	0.0366939	0.148395	0.0267787	0.246365	0.0706225	0.175742
GALNTL5	0.448876	0.0510636	0.00399138	0.168832	0.0498959	0.24997	0.0742399	0.17573
ZCCHC7	0.297126	0.150875	0.0242453	0.0440501	0.0770045	0.224001	0.0484333	0.175568
CMPK1	0.985027	0.904832	0.918657	0.520593	0.868943	0.944929	0.769398	0.175532
PRPH	0.30609	0.169817	0.0144128	0.114085	0.0601183	0.237954	0.0628721	0.175082
PDE7A	0.110922	0.403285	0.131686	0.0782487	0.0362021	0.257104	0.0820457	0.175058
SENP7	0.10316	0.297845	0.0302119	0.0188918	0.027565	0.200503	0.0255562	0.174946
CELSR2	0.819164	0.817415	0.784664	0.585367	0.560373	0.818289	0.643468	0.174821
BAZ1A	0.0709382	0.478183	0.0580008	0.116045	0.125237	0.274561	0.0997607	0.1748
BNIP3	0.473789	0.0887918	0.0361281	0.0812269	0.202242	0.281291	0.106532	0.174758
NUSAP1	0.340947	0.138119	0.0319945	0.146584	0.016366	0.239533	0.0649816	0.174552
DIDO1	0.59134	0.402839	0.0441921	0.544888	0.379536	0.497089	0.322872	0.174217
SURF6	0.717428	0.927747	0.582623	0.64589	0.716826	0.822588	0.648446	0.174141
CCS	0.493873	0.105434	0.0485553	0.198107	0.130599	0.299653	0.125754	0.173899
GSTA5	0.270017	0.259011	0.0259746	0.131934	0.115509	0.264514	0.0911392	0.173375
PTPRN2	0.362319	0.0169584	0.00868878	0.0218845	0.0188197	0.189639	0.0164643	0.173175
GABPA	0.833024	0.903411	0.643799	0.495875	0.946114	0.868217	0.695263	0.172955
NOC2L	0.984047	0.942715	0.713695	0.929715	0.727989	0.963381	0.790466	0.172915
DHODH	0.244919	0.506935	0.305529	0.279895	0.0244241	0.375927	0.203283	0.172644
EAPP	0.530221	0.663464	0.301207	0.451845	0.519698	0.596843	0.42425	0.172593
FAM169A	0.315604	0.0903517	0.00869328	0.00739307	0.0751106	0.202978	0.030399	0.172579
CACYBP	0.492757	0.430711	0.12465	0.52919	0.214646	0.461734	0.289495	0.172239
LIMS1	0.810619	0.887101	0.589977	0.870166	0.570125	0.84886	0.676756	0.172104
SUGP2	0.307025	0.444217	0.517883	0.0380413	0.0548203	0.375621	0.203582	0.172039
PRDM10	0.786671	0.922577	0.739884	0.363099	0.945552	0.854624	0.682845	0.171779
FLOT1	0.106607	0.402793	0.0772771	0.0952252	0.0765228	0.2547	0.0830084	0.171691
DOCK5	0.0901003	0.2941	0.00867449	0.0152786	0.0377062	0.1921	0.0205531	0.171547
TSFM	0.283502	0.398778	0.104938	0.0976731	0.306293	0.34114	0.169635	0.171505
PCDHA4	0.655445	0.0541072	0.173797	0.320033	0.0561107	0.354776	0.183313	0.171463
TXNDC16	0.129518	0.326065	0.0818565	0.0475837	0.0397784	0.227792	0.0564062	0.171385
ATP23	0.361037	0.21596	0.0262183	0.119892	0.205252	0.288499	0.117121	0.171378
JUNB	0.440202	0.0791993	0.0531902	0.0294055	0.182526	0.259701	0.088374	0.171327
THAP5	0.815009	0.652816	0.568877	0.854841	0.264481	0.733913	0.562733	0.171179
SMPD4	0.214929	0.242709	0.0501757	0.0319237	0.0909975	0.228819	0.057699	0.17112
DSTN	0.47878	0.575445	0.0963262	0.836205	0.135947	0.527113	0.356159	0.170953
LCE2B	0.561076	0.603354	0.120385	0.844964	0.269216	0.582215	0.411522	0.170693
RPE	0.982216	0.943868	0.905017	0.605236	0.868372	0.963042	0.792875	0.170167
CCDC6	0.0336288	0.490274	0.0686898	0.0650641	0.142537	0.261951	0.092097	0.169854
WARS2	0.547916	0.246492	0.134675	0.176656	0.370859	0.397204	0.227397	0.169807
GLS	0.24047	0.15068	0.0120013	0.011138	0.0542438	0.195575	0.0257943	0.169781
POP7	0.844852	0.998393	0.540502	0.786016	0.929242	0.921622	0.75192	0.169702
SIGMAR1	0.287625	0.157693	0.0153082	0.0609917	0.0826059	0.222659	0.0529686	0.16969
TCERG1	0.744499	0.656554	0.0949354	0.726156	0.772695	0.700526	0.531262	0.169264
EXTL2	0.735742	0.329662	0.488518	0.423362	0.178935	0.532702	0.363605	0.169097
MYL4	0.33083	0.17855	0.180916	0.0279688	0.0483	0.25469	0.0857283	0.168961
WDR73	0.445141	0.596671	0.830433	0.0988618	0.1267	0.520906	0.351998	0.168908
MED23	0.0121592	0.605478	0.192269	0.00248486	0.225219	0.308818	0.139991	0.168827
FAM166A	0.406596	0.144073	0.0387058	0.0325591	0.248326	0.275334	0.10653	0.168804
LRRC59	0.498662	0.0269814	0.0120591	0.0626599	0.208476	0.262822	0.0943984	0.168423
GDI2	0.0929726	0.399052	0.0150106	0.0450045	0.173123	0.246012	0.0777128	0.1683
TSEN2	0.921919	0.746327	0.347428	0.809044	0.841387	0.834123	0.665953	0.16817
NRBF2	0.153665	0.676898	0.503357	0.118968	0.119242	0.415282	0.247189	0.168093
PNPLA8	0.305994	0.0765557	0.0313512	0.0204872	0.0186044	0.191275	0.0234809	0.167794
FAM120A	0.179082	0.206595	0.0373386	0.00802168	0.0299427	0.192839	0.025101	0.167738
TMEM69	0.0440577	0.426044	0.0832435	0.0415572	0.0774713	0.235051	0.067424	0.167627
CMPK2	0.377757	0.230208	0.0593237	0.274596	0.0755704	0.303982	0.136497	0.167486
HLA-C	0.218421	0.555614	0.245951	0.146559	0.266185	0.387017	0.219565	0.167452
UBE3C	0.251945	0.126452	0.0118379	0.0331611	0.0203707	0.189198	0.0217899	0.167408
AAMP	0.863862	0.982611	0.502668	0.88211	0.882949	0.923236	0.755909	0.167327
RAB3GAP2	0.216315	0.299683	0.0414674	0.107131	0.12385	0.257999	0.090816	0.167183
SP2	0.290901	0.508826	0.163717	0.318391	0.215969	0.399864	0.232692	0.167171
AAAS	0.190486	0.679893	0.0810478	0.422603	0.300745	0.43519	0.268132	0.167058
SLC1A5	0.191267	0.22696	0.0188	0.0749901	0.0331807	0.209114	0.0423236	0.16679
SPTSSA	0.520354	0.716357	0.096024	0.552888	0.705991	0.618356	0.451634	0.166721
SGPP1	0.233998	0.288133	0.0389596	0.156489	0.0879439	0.261065	0.0944643	0.166601
POLR1D	0.344804	0.771862	0.476522	0.189556	0.510431	0.558333	0.39217	0.166163
THOP1	0.363492	0.0714422	0.0106407	0.041007	0.102632	0.217467	0.0514266	0.166041
ITGA5	0.086864	0.459423	0.124909	0.147117	0.0496886	0.273144	0.107238	0.165906
ELP1	0.81562	0.909369	0.863081	0.287771	0.939312	0.862495	0.696722	0.165773
MAPKAPK5	0.163582	0.26313	0.0138218	0.0363427	0.0926901	0.213356	0.0476182	0.165738
EXTL3	0.4771	0.119989	0.0157212	0.253141	0.129689	0.298545	0.13285	0.165694
BOD1	0.235307	0.154071	0.0186253	0.0176425	0.0532555	0.194689	0.0298411	0.164848
SIMC1	0.214621	0.232635	0.0610089	0.0447235	0.0710615	0.223628	0.0589313	0.164697
MTOR	0.973151	0.995595	0.539834	0.93306	0.987191	0.984373	0.820028	0.164345
OSCP1	0.38558	0.107171	0.139628	0.0573049	0.0499873	0.246376	0.0823068	0.164069
CARS2	0.151285	0.332041	0.0208219	0.0652296	0.146957	0.241663	0.0776693	0.163994
ARL15	0.206205	0.19629	0.0139356	0.00731198	0.0913322	0.201247	0.0375266	0.163721
RNF40	0.923939	0.237202	0.308318	0.24366	0.699253	0.580571	0.417077	0.163494
MAPKAP1	0.0798277	0.409255	0.0453506	0.137608	0.0602121	0.244542	0.0810568	0.163485
UFM1	0.862404	0.430959	0.353625	0.88578	0.210701	0.646682	0.483369	0.163313
VTN	0.182903	0.396688	0.0635553	0.215089	0.101236	0.289796	0.126627	0.163169
PSMF1	0.0743581	0.447642	0.0987332	0.0915816	0.103416	0.261	0.0979103	0.16309
CAMLG	0.427375	0.324545	0.289887	0.258713	0.0903629	0.37596	0.212988	0.162972
TMEM119	0.10447	0.330109	0.014088	0.0985849	0.0516553	0.217289	0.0547761	0.162513
TTC14	0.144034	0.335421	0.077387	0.033284	0.121005	0.239728	0.0772254	0.162502
IFT57	0.185597	0.207737	0.0652918	0.0015524	0.0360561	0.196667	0.0343001	0.162367
EFCAB14	0.356348	0.0379749	0.0587756	0.0361127	0.00965	0.197161	0.0348461	0.162315
SLC25A41	0.392456	0.0798703	0.0212902	0.0312906	0.169759	0.236163	0.0741133	0.16205
UFC1	0.838126	0.468764	0.359392	0.837011	0.278778	0.653445	0.491727	0.161718
MRPS15	0.477359	0.303802	0.117868	0.494763	0.0743123	0.390581	0.228981	0.161599
ZNF671	0.276183	0.0747272	0.0120195	0.0123822	0.017902	0.175455	0.0141012	0.161354
HSD17B12	0.817165	0.727903	0.875272	0.0648176	0.894483	0.772534	0.611524	0.16101
PTP4A2	0.294559	0.298064	0.0450584	0.271234	0.0897438	0.296312	0.135346	0.160966
DRG1	0.148009	0.537328	0.221776	0.0328128	0.290532	0.342668	0.181707	0.160961
NQO1	0.220015	0.161193	0.0277633	0.0401314	0.0210969	0.190604	0.0296638	0.16094
BORCS8	0.274417	0.149813	0.0304348	0.0489721	0.0744756	0.212115	0.0512942	0.160821
MRPL50	0.378263	0.534439	0.0738839	0.328868	0.484016	0.456351	0.295589	0.160762
TBL3	0.991819	0.970546	0.893391	0.610475	0.957401	0.981183	0.820422	0.16076
TRIM8	0.373443	0.0461786	0.00993347	0.0423397	0.0950155	0.209811	0.0490962	0.160714
PRKRIP1	0.32086	0.705628	0.394043	0.378733	0.285904	0.513244	0.352893	0.160351
PRKAG2	0.456184	0.0422342	0.00444458	0.0913289	0.171541	0.249209	0.0891049	0.160104
IRF9	0.21255	0.199444	0.107316	8.94661e-05	0.0306585	0.205997	0.0460212	0.159976
BTBD8	0.110523	0.255291	0.0473533	0.00704379	0.0150747	0.182907	0.0231572	0.15975
SEC62	0.192653	0.64475	0.406885	0.152547	0.217648	0.418701	0.259026	0.159675
TSEN54	0.782005	0.825033	0.560767	0.849977	0.520999	0.803519	0.643914	0.159605
NEURL1B	0.293928	0.0594835	0.00722389	0.0115626	0.0325608	0.176706	0.0171158	0.15959
SP1	0.00855144	0.757851	0.291297	0.316142	0.0635349	0.383201	0.223658	0.159543
CEP44	0.12925	0.225134	0.0432645	0.0034282	0.00628674	0.177192	0.0176598	0.159532
MTFMT	0.329107	0.339915	0.0710036	0.26611	0.188024	0.334511	0.175046	0.159465
LIN37	0.0410224	0.473586	0.0413603	0.0564669	0.196706	0.257304	0.0981778	0.159127
SMARCA4	0.401068	0.599251	0.04809	0.755882	0.219237	0.500159	0.34107	0.15909
DGAT1	0.144841	0.318837	0.0325251	0.145163	0.040633	0.231839	0.0727737	0.159066
BRAT1	0.686723	0.575948	0.811114	0.0466235	0.559088	0.631336	0.472275	0.15906
GLTP	0.0478767	0.519035	0.0268456	0.00320035	0.343316	0.283456	0.124454	0.159002
SKA2	0.934428	0.799574	0.252255	0.955364	0.91677	0.867001	0.70813	0.158871
CDH2	0.264208	0.104675	0.0234169	0.0197201	0.0344239	0.184442	0.0258536	0.158588
CALM2	0.0656814	0.449565	0.036813	0.0557251	0.205276	0.257623	0.0992713	0.158352
WDR82	0.999297	0.997324	0.641809	0.911038	0.967208	0.99831	0.840018	0.158292
SERINC4	0.210123	0.441468	0.249526	0.102949	0.151551	0.325796	0.168009	0.157787
SLC20A1	0.186532	0.49006	0.080352	0.177858	0.284938	0.338296	0.181049	0.157247
BAZ1B	0.0886353	0.403609	0.102527	0.119721	0.0449223	0.246122	0.0890569	0.157065
ADHFE1	0.0976968	0.665322	0.311119	0.130954	0.23143	0.38151	0.224501	0.157009
CUL3	0.967561	0.842109	0.625377	0.935663	0.68277	0.904835	0.747936	0.156899
SKA1	0.874375	0.836793	0.352354	0.789111	0.955998	0.855584	0.699154	0.15643
DPCD	0.196101	0.30042	0.0221876	0.0457399	0.20771	0.248261	0.0918793	0.156381
ZNF793	0.162991	0.237388	0.0358192	0.0107241	0.0863617	0.200189	0.0443017	0.155888
PGK1	0.969743	0.952696	0.789779	0.714119	0.912218	0.961219	0.805372	0.155847
UVRAG	0.287165	0.102276	0.00423475	0.0722643	0.0401493	0.194721	0.0388828	0.155838
PRMT1	0.949249	0.975409	0.810906	0.6517	0.957171	0.962329	0.806593	0.155736
UBE3D	0.45138	0.235519	0.0898791	0.387851	0.0857704	0.343449	0.187834	0.155616
YJU2B	0.942598	0.916198	0.545063	0.822237	0.954133	0.929398	0.773811	0.155587
DNAL1	0.111084	0.245638	0.00906813	0.0255738	0.0337873	0.178361	0.0228097	0.155551
LRRC73	0.416923	0.231858	0.220373	0.160529	0.126232	0.32439	0.169045	0.155345
C8orf33	0.032417	0.692959	0.0345061	0.214367	0.373306	0.362688	0.207393	0.155295
SAMM50	0.970241	0.850294	0.501188	0.810187	0.953752	0.910268	0.755042	0.155225
SLC25A25	0.281113	0.215622	0.0505448	0.213921	0.0154754	0.248368	0.0933136	0.155054
TSSK4	0.198444	0.310314	0.126817	0.12302	0.0484613	0.254379	0.0994328	0.154946
COQ3	0.191015	0.280691	0.0374178	0.0738276	0.131564	0.235853	0.0809364	0.154917
CRYGB	0.307588	0.130612	0.0342342	0.0815625	0.0769826	0.2191	0.0642598	0.15484
ZNF501	0.0450491	0.306699	0.0240255	0.0132107	0.0266181	0.175874	0.0212848	0.154589
WASF2	0.459337	0.101929	0.0972425	0.155165	0.126077	0.280633	0.126161	0.154472
GNB1L	0.967933	0.941829	0.670467	0.790056	0.941419	0.954881	0.800647	0.154234
MPHOSPH8	0.0299269	0.691277	0.125612	0.322078	0.173258	0.360602	0.206983	0.153619
NFIB	0.146052	0.202722	0.0141682	0.0164248	0.0319845	0.174387	0.0208592	0.153528
LENG1	0.763697	0.25327	0.0209153	0.159006	0.885382	0.508483	0.355101	0.153382
NTAQ1	0.0286695	0.325717	0.0144553	0.0426889	0.0143257	0.177193	0.0238233	0.15337
PDIA5	0.33324	0.0017002	0.0340073	0.007209	0.00155023	0.16747	0.0142555	0.153214
MTRF1	0.362471	0.0462955	0.0172453	0.00600562	0.130523	0.204383	0.0512581	0.153125
FAM219A	0.322578	0.099584	0.030129	0.0494185	0.0944573	0.211081	0.0580016	0.153079
UBE2C	0.989481	0.939745	0.830878	0.701149	0.902647	0.964613	0.811558	0.153055
VPS16	0.779297	0.94132	0.827692	0.849006	0.44578	0.860309	0.707493	0.152816
ATXN10	0.829177	0.603013	0.358995	0.702921	0.628422	0.716095	0.563446	0.152649
MSL2	0.150055	0.306059	0.0437884	0.041712	0.140799	0.228057	0.0754332	0.152624
DCAF11	0.365107	0.0601602	0.102257	0.0502825	0.0275474	0.212634	0.0600291	0.152605
TACR1	0.392579	0.102922	0.0783736	0.145694	0.0618631	0.24775	0.0953101	0.15244
WRN	0.494229	0.077945	0.016224	0.234879	0.149923	0.286087	0.133675	0.152412
NOS1AP	0.317892	0.466211	0.0769658	0.499048	0.143002	0.392052	0.239672	0.15238
CUEDC2	0.0594441	0.271505	0.0116176	0.0153229	0.0127151	0.165474	0.0132185	0.152256
CPNE7	0.696167	0.373528	0.332685	0.649217	0.165908	0.534847	0.382603	0.152244
PROS1	0.152305	0.204651	0.0179314	0.0124764	0.0485563	0.178478	0.0263214	0.152157
BMPR1A	0.132865	0.332941	0.0114315	0.18723	0.0436972	0.232903	0.0807861	0.152117
COG8	0.827217	0.446194	0.242037	0.495778	0.71596	0.636706	0.484591	0.152114
TOR1AIP2	0.271358	0.373025	0.112873	0.144493	0.252981	0.322191	0.170116	0.152076
B4GALT7	0.343843	0.0988746	0.00550273	0.0491964	0.154331	0.221359	0.0696768	0.151682
CHRAC1	0.134944	0.244394	0.0118128	0.0235583	0.0786318	0.189669	0.038001	0.151668
LYPLA2	0.307561	0.197103	0.143559	0.115186	0.0434474	0.252332	0.100731	0.151602
BCAR3	0.113297	0.351085	0.112667	0.0365462	0.0929744	0.232191	0.0807292	0.151462
DICER1	0.363744	0.663546	0.180105	0.0394933	0.867131	0.513645	0.362243	0.151402
PTGER3	0.185987	0.174934	0.0245982	0.0135075	0.0494751	0.180461	0.0291936	0.151267
POLG2	0.18462	0.385199	0.0556459	0.0714347	0.274927	0.284909	0.134003	0.150907
AP3M1	0.17619	0.362408	0.0408774	0.153838	0.161242	0.269299	0.118653	0.150646
DUXA	0.348405	0.71827	0.338412	0.174452	0.635278	0.533337	0.382714	0.150624
NRBP1	0.825393	0.943231	0.268416	0.985157	0.947842	0.884312	0.733805	0.150507
RBM12	0.46861	0.32977	0.284163	0.0730671	0.388946	0.39919	0.248725	0.150465
RAB1B	0.80696	0.806276	0.396266	0.854656	0.717543	0.806618	0.656155	0.150463
VPS35	0.846325	0.641383	0.507831	0.385449	0.886897	0.743854	0.593392	0.150462
NAA80	0.164717	0.243665	0.0374531	0.089575	0.0341934	0.204191	0.0537405	0.15045
SNTA1	0.262391	0.311377	0.156952	0.0223547	0.230492	0.286884	0.1366	0.150284
ATF7IP	0.0181404	0.297529	0.00593805	0.00496681	0.0119945	0.157835	0.00763312	0.150202
KLHL38	0.0879622	0.296138	0.0197461	0.059173	0.0483505	0.19205	0.0424232	0.149627
SLC6A6	0.277134	0.465633	0.454223	0.161753	0.0494708	0.371384	0.221816	0.149568
FAM89B	0.481476	0.232477	0.152847	0.180743	0.288749	0.356977	0.207446	0.14953
SASS6	0.583964	0.954742	0.754172	0.156682	0.949303	0.769353	0.620052	0.149301
ACKR4	0.0661029	0.572759	0.15855	0.206232	0.145904	0.319431	0.170229	0.149202
TRIB1	0.0393525	0.33548	0.00746074	0.0555578	0.0516503	0.187416	0.038223	0.149193
NAA25	0.599814	0.853716	0.548172	0.502463	0.682331	0.726765	0.577655	0.14911
TAF11	0.33965	0.13797	0.10925	0.0658606	0.0940803	0.23881	0.0897303	0.14908
LCE1B	0.838257	0.744158	0.424394	0.895607	0.606458	0.791208	0.642153	0.149055
OTOP2	0.0273319	0.418514	0.0298749	0.100796	0.0917852	0.222923	0.0741521	0.148771
CAMKV	0.147093	0.248968	0.0460299	0.0677112	0.0344305	0.198031	0.0493905	0.14864
FAM222B	0.0800318	0.684951	0.119048	0.331497	0.251409	0.382492	0.233985	0.148507
MFSD14B	0.357382	0.00485598	0.016693	0.00671529	0.0747551	0.181119	0.0327211	0.148398
LDB3	0.24045	0.123244	0.0489708	0.0223056	0.0293502	0.181847	0.0335422	0.148305
PLIN4	0.206691	0.194251	0.034741	0.0560639	0.0659141	0.200471	0.0522397	0.148232
AGAP2	0.348187	0.284643	0.0415745	0.224653	0.239706	0.316415	0.168644	0.14777
RCOR1	0.0687823	0.892793	0.121731	0.453022	0.424595	0.480787	0.333116	0.147671
LGI1	0.20344	0.28672	0.111274	0.136398	0.0445661	0.24508	0.0974124	0.147667
UCHL5	0.776375	0.452792	0.421808	0.34402	0.635885	0.614584	0.467238	0.147346
HDLBP	0.322868	0.0404916	0.00744	0.0181939	0.0774862	0.18168	0.0343734	0.147306
TMEM38A	0.333532	0.0829091	0.0155062	0.0154688	0.15207	0.208221	0.0610149	0.147206
TASOR	0.0493177	0.28479	0.0137793	0.0122212	0.0352487	0.167054	0.0204164	0.146637
PPP1R35	0.306039	0.0838067	0.00768603	0.0047494	0.132673	0.194923	0.0483694	0.146553
LRRC8C	0.274513	0.0743599	0.0460326	0.026585	0.0116638	0.174437	0.0280938	0.146343
UBE2V2	0.0118289	0.66537	0.0290723	0.188723	0.359139	0.338599	0.192311	0.146288
ATP1A1	0.910166	0.918001	0.980899	0.87271	0.44993	0.914083	0.767846	0.146237
IFNA4	0.261494	0.203891	0.0451801	0.190011	0.0244185	0.232692	0.0865364	0.146156
VDAC3	0.92003	0.13308	0.133524	0.485835	0.52242	0.526555	0.380593	0.145962
EBF1	0.14743	0.225171	0.0279772	0.0500783	0.042974	0.186301	0.0403432	0.145957
CWC27	0.197914	0.190515	0.0256904	0.0574826	0.0619741	0.194214	0.0483823	0.145832
SCGB3A2	0.331077	0.0564189	0.01482	0.10707	0.0226321	0.193748	0.048174	0.145574
RBM12B	0.0285171	0.377087	0.0858683	0.0386811	0.0473825	0.202802	0.0573106	0.145491
SPPL3	0.0837305	0.361664	0.152783	0.0122603	0.0667467	0.222697	0.0772632	0.145434
POTEI	0.472268	0.373122	0.0427339	0.318983	0.47011	0.422695	0.277276	0.145419
ELP4	0.823496	0.407755	0.217428	0.363333	0.829873	0.615626	0.470211	0.145415
PIGY	0.167456	0.46764	0.192962	0.0637528	0.259752	0.317548	0.172156	0.145393
HDAC7	0.0477266	0.320614	0.016739	0.00533669	0.0942659	0.18417	0.0387805	0.14539
IST1	0.656439	0.112405	0.115538	0.132588	0.469084	0.384422	0.23907	0.145352
RARRES2	0.306437	0.0403012	0.0240039	0.0377306	0.0224004	0.173369	0.028045	0.145324
OSTC	0.838576	0.788361	0.662702	0.610819	0.731087	0.813469	0.668203	0.145266
ANKRD52	0.0396561	0.449638	0.119791	0.139713	0.0388827	0.244647	0.0994623	0.145185
NDUFA13	0.73392	0.15	0.130998	0.231371	0.528462	0.44196	0.296944	0.145016
LYPLA1	0.121691	0.377835	0.00660104	0.0294262	0.278393	0.249763	0.104807	0.144956
AP1M1	0.109555	0.267055	0.0370743	0.0355155	0.0577325	0.188305	0.0434408	0.144864
PPP2R2A	0.281021	0.569314	0.332729	0.00252703	0.505668	0.425168	0.280308	0.14486
LARP4	0.431859	0.305629	0.135848	0.185651	0.350171	0.368744	0.22389	0.144854
CCNG1	0.0635268	0.275315	0.00796463	0.0121022	0.053982	0.169421	0.0246829	0.144738
DNAJC13	0.16281	0.163148	0.0296236	0.00790764	0.0186385	0.162979	0.0187233	0.144256
LSG1	0.998773	0.943051	0.794391	0.722503	0.963288	0.970912	0.826727	0.144185
TUBE1	0.078076	0.684565	0.411526	0.213695	0.0867259	0.381321	0.237316	0.144005
HMCES	0.19945	0.201753	0.040978	0.0505185	0.0794512	0.200602	0.0569826	0.143619
HSF4	0.149041	0.230326	0.0381912	0.0176828	0.0823836	0.189684	0.0460858	0.143598
ST3GAL6	0.313971	0.0519519	0.0154615	0.0838382	0.0188244	0.182961	0.0393747	0.143587
UBE2Z	0.12544	0.507205	0.201226	0.11273	0.204331	0.316323	0.172762	0.143561
TMCO3	0.240164	0.103759	0.0363341	0.0249417	0.0239394	0.171962	0.0284051	0.143557
C1orf109	0.897726	0.980418	0.884649	0.526039	0.976159	0.939072	0.795616	0.143456
FOXP3	0.303812	0.00648331	0.0125205	0.00202522	0.0207753	0.155147	0.0117737	0.143374
VN1R4	0.215932	0.181861	0.0340027	0.104118	0.028472	0.198897	0.0555307	0.143366
LDHA	0.310457	0.432349	0.0819747	0.240015	0.362185	0.371403	0.228058	0.143345
RFFL	0.626915	0.436655	0.204487	0.830639	0.130222	0.531785	0.388449	0.143336
PTDSS1	0.0542084	0.425259	0.0763079	0.0847391	0.128233	0.239734	0.0964268	0.143307
DCTN2	0.8679	0.967167	0.524793	0.841495	0.95663	0.917533	0.774306	0.143227
TAF1A	0.843106	0.969821	0.45076	0.920807	0.919144	0.906464	0.76357	0.142893
HAMP	0.891226	0.944154	0.448661	0.924938	0.951337	0.91769	0.774978	0.142712
XRCC4	0.150854	0.300261	0.0163082	0.0621375	0.170467	0.225557	0.0829711	0.142586
NCALD	0.00545877	0.333878	0.0463065	0.0157493	0.0200742	0.169668	0.0273767	0.142292
RIOX2	0.196868	0.152155	0.0186905	0.0099598	0.06919	0.174511	0.0326134	0.141898
RGS22	0.0199158	0.331483	0.0332025	0.0538759	0.0143447	0.175699	0.0338077	0.141892
USP37	0.852136	0.90389	0.374397	0.94937	0.885201	0.878013	0.736323	0.14169
ATXN7L2	0.146442	0.299186	0.171196	0.027535	0.044976	0.222814	0.0812356	0.141578
ZNF285	0.570655	0.528232	0.591307	0.42128	0.211468	0.549443	0.408018	0.141425
PKN3	0.087519	0.299642	0.0249985	0.0549684	0.0768393	0.19358	0.0522687	0.141312
PHGDH	0.253042	0.13553	0.0887577	0.0365176	0.0350041	0.194286	0.0534265	0.140859
METTL23	0.444201	0.102117	0.0332228	0.113932	0.249948	0.273159	0.132367	0.140791
ORC2	0.185893	0.261248	0.035558	0.056868	0.155948	0.22357	0.0827913	0.140779
NOL12	0.988001	0.942523	0.556056	0.9625	0.954941	0.965262	0.824499	0.140763
KRTAP17-1	0.644261	0.586507	0.355776	0.409825	0.658703	0.615384	0.474768	0.140616
TIMM22	0.582329	0.625398	0.0684284	0.550165	0.771315	0.603864	0.463303	0.140561
CFAP418	0.00832259	0.345301	0.0405176	0.0264185	0.0418213	0.176812	0.0362525	0.140559
RNF145	0.0865611	0.344828	0.0277417	0.120641	0.0770684	0.215695	0.0751504	0.140544
ABHD3	0.241665	0.127756	0.0104505	0.0497115	0.0728084	0.18471	0.0443235	0.140387
ENPP7	0.350704	0.0739678	0.0235436	0.130814	0.0615209	0.212336	0.0719594	0.140377
LTA	0.360303	0.0842567	0.0423743	0.165396	0.0387151	0.22228	0.082162	0.140118
MDK	0.106002	0.219332	0.0140456	0.0385863	0.016242	0.162667	0.022958	0.139709
PEX2	0.00823111	0.317762	0.00677224	0.0273725	0.0359988	0.162996	0.0233812	0.139615
MTIF2	0.201399	0.377505	0.055227	0.14811	0.246303	0.289452	0.14988	0.139572
ITGB5	0.231879	0.602033	0.495621	0.245582	0.0917566	0.416956	0.277653	0.139303
SIX4	0.0312103	0.2747	0.00836134	0.00235786	0.030338	0.152955	0.0136857	0.139269
ZNF273	0.866698	0.942602	0.580567	0.853048	0.862806	0.90465	0.765474	0.139176
ARL2BP	0.253017	0.124959	0.0531849	0.0383871	0.0586379	0.188988	0.05007	0.138918
LCAT	0.19079	0.171208	0.042994	0.0524392	0.0319244	0.180999	0.0424525	0.138546
TMED10	0.653391	0.90521	0.809023	0.937981	0.175288	0.779301	0.640764	0.138537
F11R	0.0180391	0.483223	0.0397813	0.00559419	0.291493	0.250631	0.11229	0.138341
MSTO1	0.944169	0.957958	0.811416	0.785435	0.841362	0.951063	0.812737	0.138326
FNBP1	0.0531811	0.383186	0.0303171	0.173882	0.0354332	0.218184	0.0798773	0.138306
AGL	0.0735952	0.335353	0.102849	0.0584841	0.0376305	0.204474	0.0663212	0.138153
STPG2	0.18086	0.216598	0.0662966	0.00999902	0.105647	0.198729	0.0606475	0.138082
RPL26L1	0.784119	0.853589	0.449617	0.743526	0.849609	0.818854	0.680918	0.137937
ACRBP	0.00800735	0.33191	0.00452657	0.0484896	0.0439892	0.169959	0.0323351	0.137624
SEZ6	0.0689009	0.431975	0.0689129	0.173299	0.0967629	0.250438	0.112992	0.137446
ZNF213	0.249683	0.104422	0.0409765	0.0183735	0.05952	0.177052	0.0396233	0.137429
ZER1	0.0509794	0.277341	0.0330207	0.0296724	0.0176655	0.16416	0.0267862	0.137374
CR1L	0.188528	0.393046	0.0837038	0.244051	0.132511	0.290787	0.153422	0.137366
TAS2R19	0.0249201	0.307576	0.00891663	0.0630417	0.0147427	0.166248	0.0289003	0.137348
SLX4	0.355817	0.374024	0.0469004	0.109483	0.526525	0.36492	0.227636	0.137284
ZDHHC11	0.225724	0.17921	0.0673273	0.0328565	0.0958031	0.202467	0.0653289	0.137138
LAMTOR5	0.236376	0.239005	0.0523296	0.0650833	0.184291	0.23769	0.100568	0.137122
GTPBP8	0.258427	0.050202	0.0132261	0.0146521	0.0237126	0.154314	0.0171969	0.137117
TTC5	0.36912	0.111469	0.0190068	0.201824	0.0887504	0.240294	0.103194	0.137101
NIPA2	0.132689	0.337181	0.121608	0.0294357	0.143014	0.234935	0.0980192	0.136915
SUGT1	0.750988	0.953088	0.921421	0.27553	0.94861	0.852038	0.715187	0.136851
CCNB1IP1	0.400273	0.267514	0.390376	0.176787	0.024463	0.333893	0.197209	0.136684
IQCF1	0.245262	0.238771	0.0636947	0.107307	0.145433	0.242016	0.105478	0.136538
FAM53C	0.191846	0.140642	0.0383943	0.0196018	0.0318091	0.166244	0.0299351	0.136309
PRPS1	0.316092	0.0155834	0.0106096	0.0258096	0.0521691	0.165838	0.0295294	0.136308
EREG	0.290751	0.0357159	0.0427979	0.01559	0.0231702	0.163234	0.027186	0.136048
IL36G	0.312822	0.247719	0.103834	0.168137	0.16071	0.28027	0.144227	0.136043
EXT1	0.118338	0.31418	0.0340368	0.0368239	0.170289	0.216259	0.0803832	0.135876
DERL3	0.11474	0.46824	0.0902473	0.261106	0.11573	0.29149	0.155695	0.135795
DAXX	0.122995	0.364057	0.218405	0.0477773	0.0570827	0.243526	0.107755	0.135771
CLDND1	0.258304	0.0863134	0.0268866	0.059815	0.0238911	0.172309	0.0368643	0.135445
PALB2	0.475997	0.139401	0.337526	0.10826	0.0709884	0.307699	0.172258	0.135441
ZFAND5	0.129416	0.599459	0.285331	0.0552371	0.346959	0.364438	0.229176	0.135262
GET1	0.535471	0.110876	0.0193163	0.026173	0.518788	0.323173	0.188092	0.135081
NECAB1	0.00262753	0.306561	0.0166292	0.0397281	0.0022401	0.154594	0.0195325	0.135062
WAC	0.289142	0.537032	0.058535	0.0833624	0.692269	0.413087	0.278055	0.135032
SRC	0.205829	0.128056	0.0233398	0.0409333	0.0318541	0.166943	0.0320424	0.1349
TIGD5	0.0224882	0.394735	0.0686495	0.0437907	0.109184	0.208612	0.0738746	0.134737
OCLN	0.49085	0.0864881	0.10342	0.148168	0.210318	0.288669	0.153968	0.134701
CANT1	0.133762	0.267682	0.0359744	0.0667838	0.0966936	0.200722	0.066484	0.134238
CDK10	0.183327	0.174713	0.0141672	0.0531282	0.067147	0.17902	0.0448141	0.134206
RPA4	0.230266	0.149783	0.0262363	0.0816425	0.0599275	0.190024	0.0559354	0.134089
CAP1	0.807975	0.85467	0.883739	0.664632	0.543376	0.831322	0.697249	0.134073
ZNHIT6	0.809108	0.809924	0.512029	0.72223	0.79219	0.809516	0.675483	0.134033
MORC1	0.278946	0.0279353	0.0281868	0.0195428	0.0108551	0.153441	0.0195282	0.133913
PLK4	0.837917	0.942259	0.468451	0.852848	0.947652	0.890088	0.756317	0.133771
SMARCD1	0.139769	0.38643	0.179407	0.0621691	0.14653	0.2631	0.129369	0.133731
RPP40	0.938385	0.941873	0.554876	0.881812	0.982612	0.940129	0.806433	0.133696
TTK	0.99994	0.941911	0.912216	0.991274	0.608749	0.970926	0.837413	0.133513
FUT3	0.0801601	0.237896	0.0288392	0.0201291	0.0276354	0.159028	0.0255346	0.133494
CCDC138	0.226357	0.14337	0.0448036	0.0799934	0.0294148	0.184863	0.051404	0.133459
IRF2	0.110356	0.186793	0.00432632	0.000506982	0.0407974	0.148574	0.0152102	0.133364
HSD3B1	0.227132	0.280016	0.233874	0.073878	0.0530551	0.253574	0.120269	0.133305
EDN2	0.239015	0.115484	0.0444282	0.0324654	0.0549831	0.177249	0.0439589	0.133291
PPP1R14D	0.1717	0.206743	0.0287438	0.0675512	0.0719611	0.189221	0.0560854	0.133136
IL12A	0.183292	0.198714	0.0687219	0.0830505	0.0223658	0.191003	0.0580461	0.132957
PSMB10	0.196181	0.126647	0.0171697	0.0148639	0.0534315	0.161414	0.0284884	0.132926
TRIM54	0.17705	0.312801	0.0539071	0.106553	0.175576	0.244926	0.112012	0.132914
DUOX2	0.324234	0.0798051	0.0792153	0.0677495	0.0607745	0.20202	0.0692465	0.132773
RPS27L	0.0200644	0.334537	0.00377033	0.0399198	0.0899569	0.177301	0.044549	0.132752
SLC16A4	0.32891	0.308956	0.314438	0.0428564	0.201279	0.318933	0.186191	0.132742
ZYG11B	0.210538	0.21708	0.0972776	0.010321	0.135621	0.213809	0.0810733	0.132736
JPH1	0.0306287	0.285472	0.0280969	0.0323151	0.0162799	0.15805	0.025564	0.132486
P2RX4	0.346774	0.0763182	0.0384609	0.060521	0.138492	0.211546	0.079158	0.132388
FOXD4	0.837278	0.949995	0.972054	0.355074	0.956907	0.893636	0.761345	0.132292
MEAF6	0.630135	0.427343	0.1606	0.237276	0.792048	0.528739	0.396641	0.132098
MSH4	0.0879169	0.304675	0.128975	0.0137986	0.0507951	0.196296	0.0645228	0.131773
PPHLN1	0.171653	0.667362	0.151942	0.423378	0.288329	0.419508	0.287883	0.131625
REX1BD	0.259968	0.153614	0.0452598	0.0577125	0.122809	0.206791	0.0752603	0.131531
LRGUK	0.249038	0.0674246	0.0488803	0.0178387	0.0136757	0.158231	0.0267982	0.131433
SMIM17	0.280826	0.0801724	0.0752171	0.0498646	0.0221577	0.180499	0.0490798	0.13142
TTI1	0.973195	0.943656	0.995159	0.837296	0.648621	0.958425	0.827025	0.1314
OLA1	0.22576	0.199032	0.0639349	0.032552	0.146778	0.212396	0.0810883	0.131308
PKD2L1	0.224041	0.0745177	0.0147733	0.0104906	0.0291085	0.149279	0.0181241	0.131155
AGO4	0.314753	0.0478585	0.013956	0.0670228	0.070452	0.181306	0.0504769	0.130829
HNRNPF	0.0214836	0.385547	0.0743512	0.0584289	0.0853497	0.203515	0.07271	0.130805
BLM	0.123081	0.550849	0.066719	0.100078	0.451767	0.336965	0.206188	0.130777
ALDOC	0.198332	0.5764	0.164349	0.453882	0.151562	0.387366	0.256598	0.130768
DPH7	0.0227249	0.318715	0.0076889	0.0396955	0.0727505	0.17072	0.040045	0.130675
BAK1	0.82811	0.937753	0.899415	0.770144	0.587394	0.882932	0.752318	0.130614
CR2	0.249408	0.0353054	0.0185892	0.0119149	0.00518571	0.142357	0.0118966	0.13046
CHCHD2	0.967968	0.941468	0.880838	0.886391	0.705671	0.954718	0.8243	0.130418
TMEM183A	0.523464	0.757963	0.462652	0.271342	0.797	0.640713	0.510331	0.130382
C1QTNF2	0.262267	0.0314389	0.00277274	0.0298008	0.0169208	0.146853	0.0164981	0.130355
GEMIN2	0.0858523	0.430455	0.0375789	0.129115	0.217344	0.258153	0.128013	0.130141
PSG4	0.146149	0.168281	0.0275713	0.0184223	0.0352602	0.157215	0.0270846	0.130131
SIGLEC11	0.133724	0.513165	0.034693	0.0833348	0.4623	0.323444	0.193443	0.130001
CAMKK2	0.288085	0.16193	0.105682	0.0376089	0.14202	0.225007	0.0951038	0.129904
PHAF1	0.319141	0.0399845	0.105755	0.0146798	0.0290456	0.179563	0.0498269	0.129736
USP17L10	0.153731	0.141605	0.00765132	0.0270936	0.0198502	0.147668	0.0181984	0.12947
SLC25A5	0.765578	0.851878	0.574174	0.88354	0.580286	0.808728	0.679333	0.129394
COX6C	0.0784361	0.880366	0.422966	0.19191	0.435245	0.479401	0.35004	0.129361
PPP4R3A	0.289703	0.248186	0.0324625	0.22586	0.16176	0.268944	0.140027	0.128917
HMGCS1	1	0.948264	0.939129	0.999975	0.596545	0.974132	0.845217	0.128915
CENPL	0.834298	0.905705	0.602835	0.835783	0.784989	0.870001	0.741202	0.128799
BORCS5	0.11021	0.24355	0.0224287	0.0280406	0.0941083	0.17688	0.0481925	0.128687
TUSC2	0.37461	0.121655	0.0750472	0.0905943	0.193052	0.248133	0.119565	0.128568
FBXO41	0.409805	0.116644	0.0634495	0.157389	0.184032	0.263224	0.134956	0.128268
HS2ST1	0.184044	0.142268	0.0250092	0.0166668	0.0630272	0.163156	0.034901	0.128255
LCN6	0.0954004	0.388283	0.0283022	0.090715	0.221929	0.241841	0.113649	0.128193
CHUK	0.0204104	0.297329	0.0118111	0.0349078	0.045381	0.15887	0.0307	0.12817
ABHD17A	0.531062	0.84638	0.644331	0.59092	0.44647	0.688721	0.560574	0.128147
KRT71	0.0682401	0.282116	0.0378424	0.0824408	0.0209008	0.175178	0.0470613	0.128117
UBE4B	0.0690566	0.401355	0.135454	0.179694	0.00622306	0.235206	0.107124	0.128082
CFAP97	0.192821	0.0964718	0.0260539	0.012061	0.0120103	0.144646	0.0167084	0.127938
CSMD3	0.0871822	0.298569	0.0443636	0.0564209	0.0954522	0.192876	0.0654122	0.127464
RRP9	0.991969	0.944453	0.835546	0.730002	0.956959	0.968211	0.840835	0.127375
CCDC115	0.867133	0.933094	0.577083	0.785428	0.955754	0.900114	0.772755	0.127359
SMARCC1	0.146532	0.211007	0.0689557	0.0311932	0.0541193	0.17877	0.0514227	0.127347
RPL10	0.814361	0.941509	0.423214	0.90816	0.920802	0.877935	0.750725	0.12721
URM1	0.878015	0.944175	0.866386	0.717517	0.767987	0.911095	0.783963	0.127132
SRRT	0.901411	0.941359	0.618773	0.808121	0.956117	0.921385	0.794337	0.127048
DPEP2	0.178414	0.154124	0.040182	0.0257087	0.0520173	0.166269	0.0393026	0.126966
ATG4C	0.292394	0.177409	0.0885175	0.167831	0.0676085	0.234902	0.107986	0.126916
ACHE	0.566052	0.00930389	0.194109	0.0931202	0.195252	0.287678	0.160827	0.126851
GLIPR1	0.297149	0.0592196	0.013479	0.0582067	0.0833877	0.178185	0.0516911	0.126493
LRRC43	0.159982	0.185735	0.0221244	0.0441046	0.0730791	0.172859	0.046436	0.126423
DCDC2B	0.341454	0.1422	0.0379586	0.183267	0.12501	0.241827	0.115412	0.126415
TGFBR1	0.112056	0.197473	0.0600164	0.00606642	0.0191884	0.154765	0.0284237	0.126341
HSF1	0.0897624	0.78949	0.0938446	0.0548781	0.791213	0.439626	0.313312	0.126314
SRPRA	0.70853	0.66929	0.418718	0.372288	0.897108	0.68891	0.562705	0.126205
CCDC77	0.158751	0.295603	0.0323093	0.115903	0.154894	0.227177	0.101035	0.126141
GABRA5	0.265304	0.196966	0.157781	0.0635619	0.0938856	0.231135	0.105076	0.126059
EIF4B	0.924604	0.950014	0.736488	0.889659	0.807705	0.937309	0.811284	0.126025
RAD51	0.999943	0.998521	0.831345	0.835713	0.952929	0.999232	0.873329	0.125903
BNIP1	0.908772	0.648585	0.175873	0.874527	0.908471	0.778678	0.652957	0.125721
ABCA6	0.238951	0.127551	0.0194988	0.142032	0.011348	0.183251	0.0576263	0.125625
PHKB	0.158713	0.121315	0.00335348	0.00841403	0.0317507	0.140014	0.0145061	0.125508
MAP2K3	0.109827	0.198401	0.0511452	0.0265495	0.00814682	0.154114	0.0286138	0.1255
PPP1R12C	0.223925	0.0536212	0.0215443	0.0110444	0.00741902	0.138773	0.0133359	0.125437
RDH8	0.063566	0.292366	0.058115	0.0168601	0.0826264	0.177966	0.0525338	0.125432
FOXM1	0.350735	0.801793	0.0265927	0.798164	0.528101	0.576264	0.450952	0.125312
SERBP1	0.381777	0.941248	0.661395	0.816716	0.130674	0.661513	0.536262	0.125251
IQCE	0.114615	0.216675	0.0923104	0.0237648	0.00548772	0.165645	0.040521	0.125124
POLB	0.296618	0.00198007	0.00946155	0.0269269	0.0365738	0.149299	0.0243207	0.124979
GZMM	0.257607	0.0686463	0.0159182	0.0754806	0.0238003	0.163127	0.0383997	0.124727
CHCHD3	0.426355	0.778231	0.219485	0.546861	0.666559	0.602293	0.477635	0.124658
PYGO1	0.219318	0.0573346	0.0102194	0.0247789	0.00635718	0.138326	0.0137852	0.124541
FOXH1	0.0264125	0.265087	0.026341	0.0145341	0.0232553	0.14575	0.0213768	0.124373
SLC10A7	0.368916	0.0324956	0.0514487	0.0356304	0.141982	0.200706	0.0763538	0.124352
ANK1	0.341028	0.00921892	0.0137577	0.0032143	0.135524	0.175123	0.050832	0.124291
UMOD	0.22917	0.131692	0.0136824	0.110309	0.0447576	0.180431	0.0562497	0.124181
NSMAF	0.03193	0.247466	0.00563905	0.0201162	0.0208753	0.139698	0.0155435	0.124155
MMP15	0.32962	0.176502	0.349864	0.0117523	0.0260622	0.253061	0.129226	0.123835
LPCAT4	0.0538292	0.302068	0.0984653	0.0295796	0.0345368	0.177948	0.0541939	0.123754
CDK5	0.270485	0.020672	0.014569	0.0129347	0.0380225	0.145578	0.0218421	0.123736
TOMM40L	0.167248	0.119752	0.0308646	0.0076543	0.0212864	0.1435	0.0199351	0.123565
HELZ	0.440593	0.0724965	0.0193887	0.288715	0.0920286	0.256545	0.133377	0.123167
CDIPT	0.89387	0.964829	0.714073	0.796042	0.908724	0.92935	0.80628	0.12307
PIGO	0.284194	0.0978534	0.0936498	0.0651106	0.0451392	0.191024	0.0679665	0.123057
TMEM68	0.0127575	0.249583	0.00818712	0.00356748	0.013263	0.13117	0.00833921	0.122831
SAFB	0.165442	0.320508	0.0437418	0.081593	0.235671	0.242975	0.120335	0.122639
QKI	0.0591304	0.221366	0.0130865	0.0145171	0.0254717	0.140248	0.0176918	0.122556
RAB5IF	0.279165	0.0929443	0.0446205	0.0345835	0.111547	0.186055	0.0635837	0.122471
STK40	0.171198	0.324281	0.141792	0.131328	0.102991	0.247739	0.12537	0.122369
LENEP	0.285448	0.0715714	0.0758431	0.079115	0.013828	0.17851	0.056262	0.122247
TALDO1	0.194455	0.120221	0.0239461	0.0354558	0.0461124	0.157338	0.0351714	0.122167
ASCC1	0.196977	0.114363	0.0266885	0.0175919	0.0563132	0.15567	0.0335312	0.122139
KLHL3	0.139887	0.272152	0.12799	0.0448261	0.0789146	0.206019	0.0839103	0.122109
TSR3	0.0397583	0.218725	0.0108301	0.00586769	0.00516122	0.129242	0.00728634	0.121955
PDE3B	0.244921	0.0674706	0.0215774	0.043494	0.0376596	0.156196	0.0342437	0.121952
KCNS2	0.0191882	0.263151	0.0214202	0.0188733	0.0179653	0.14117	0.0194196	0.12175
AGBL3	0.324026	0.106911	0.0634207	0.163677	0.0540822	0.215469	0.0937268	0.121742
COL11A1	0.105805	0.269633	0.0727807	0.0179488	0.10736	0.187719	0.06603	0.121689
PSMA8	0.265127	0.0172381	0.0149638	0.0142374	0.0294047	0.141183	0.0195353	0.121647
SSX7	0.417612	0.0091465	0.0136727	0.120073	0.141823	0.213379	0.0918563	0.121523
AMFR	0.0287793	0.25659	0.00770341	0.0215071	0.0346031	0.142685	0.0212712	0.121414
ERICH5	0.0532604	0.360333	0.104203	0.111718	0.0402701	0.206796	0.0853971	0.121399
GAN	0.0455669	0.289672	0.0574348	0.069901	0.0114957	0.16762	0.0462772	0.121343
AVIL	0.0379461	0.240781	0.0108003	0.010245	0.0330389	0.139364	0.0180281	0.121335
LEPROT	0.212631	0.110281	0.0268427	0.0158357	0.0782224	0.161456	0.0403002	0.121156
MON2	0.467009	0.142641	0.0115305	0.503361	0.0364182	0.304825	0.18377	0.121055
MIXL1	0.439704	0.145012	0.0355596	0.15912	0.31929	0.292358	0.171323	0.121035
NME5	0.198829	0.10565	0.0328239	0.00499319	0.0558586	0.152239	0.0312252	0.121014
CHTF18	0.701714	0.41669	0.341268	0.0606247	0.912742	0.559202	0.438211	0.120991
SLC25A42	0.309554	0.143007	0.0390606	0.0922374	0.184829	0.226281	0.105376	0.120905
RRS1	0.993401	0.998071	0.943589	0.72395	0.957076	0.995736	0.874872	0.120864
CDH12	0.0670374	0.307497	0.0574904	0.128645	0.0134414	0.187267	0.0665257	0.120741
MLST8	0.539538	0.908813	0.324321	0.717434	0.769094	0.724175	0.603617	0.120559
CYTH2	0.133915	0.192227	0.0288999	0.0236362	0.0761201	0.163071	0.0428854	0.120186
SLC52A2	0.219659	0.244184	0.0611116	0.251804	0.022583	0.231922	0.111833	0.120089
FSIP2	0.21552	0.0722262	0.0240639	0.0370116	0.0104513	0.143873	0.0238422	0.120031
HK1	0.240778	0.0670234	0.0249479	0.028901	0.0477989	0.1539	0.0338826	0.120018
APOF	0.268715	0.132806	0.0779401	0.144617	0.019744	0.200761	0.0807671	0.119994
LYRM4	0.998559	0.94244	0.783167	0.874696	0.895031	0.970499	0.850965	0.119534
DGCR6L	0.217747	0.0912174	0.0233927	0.0407633	0.0406945	0.154482	0.0349502	0.119532
DLG1	0.14814	0.141462	0.00783962	0.0322231	0.0359181	0.144801	0.025327	0.119474
SNX16	0.0353381	0.297655	0.0290785	0.100128	0.0120469	0.166497	0.0470844	0.119412
RILPL1	0.197212	0.174728	0.0800433	0.0395632	0.0808766	0.18597	0.0668277	0.119142
NOL9	0.960666	0.994895	0.770644	0.848284	0.957116	0.977781	0.858681	0.119099
ATAD3A	0.168849	0.142674	0.0170951	0.0208617	0.0723091	0.155761	0.0367553	0.119006
VXN	0.0553301	0.261135	0.0692348	0.0238516	0.0253395	0.158233	0.0394753	0.118757
MKI67	0.0963961	0.210957	0.0170445	0.0202992	0.0674683	0.153677	0.0349373	0.118739
THUMPD1	0.196289	0.172261	0.0828042	0.0131416	0.100885	0.184275	0.0656102	0.118665
CENPU	0.385808	0.205474	0.0143862	0.0517471	0.465148	0.295641	0.177094	0.118547
LEO1	0.105164	0.450921	0.010678	0.0263915	0.441534	0.278043	0.159535	0.118508
PISD	0.834164	0.940179	0.512762	0.858199	0.93556	0.887171	0.76884	0.118331
DNAJB8	0.140193	0.126089	0.0144531	0.0136976	0.0167539	0.133141	0.0149682	0.118173
COPRS	0.375942	0.0662627	0.0875696	0.175648	0.0456442	0.221102	0.102954	0.118149
ATP5F1A	0.6208	0.758422	0.114989	0.688884	0.910812	0.689611	0.571561	0.11805
ZDHHC18	0.456429	0.277512	0.0587925	0.348289	0.339925	0.36697	0.249002	0.117968
SHISAL2A	0.130429	0.188938	0.0513776	0.0324924	0.0416085	0.159684	0.0418261	0.117858
AKAP8L	0.480786	0.0496562	0.035042	0.0367756	0.37127	0.265221	0.147696	0.117525
WDR76	0.203333	0.24665	0.0705111	0.0977784	0.154146	0.224991	0.107478	0.117513
USP34	0.580963	0.0102103	0.189076	0.171203	0.174568	0.295587	0.178282	0.117304
WBP4	0.233598	0.39171	0.0300887	0.38671	0.169762	0.312654	0.19552	0.117134
HSP90AB1	0.551111	0.183698	0.383981	0.256868	0.111013	0.367404	0.250621	0.116784
CNOT10	0.239831	0.00645159	0.00903111	0.00818115	0.00196943	0.123141	0.0063939	0.116747
DNAJB12	0.328107	0.0657401	0.0139152	0.0278955	0.198762	0.196924	0.0801909	0.116733
GJB6	0.218094	0.036608	0.0160789	0.00356006	0.0122672	0.127351	0.0106354	0.116716
CHAD	0.207876	0.104191	0.0407392	0.0194491	0.0583281	0.156034	0.0395055	0.116528
TMEFF1	0.21221	0.0440246	0.0142357	0.0138313	0.00683937	0.128117	0.0116354	0.116482
ST6GALNAC3	0.210784	0.112338	0.0251145	0.0594128	0.0509978	0.161561	0.045175	0.116386
EIF4E3	0.241343	0.17791	0.184544	0.0185673	0.0770363	0.209627	0.0933826	0.116244
ATP2C2	0.183748	0.149299	0.0781624	0.0598145	0.0131363	0.166524	0.0503711	0.116153
CLDN9	0.202562	0.101354	0.0168711	0.0333545	0.0573735	0.151958	0.0358664	0.116092
SCRT1	0.22176	0.114149	0.0522151	0.0107278	0.0927194	0.167954	0.0518874	0.116067
HDAC4	0.207514	0.0694632	0.0123934	0.0303154	0.0245654	0.138489	0.0224248	0.116064
TNP1	0.130016	0.150592	0.0174385	0.00981429	0.045724	0.140304	0.0243256	0.115978
H3C4	0.42145	0.165587	0.110407	0.0537001	0.368722	0.293518	0.17761	0.115909
TRAPPC6B	0.350005	0.10272	0.128739	0.0996257	0.10331	0.226362	0.110558	0.115804
IGSF22	0.250614	0.0251351	0.0123097	0.0133808	0.0408424	0.137875	0.0221776	0.115697
TAF9B	0.155594	0.111677	0.0159941	0.0243878	0.0136121	0.133635	0.017998	0.115637
CLUH	0.305209	0.088238	0.0971313	0.0604354	0.0860017	0.196723	0.0811895	0.115534
RRAS	0.236378	0.0495602	0.0265241	0.0240198	0.031818	0.142969	0.027454	0.115515
TPRKB	0.928548	0.901665	0.708739	0.821677	0.868581	0.915106	0.799666	0.115441
HPS5	0.151028	0.173604	0.0802777	0.0395394	0.0208798	0.162316	0.046899	0.115417
DIPK1A	0.350044	0.280371	0.187072	0.125199	0.287269	0.315208	0.199847	0.115361
SIVA1	0.640567	0.19143	0.0366461	0.0742419	0.791043	0.415998	0.300644	0.115354
C1QL2	0.222204	0.068844	0.0137209	0.0283475	0.0484561	0.145524	0.0301748	0.115349
AVEN	0.0719671	0.229737	0.00692638	0.00574469	0.0939316	0.150852	0.0355342	0.115318
PIMREG	0.227027	0.107988	0.0939916	0.0264795	0.0361767	0.167508	0.0522159	0.115292
GLUL	0.218854	0.0351727	0.00693544	0.0172927	0.0120483	0.127013	0.0120921	0.114921
ARTN	0.47339	0.510366	0.429663	0.317587	0.383637	0.491878	0.376962	0.114915
TRMT5	0.820306	0.935519	0.485491	0.857992	0.945542	0.877912	0.763008	0.114904
TMEM42	0.142922	0.198813	0.0702435	0.0224877	0.0751669	0.170868	0.055966	0.114902
ZNF777	0.250316	0.0292883	0.0153593	0.0138126	0.0456169	0.139802	0.0249296	0.114872
SERPINI1	0.0270259	0.25528	0.0136059	0.0204157	0.0449516	0.141153	0.0263244	0.114829
GGTLC1	0.315177	0.283902	0.16907	0.192447	0.192946	0.29954	0.184821	0.114719
CORO1C	0.0208618	0.254189	0.00974398	0.0344958	0.024766	0.137525	0.0230019	0.114523
SINHCAF	0.266028	0.862327	0.0545976	0.35291	0.941479	0.564177	0.449662	0.114515
C3orf22	0.251514	0.0659429	0.0750889	0.0143796	0.0433863	0.158729	0.0442849	0.114444
H4-16	0.027059	0.247478	0.00273167	0.00727937	0.0585799	0.137269	0.0228637	0.114405
CTPS1	0.306287	0.949931	0.88603	0.26926	0.385944	0.628109	0.513745	0.114364
JAZF1	0.828795	0.942936	0.512421	0.968488	0.833655	0.885865	0.771521	0.114344
ABCC6	0.310128	0.0912634	0.0470479	0.0701108	0.141951	0.200696	0.0863701	0.114326
USP10	0.769688	0.947683	0.887631	0.390345	0.955265	0.858686	0.744414	0.114272
TBCE	0.0965156	0.779475	0.187871	0.0627616	0.720879	0.437995	0.323837	0.114158
PSG6	0.111681	0.198121	0.067505	0.0209731	0.0338083	0.154901	0.0407621	0.114139
RAPH1	0.0977912	0.208643	0.0191825	0.0252605	0.073613	0.153217	0.039352	0.113865
SMAD2	0.210543	0.046765	0.0154819	0.00801251	0.0211615	0.128654	0.0148853	0.113769
PIGS	0.125808	0.24508	0.0293062	0.0571447	0.128607	0.185444	0.071686	0.113758
SLC25A18	0.217714	0.0555045	0.00979695	0.0344337	0.0251279	0.136609	0.0231195	0.11349
RHBDL1	0.228608	0.0966919	0.0263961	0.0169174	0.104175	0.16265	0.0491628	0.113487
CHTF8	0.701102	0.940809	0.625935	0.711424	0.78554	0.820955	0.707633	0.113322
PPP2R5D	0.238149	0.0624654	0.0458263	0.0553458	0.010178	0.150307	0.0371167	0.113191
SUCLG1	0.075577	0.197945	0.0149232	0.0247506	0.0311459	0.136761	0.0236066	0.113154
EAF1	0.847511	0.372028	0.4426	0.490997	0.556369	0.60977	0.496655	0.113114
NUDT10	0.244428	0.0151534	0.00986091	0.0203467	0.0199706	0.129791	0.0167261	0.113065
SLC38A2	0.083159	0.343714	0.132503	0.0748206	0.0942137	0.213436	0.100512	0.112924
AHR	0.418328	0.00243168	0.0282202	0.0301198	0.23407	0.21038	0.0974701	0.11291
ZBP1	0.181931	0.108274	0.0512919	0.0272441	0.0182654	0.145103	0.0322671	0.112836
TMEM199	0.747784	0.943878	0.723447	0.537437	0.938359	0.845831	0.733081	0.11275
APPL1	0.0684919	0.209927	0.0391824	0.0101551	0.0301015	0.13921	0.0264796	0.11273
INAFM1	0.0694535	0.33748	0.0397127	0.165779	0.0673183	0.203467	0.0909366	0.11253
PDIA3	0.29307	0.147802	0.00963731	0.306706	0.0076207	0.220436	0.107988	0.112448
FOXN1	0.0253326	0.503498	0.33354	0.0216094	0.100943	0.264415	0.152031	0.112384
ZBTB8OS	0.816114	0.692581	0.141317	0.868495	0.916079	0.754347	0.641964	0.112384
GK2	0.0842932	0.213034	0.0343407	0.0149242	0.0601361	0.148664	0.036467	0.112197
PODXL	0.199942	0.152628	0.0321412	0.0414436	0.119143	0.176285	0.0642427	0.112042
GPC2	0.162246	0.153423	0.0853253	0.0134525	0.0387054	0.157834	0.0458277	0.112007
ASPM	0.2135	0.379875	0.0905537	0.175283	0.288424	0.296688	0.184754	0.111934
LRCH3	0.0227853	0.299328	0.0245047	0.0474966	0.0755643	0.161057	0.0491885	0.111868
UBE3A	0.186321	0.134855	0.069159	0.0602105	0.0171084	0.160588	0.048826	0.111762
SKIV2L	0.27485	0.168095	0.147913	0.0471315	0.134219	0.221473	0.109754	0.111718
MRPL3	0.141874	0.572064	0.416097	0.105466	0.214268	0.356969	0.245277	0.111692
HASPIN	0.328954	0.0915657	0.0439125	0.0497329	0.202277	0.21026	0.0986408	0.111619
ANXA13	0.0822748	0.27469	0.0175981	0.0916921	0.0915519	0.178482	0.0669474	0.111535
ASS1	0.585862	0.453218	0.405547	0.410489	0.408493	0.51954	0.408176	0.111364
PINX1	0.0662169	0.360629	0.0267187	0.0735955	0.206009	0.213423	0.102108	0.111315
KDM5A	0.0459951	0.266864	0.077143	0.0310779	0.0272525	0.15643	0.0451578	0.111272
XRCC1	0.200498	0.359678	0.104331	0.090421	0.312245	0.280088	0.168999	0.111089
ATAD3B	0.180321	0.0715496	0.0119215	0.0238107	0.00882338	0.125935	0.0148519	0.111083
NAA16	0.147325	0.134135	0.0288013	0.0206493	0.0396223	0.14073	0.029691	0.111039
MROH6	0.017206	0.285523	0.0198339	0.0785199	0.0231508	0.151364	0.0405016	0.110863
TOMM70	0.0714509	0.327975	0.0224331	0.113355	0.130829	0.199713	0.0888723	0.110841
GOLGA3	0.0439123	0.218872	0.0165006	0.0149182	0.0303852	0.131392	0.0206014	0.110791
TSPAN4	0.150594	0.100522	0.00926887	0.0250465	0.0100512	0.125558	0.0147888	0.11077
DDRGK1	0.174448	0.21356	0.129412	0.0861148	0.034843	0.194004	0.0834565	0.110548
AQP6	0.206564	0.0977751	0.0904832	0.00718237	0.0275887	0.152169	0.0417514	0.110418
FAM133B	0.698082	0.950995	0.970541	0.235216	0.936874	0.824538	0.71421	0.110328
PFDN5	0.852676	0.5282	0.661176	0.138724	0.940624	0.690438	0.580175	0.110263
ELP5	0.648311	0.952422	0.907041	0.208513	0.955012	0.800366	0.690189	0.110177
KRT76	0.204411	0.0752588	0.0319613	0.00643357	0.0508749	0.139835	0.0297566	0.110078
SUFU	0.209322	0.0277701	0.0125757	0.0104441	0.00247257	0.118546	0.00849747	0.110049
MRPL15	0.0873922	0.373382	0.0732383	0.132743	0.155208	0.230387	0.120397	0.109991
DHX40	0.0895942	0.345678	0.0475553	0.10337	0.172065	0.217636	0.107664	0.109972
TMEFF2	0.241865	0.116316	0.0361832	0.0832141	0.0880053	0.179091	0.0691342	0.109957
CHCHD4	0.981351	0.912131	0.662801	0.891608	0.956041	0.946741	0.836816	0.109925
EXOSC1	0.7359	0.923149	0.792179	0.433628	0.933218	0.829524	0.719675	0.10985
NEUROD2	0.131471	0.250486	0.040599	0.0367023	0.166505	0.190978	0.0812686	0.10971
ZNF468	0.171847	0.171548	0.0644084	0.00886969	0.11274	0.171697	0.062006	0.109691
SPTSSB	0.22878	0.0491278	0.0155365	0.0151077	0.0571567	0.138954	0.0292669	0.109687
HBZ	0.261833	0.103053	0.00862275	0.0382499	0.171398	0.182443	0.0727568	0.109686
CHST10	0.170294	0.11031	0.0653615	0.00521677	0.0212921	0.140302	0.0306235	0.109679
UNC13B	0.179819	0.132134	0.0985073	0.0184149	0.0219783	0.155977	0.0463002	0.109677
ATF5	0.382436	0.0858157	0.0461624	0.250202	0.0771394	0.234126	0.124501	0.109624
COL7A1	0.130626	0.252032	0.0514109	0.0885612	0.105145	0.191329	0.0817058	0.109623
DAZAP2	0.147998	0.124099	0.0225296	0.0337531	0.0230309	0.136048	0.0264379	0.109611
PDF	0.110127	0.150862	0.0259076	0.0197373	0.01706	0.130494	0.0209016	0.109593
ARHGEF7	0.0317871	0.70505	0.276064	0.0274883	0.472982	0.368418	0.258845	0.109574
PTPRG	0.11763	0.237519	0.0973309	0.00667629	0.100016	0.177574	0.0680079	0.109567
INO80E	0.443941	0.0489372	0.217121	0.0184247	0.175993	0.246439	0.13718	0.10926
PMFBP1	0.108269	0.194915	0.0754439	0.0197733	0.0323443	0.151592	0.0425205	0.109072
STAT1	0.184509	0.0865867	0.0509495	0.0142484	0.0143678	0.135548	0.0265219	0.109026
CCN1	0.0781204	0.250945	0.0402227	0.0605639	0.0659007	0.164532	0.0555624	0.10897
CTU2	0.761833	0.912791	0.817845	0.524325	0.842907	0.837312	0.728359	0.108953
SAFB2	0.0901667	0.194843	0.0138609	0.0137982	0.0730264	0.142505	0.0335619	0.108943
KMT2B	0.107185	0.286653	0.184606	0.0414841	0.0378966	0.196919	0.0879957	0.108924
KPNA4	0.116058	0.379141	0.144656	0.0562211	0.21522	0.2476	0.138699	0.1089
CNOT6	0.275753	0.057634	0.0239476	0.0122225	0.137266	0.166694	0.0578122	0.108881
AARD	0.00502987	0.258973	0.0138888	0.0160595	0.0396498	0.132002	0.0231994	0.108802
DHX36	0.758401	0.707217	0.671579	0.356787	0.843818	0.732809	0.624061	0.108748
VASP	0.0989322	0.206085	0.0434909	0.0586066	0.0291875	0.152509	0.0437617	0.108747
FLT3LG	0.0702134	0.214945	0.0177957	0.0621332	0.0216019	0.142579	0.0338436	0.108735
NSUN5	0.137641	0.13634	0.0173671	0.00900965	0.0584804	0.13699	0.0282857	0.108704
SGO2	0.1279	0.152033	0.0136257	0.0361435	0.0449622	0.139966	0.0315771	0.108389
LIPT1	0.0580585	0.278945	0.0959638	0.0677257	0.0167841	0.168502	0.0601579	0.108344
ATXN1L	0.172061	0.11257	0.0433022	0.0546601	0.00401345	0.142315	0.0339919	0.108323
RPL22L1	0.115466	0.499468	0.310601	0.152993	0.133884	0.307467	0.19916	0.108308
XXYLT1	0.218025	0.20913	0.0801776	0.0984372	0.137386	0.213577	0.105334	0.108243
ADPRM	0.254994	0.00777363	0.0132712	0.0377784	0.0183916	0.131384	0.023147	0.108237
FAAP24	0.561242	0.524419	0.474895	0.664073	0.16496	0.542831	0.434643	0.108188
CDCA2	0.295774	0.0306723	0.0132886	0.0273152	0.124657	0.163223	0.0550869	0.108136
CXCL2	0.182897	0.169729	0.114676	0.06628	0.0240823	0.176313	0.0683459	0.107967
HMGB4	0.227056	0.0625726	0.00812979	0.0240843	0.0783564	0.144814	0.0368569	0.107957
ENG	0.0596497	0.215211	0.0377776	0.032812	0.0178768	0.13743	0.0294888	0.107941
SCHIP1	0.0835849	0.187175	0.0265655	0.00594914	0.0498388	0.13538	0.0274511	0.107929
GRWD1	0.714205	0.939955	0.491554	0.861665	0.804252	0.82708	0.719157	0.107923
MT1B	0.823518	0.415361	0.377817	0.596585	0.560202	0.61944	0.511535	0.107905
SLCO1C1	0.0808449	0.212632	0.00616156	0.0148971	0.0959956	0.146738	0.0390181	0.10772
MOS	0.00826455	0.29521	0.0277973	0.0857114	0.0185552	0.151737	0.0440213	0.107716
SMIM8	0.332915	0.103543	0.0662093	0.242601	0.0232475	0.218229	0.110686	0.107543
CPB1	0.0971031	0.196983	0.0100992	0.0362306	0.0722126	0.147043	0.0395141	0.107529
RPL28	0.99711	0.96753	0.889481	0.89114	0.84383	0.98232	0.874817	0.107503
CCNDBP1	0.244055	0.113135	0.102734	0.0682924	0.0425414	0.178595	0.0711893	0.107406
OTUD4	0.0554886	0.294363	0.0102731	0.094578	0.0977383	0.174926	0.0675298	0.107396
PUM2	0.0887892	0.399611	0.0471454	0.105698	0.25765	0.2442	0.136831	0.107369
RERG	0.130635	0.145675	0.00967999	0.0534078	0.0292839	0.138155	0.0307906	0.107364
BDH2	0.0118384	0.327015	0.101598	0.043847	0.0412434	0.169427	0.0622295	0.107197
ITPKA	0.293518	0.151141	0.118762	0.0826293	0.144164	0.222329	0.115185	0.107144
ZNF322	0.0698799	0.334327	0.0492657	0.115081	0.120661	0.202103	0.0950027	0.107101
MAGI1	0.0498033	0.235544	0.0246132	0.0478191	0.0344946	0.142674	0.0356423	0.107031
GALNT5	0.219088	0.0555013	0.0409193	0.0447601	0.00534698	0.137295	0.0303421	0.106953
ORC4	0.835056	0.68535	0.482911	0.526903	0.9502	0.760203	0.653338	0.106865
PFKM	0.279888	0.0260484	0.0337095	0.0204689	0.0844301	0.152968	0.0462028	0.106766
MIPEP	0.0210626	0.409994	0.0173068	0.0215251	0.28818	0.215528	0.109004	0.106524
SFTPA1	0.145136	0.26223	0.0279007	0.150274	0.113613	0.203683	0.0972625	0.106421
WDR47	0.33827	0.135466	0.165385	0.153111	0.0730011	0.236868	0.130499	0.106369
RAB43	0.0595337	0.225011	0.0290772	0.00583531	0.0730841	0.142272	0.0359989	0.106273
HSBP1	0.318215	0.285266	0.0781293	0.347594	0.160804	0.30174	0.195509	0.106231
SRGN	0.201059	0.101018	0.00750385	0.0715046	0.0554467	0.151038	0.0448184	0.10622
RAX2	0.241747	0.0183582	0.0492087	0.0101335	0.0123251	0.130053	0.0238891	0.106164
ASIC3	0.235162	0.0135536	0.0145323	0.00489118	0.0352984	0.124358	0.0182406	0.106117
SLC26A8	0.293617	0.0607133	0.0671124	0.0531248	0.0933282	0.177165	0.0711884	0.105977
LIN28B	0.0368339	0.278715	0.0333757	0.0778443	0.0442006	0.157774	0.0518069	0.105967
TMEM167B	0.217028	0.0426593	0.0212324	0.00570055	0.0447113	0.129844	0.0238814	0.105962
NFKB1	0.00817503	0.234145	0.0229915	0.00349604	0.0194411	0.12116	0.0153096	0.105851
ARID2	0.239834	0.7316	0.0941616	0.744781	0.300839	0.485717	0.379927	0.10579
NDUFS3	0.0602274	0.36915	0.214347	0.028442	0.0839674	0.214689	0.108919	0.10577
HYAL2	0.221927	0.012429	0.00483613	0.0027112	0.0267272	0.117178	0.0114248	0.105753
MIDEAS	0.137595	0.116604	0.00591537	0.00564603	0.0526415	0.1271	0.021401	0.105699
PEX5L	0.176453	0.101535	0.0509339	0.0343856	0.0146484	0.138994	0.0333226	0.105672
CNNM2	0.120795	0.12795	0.0127627	0.00606582	0.0374833	0.124372	0.0187706	0.105602
PUS7	0.229591	0.0566019	0.0437038	0.0291002	0.0397006	0.143097	0.0375016	0.105595
SLC26A10	0.356834	0.296363	0.0470157	0.343997	0.272095	0.326599	0.221036	0.105562
TEX29	0.346203	0.048266	0.0267207	0.0205298	0.228138	0.197235	0.0917961	0.105438
ADGRG1	0.241068	0.0376838	0.065059	0.0148373	0.022052	0.139376	0.0339828	0.105393
PER2	0.0491472	0.305749	0.124677	0.0638064	0.0276954	0.177448	0.0720597	0.105388
TMEM53	0.146893	0.479009	0.229498	0.227218	0.166093	0.312951	0.207603	0.105348
HJURP	0.836685	0.975431	0.870798	0.575992	0.955548	0.906058	0.800779	0.105279
UBE2W	0.0270498	0.368785	0.0300698	0.0861405	0.162133	0.197918	0.0927812	0.105136
GP9	0.110943	0.210664	0.0530019	0.0744721	0.0396873	0.160803	0.0557204	0.105083
VPS18	0.791241	0.881058	0.618807	0.68036	0.894905	0.83615	0.731357	0.104792
IL2	0.215337	0.0373373	0.0071475	0.0164847	0.0410293	0.126337	0.0215539	0.104783
RTL5	0.180263	0.112374	0.0284703	0.0720839	0.0240614	0.146318	0.0415385	0.10478
CCDC180	0.278267	0.0427178	0.055834	0.0661541	0.0452981	0.160492	0.0557621	0.10473
TPRA1	0.0655703	0.186977	0.0379998	0.00434601	0.022307	0.126274	0.0215509	0.104723
OXLD1	0.213528	0.103292	0.0619924	0.0841056	0.0150076	0.15841	0.0537019	0.104708
MTFR1	0.0457146	0.263169	0.0351601	0.0861902	0.0279527	0.154442	0.0497677	0.104674
KLHL20	0.0899212	0.163086	0.0178415	0.00475089	0.0429035	0.126503	0.021832	0.104671
KAT14	0.0229586	0.366119	0.0362319	0.072388	0.160985	0.194539	0.0898683	0.10467
ALYREF	0.97129	0.999362	0.776527	0.909294	0.956281	0.985326	0.8807	0.104626
C5orf34	0.0624014	0.24191	0.0738942	0.0397473	0.029079	0.152155	0.0475735	0.104582
H2BC14	0.801604	0.524233	0.820539	0.295742	0.558801	0.662919	0.558361	0.104558
LRTM1	0.078492	0.217841	0.052259	0.0118004	0.0669161	0.148167	0.0436585	0.104508
CDH15	0.301492	0.0632302	0.0196048	0.139576	0.0748763	0.182361	0.0780191	0.104342
SLC13A2	0.156974	0.211865	0.0931718	0.0434422	0.103631	0.184419	0.0800817	0.104337
KCTD10	0.233683	0.83688	0.606938	0.228349	0.457587	0.535282	0.430958	0.104324
ICE2	0.541835	0.788838	0.359309	0.461328	0.862484	0.665337	0.56104	0.104296
STIL	0.573381	0.795702	0.503522	0.287308	0.94998	0.684541	0.58027	0.104271
SOCS4	0.139823	0.175895	0.0229828	0.0446435	0.0932169	0.157859	0.0536144	0.104245
CKAP2L	0.367804	0.0723225	0.155199	0.0421927	0.1502	0.220063	0.115864	0.104199
PLK2	0.16178	0.0966536	0.0552263	0.00631351	0.0137383	0.129217	0.0250927	0.104124
HSDL1	0.227556	0.00686398	0.0116251	0.0204392	0.00738645	0.11721	0.0131502	0.10406
SMC6	0.971662	0.942704	0.743279	0.966759	0.849509	0.957183	0.853182	0.104001
PRKCSH	0.565732	0.0298142	0.266405	0.226829	0.0881034	0.297773	0.193779	0.103994
BSG	0.208287	0.0570891	0.0121513	0.00136284	0.073002	0.132688	0.0288387	0.103849
FAM25A	0.343119	0.174101	0.0468512	0.381426	0.0360097	0.25861	0.154762	0.103848
PPM1G	0.149213	0.479529	0.250126	0.0657217	0.315833	0.314371	0.21056	0.103811
DEFB125	0.214914	0.0243913	0.0244364	0.0160575	0.00725205	0.119652	0.0159153	0.103737
PCDHB2	0.119501	0.168908	0.0188168	0.0588288	0.0438981	0.144204	0.0405146	0.10369
C2orf42	0.224557	0.0395407	0.0252294	0.0101279	0.0502824	0.132049	0.0285466	0.103502
DIP2B	0.550658	0.257329	0.0856125	0.271365	0.544745	0.403994	0.300574	0.10342
SLC7A13	0.0211093	0.302447	0.116018	0.0101451	0.0489906	0.161778	0.0583847	0.103394
FDPS	0.986781	0.619207	0.911604	0.588038	0.599738	0.802994	0.699793	0.1032
GOLGA7B	0.15944	0.160847	0.0383943	0.072109	0.0604386	0.160143	0.0569806	0.103162
TUBB4B	0.187509	0.799633	0.131115	0.186249	0.853882	0.493571	0.390416	0.103155
PHIP	0.242916	0.276854	0.11182	0.213332	0.145141	0.259885	0.156764	0.103121
LCNL1	0.198473	0.0561151	0.0228669	0.0243471	0.0257337	0.127294	0.0243159	0.102978
DNAJC2	0.0404875	0.348075	0.0108703	0.0404018	0.222658	0.194281	0.0913101	0.102971
AMD1	0.52651	0.62414	0.583035	0.688554	0.145867	0.575325	0.472486	0.102839
XPOT	0.717764	0.937592	0.59832	0.692077	0.884156	0.827678	0.724851	0.102827
CENPI	0.229954	0.935389	0.340942	0.142183	0.956786	0.582672	0.47997	0.102701
RPS6KA1	0.305522	0.112164	0.0144401	0.182472	0.121534	0.208843	0.106149	0.102694
USB1	0.297029	0.244527	0.34149	0.132183	0.030675	0.270778	0.168116	0.102662
ELF1	0.159293	0.148511	0.0197755	0.00899818	0.125096	0.153902	0.0512898	0.102612
MXD3	0.190324	0.0656918	0.0361571	0.0292433	0.0110533	0.128008	0.0254846	0.102523
UROC1	0.230822	0.0579878	0.0751123	0.0266795	0.0240186	0.144405	0.0419368	0.102468
AGK	0.176277	0.0660332	0.00907082	0.00358793	0.0435647	0.121155	0.0187412	0.102414
SERPINI2	0.0117845	0.242895	0.0126711	0.0132987	0.0488319	0.12734	0.0249339	0.102406
TCEAL7	0.270334	0.00769749	0.00687817	0.0299253	0.0730767	0.139016	0.0366267	0.102389
DDX31	0.149191	0.138804	0.0241652	0.0754501	0.0252171	0.143998	0.0416108	0.102387
RND1	0.290829	0.0657162	0.0145601	0.110155	0.102995	0.178273	0.0759037	0.102369
GALK1	0.201693	0.130224	0.0376447	0.0845634	0.0687981	0.165959	0.0636687	0.10229
PPP2R3C	0.609241	0.818894	0.452522	0.85791	0.524952	0.714067	0.611795	0.102272
TSPAN2	0.21927	0.134336	0.123641	0.061051	0.0391861	0.176803	0.0746261	0.102177
TRIM55	0.0344416	0.259062	0.0350056	0.0684691	0.0303589	0.146752	0.0446112	0.102141
FJX1	0.159551	0.115518	0.0330807	0.0448613	0.0284033	0.137534	0.0354484	0.102086
PEX13	0.124892	0.175879	0.0656015	0.0199532	0.0593896	0.150386	0.0483148	0.102071
GPR18	0.185762	0.0970385	0.0263737	0.00992799	0.0817003	0.1414	0.039334	0.102066
RMDN1	0.0457098	0.201772	0.0235145	0.00170665	0.0400762	0.123741	0.0217658	0.101975
JKAMP	0.177347	0.177271	0.0496451	0.0673596	0.109022	0.177309	0.0753421	0.101967
KMT2E	0.281809	0.0640772	0.0613575	0.0619483	0.0898621	0.172943	0.0710559	0.101887
MATR3	0.572416	0.379094	0.293345	0.511879	0.316407	0.475755	0.373877	0.101878
NAXE	0.20892	0.112691	0.0424387	0.086227	0.0484751	0.160805	0.0590469	0.101759
TIGD3	0.205162	0.143047	0.10527	0.0480945	0.0637017	0.174105	0.0723555	0.101749
PGD	0.976427	0.864347	0.921816	0.856494	0.677657	0.920387	0.818656	0.101731
LRRC39	0.23234	0.110083	0.0972762	0.0057845	0.105553	0.171212	0.069538	0.101674
MYL12A	0.165439	0.176787	0.0620504	0.0802852	0.0660649	0.171113	0.0694668	0.101646
EIF4H	0.293169	0.308718	0.260867	0.231035	0.106112	0.300943	0.199338	0.101606
SRSF6	0.670603	0.800091	0.417323	0.86802	0.616051	0.735347	0.633798	0.101549
ZAR1	0.118177	0.135525	0.00681987	0.00774671	0.0614011	0.126851	0.0253226	0.101529
CTNNB1	0.104541	0.155315	0.0316503	0.0106337	0.0430943	0.129928	0.0284594	0.101469
BRICD5	0.226149	0.0364355	0.020861	0.0356866	0.0329242	0.131292	0.0298239	0.101468
MAP2K2	0.115239	0.360547	0.126301	0.235793	0.0475189	0.237893	0.136538	0.101355
GOLM2	0.145174	0.0793815	0.0070076	0.0111912	0.0146235	0.112278	0.0109408	0.101337
ALDH1B1	0.134295	0.149046	0.0923633	0.0210137	0.00771097	0.14167	0.0403627	0.101308
ADCY3	0.162582	0.342586	0.10891	0.251406	0.0937093	0.252584	0.151342	0.101243
SLC35B1	0.833616	0.969478	0.544355	0.903842	0.952885	0.901547	0.80036	0.101186
MEF2A	0.137347	0.0893399	0.00820257	0.00619839	0.0221626	0.113344	0.0121879	0.101156
LCE4A	0.219478	0.165308	0.0755875	0.163038	0.0352589	0.192393	0.0912948	0.101098
ACBD4	0.179375	0.154122	0.0165909	0.0636855	0.116692	0.166749	0.0656562	0.101093
FBXL19	0.218792	0.0468989	0.0241626	0.00812668	0.0631973	0.132845	0.0318289	0.101016
ANGPTL3	0.188153	0.138473	0.0707998	0.0849499	0.0313454	0.163313	0.062365	0.100948
ATL1	0.0702666	0.25636	0.032045	0.0822345	0.07283	0.163313	0.0623698	0.100943
SLC25A30	0.188151	0.0600635	0.0100969	0.0495939	0.00983737	0.124107	0.0231761	0.100931
KCNJ9	0.375543	0.246698	0.261109	0.11099	0.258721	0.31112	0.210273	0.100847
AMHR2	0.129835	0.117956	0.0337507	0.0176442	0.0177909	0.123895	0.0230619	0.100833
DKK4	0.426094	0.0172544	0.0338266	0.126764	0.202021	0.221674	0.12087	0.100804
ISYNA1	0.627091	0.275928	0.420249	0.0688994	0.563749	0.45151	0.350966	0.100544
FAM200A	0.256993	0.0490337	0.0661435	0.0272601	0.0646334	0.153013	0.052679	0.100334
NKX2-3	0.0640653	0.164789	0.00564282	0.00829408	0.028356	0.114427	0.0140976	0.10033
DDX23	0.98989	0.93362	0.683771	0.965747	0.934888	0.961755	0.861469	0.100286
CTSS	0.241621	0.0156784	0.0194269	0.0038319	0.0618418	0.12865	0.0283669	0.100283
ONECUT2	0.219858	0.0201505	0.00794917	0.000368155	0.0511591	0.120004	0.0198255	0.100179
ELP6	0.954026	0.942389	0.945028	0.668805	0.930661	0.948208	0.848165	0.100043
ZMYND10	0.0781968	0.218701	0.0605946	0.0237754	0.0608501	0.148449	0.0484067	0.100042
ZNF217	0.207202	0.574597	0.0525191	0.639944	0.180486	0.390899	0.290983	0.0999163
KANSL1	0.994188	0.937841	0.7689	0.870229	0.959529	0.966014	0.866219	0.0997952
SNRNP48	0.820733	0.861101	0.581581	0.861648	0.780221	0.840917	0.74115	0.0997672
CA8	0.0105752	0.256315	0.00818879	0.0151145	0.0780325	0.133445	0.0337786	0.0996665
NUP188	0.115842	0.365311	0.133255	0.0469741	0.242551	0.240576	0.140927	0.0996497
ACTL7A	0.228889	0.108041	0.0538895	0.0621797	0.0904758	0.168465	0.0688483	0.0996166
SP3	0.1424	0.322823	0.0625575	0.0527145	0.283826	0.232612	0.133033	0.099579
CSAD	0.163331	0.128543	0.0733886	0.025167	0.0405327	0.145937	0.0463628	0.0995741
PLAUR	0.0783669	0.206689	0.0736538	0.00804901	0.0473585	0.142528	0.0430204	0.0995077
SULF1	0.0179206	0.268983	0.0916038	0.025018	0.0154141	0.143452	0.044012	0.0994397
SC5D	0.0143421	0.302377	0.049589	0.0591033	0.068326	0.158359	0.0590061	0.0993533
CEBPG	0.0205807	0.227255	0.0509778	0.0142786	0.00871483	0.123918	0.0246571	0.0992608
INPP4A	0.08052	0.23265	0.125633	0.0136075	0.0329785	0.156585	0.0574065	0.0991786
TSNARE1	0.0179676	0.235027	0.0117773	0.0430544	0.0272363	0.126497	0.027356	0.0991415
COX20	0.246003	0.837627	0.430475	0.161789	0.735778	0.541815	0.442681	0.0991345
NLRX1	0.0522148	0.182619	0.0273831	0.0139493	0.0136009	0.117417	0.0183111	0.0991059
NIPSNAP3A	0.0308425	0.207243	0.00854377	0.0235177	0.0277716	0.119043	0.0199444	0.0990985
CC2D2A	0.0293704	0.196777	0.00532303	0.0128317	0.0243523	0.113074	0.014169	0.0989047
TRAF4	0.0297888	0.303057	0.0531761	0.128577	0.0208506	0.166423	0.0675346	0.0988881
RIOK3	0.279212	0.0416277	0.0100047	0.0560225	0.118816	0.16042	0.0616143	0.0988058
ROCK1	0.0591056	0.199344	0.00915994	0.0101654	0.072787	0.129225	0.0307041	0.0985205
FECH	0.0217934	0.713468	0.0538277	0.0426461	0.710894	0.367631	0.269123	0.0985081
ADAM9	0.23955	0.0318252	0.0225001	0.0323759	0.0573982	0.135688	0.0374247	0.098263
MAP7	0.0857766	0.153574	0.0277197	0.00230785	0.0342476	0.119675	0.021425	0.09825
C15orf40	0.205073	0.0686006	0.0294866	0.0234351	0.0628392	0.136837	0.0385869	0.0982497
TMEM165	0.328267	0.334707	0.272435	0.107478	0.319809	0.331487	0.233241	0.098246
LAMC3	0.155772	0.154986	0.0370986	0.0304376	0.103941	0.155379	0.057159	0.0982205
FAF1	0.0117986	0.269383	0.0300412	0.0605716	0.0365263	0.140591	0.0423797	0.0982112
NAPRT	0.0206278	0.239586	0.00779163	0.0337712	0.0542555	0.130107	0.0319394	0.0981672
SATB1	0.209563	0.022755	0.00744675	0.0162528	0.0304957	0.116159	0.0180651	0.0980938
SIL1	0.197776	0.108011	0.0404089	0.0338611	0.0902279	0.152894	0.0548326	0.0980611
MYCL	0.041471	0.247785	0.066021	0.0379116	0.0360246	0.144628	0.0466524	0.0979756
TESK2	0.137839	0.162069	0.123673	0.00231774	0.0302521	0.149954	0.052081	0.0978728
NADK	0.159465	0.123076	0.00589527	0.0639219	0.0606199	0.14127	0.043479	0.0977914
EPG5	0.0339953	0.241443	0.0220878	0.0446886	0.0530176	0.137719	0.0399313	0.0977878
DENND10	0.144845	0.317001	0.0433796	0.0602953	0.295735	0.230923	0.133137	0.0977861
PTH	0.00868666	0.226513	0.0405012	0.0095828	0.00974637	0.1176	0.0199435	0.0976563
SIN3B	0.0856138	0.210732	0.0243705	0.0655422	0.0616818	0.148173	0.0505315	0.0976415
GNB4	0.0385758	0.326945	0.0239421	0.0460122	0.185484	0.18276	0.0851462	0.0976142
BOD1L1	0.096699	0.240637	0.0298778	0.0316207	0.151763	0.168668	0.0710873	0.0975807
SEC11A	0.236845	0.0143366	0.0100328	0.0384642	0.0355443	0.125591	0.0280138	0.0975768
TMC8	0.129681	0.108761	0.0235549	0.0241376	0.0174984	0.119221	0.0217303	0.0974908
ZNF19	0.124542	0.102337	0.0346402	0.00704136	0.00622632	0.113439	0.0159693	0.0974699
MCM3AP	0.924264	0.863685	0.627491	0.808145	0.953898	0.893974	0.796511	0.097463
PRDX3	0.242734	0.167714	0.0822931	0.128085	0.113077	0.205224	0.107818	0.0974057
NLRP7	0.0730632	0.166202	0.0148365	0.0430845	0.00920731	0.119632	0.0223761	0.0972564
BBLN	0.160235	0.294982	0.0721228	0.159617	0.159333	0.227608	0.130358	0.0972505
LRRC45	0.251926	0.0439069	0.0283517	0.0631406	0.06062	0.147917	0.0507041	0.0972126
ANKRD17	0.0657399	0.492845	0.206885	0.174169	0.165391	0.279292	0.182148	0.0971443
CEP57	0.0523911	0.308793	0.0516052	0.145989	0.0527606	0.180592	0.0834517	0.0971403
EDEM2	0.281296	0.100931	0.0867712	0.136323	0.0589739	0.191113	0.0940227	0.0970907
SPCS1	0.133716	0.163446	0.037387	0.0602287	0.0570034	0.148581	0.0515397	0.0970413
KXD1	0.269382	0.242926	0.269597	0.128188	0.0798489	0.256154	0.159211	0.0969425
GALNT18	0.121389	0.106326	0.0320928	0.0092928	0.00944626	0.113858	0.0169439	0.0969137
PTAR1	0.0806561	0.211624	0.0135831	0.0143752	0.1198	0.14614	0.0492527	0.0968872
CHID1	0.0247146	0.215617	0.011022	0.0164549	0.042487	0.120166	0.0233213	0.0968445
TRIM41	0.191738	0.0551309	0.00611097	0.0574108	0.0163733	0.123434	0.0266317	0.0968028
DSE	0.170019	0.0329734	0.0089303	0.00389286	0.00127493	0.101496	0.00469936	0.0967969
SHISA5	0.148579	0.208237	0.0720388	0.112534	0.0602939	0.178408	0.0816223	0.0967858
ZFP90	0.0486104	0.181834	0.0210261	0.00794789	0.0263676	0.115222	0.0184472	0.0967752
ARL13B	0.153908	0.0724239	0.0137486	0.013916	0.0217207	0.113166	0.0164618	0.096704
PCDH9	0.0570645	0.156134	0.00831958	0.0100736	0.0118317	0.106599	0.010075	0.0965243
PBX2	0.210155	0.299205	0.12998	0.141142	0.203808	0.25468	0.15831	0.0963698
MBD6	0.230919	0.078035	0.013703	0.0823083	0.0783698	0.154477	0.058127	0.0963502
HAP1	0.521834	0.359141	0.0533798	0.445953	0.53316	0.440487	0.344164	0.0963232
C12orf76	0.130685	0.153226	0.0130235	0.111365	0.0127254	0.141956	0.0457047	0.0962509
RAPGEF2	0.0698266	0.150581	0.00289316	0.0270798	0.0120234	0.110204	0.0139988	0.0962048
CSTF1	0.989874	0.965247	0.801137	0.889622	0.953499	0.97756	0.881419	0.0961411
KATNBL1	0.199434	0.0637523	0.00777634	0.0777021	0.0210218	0.131593	0.0355001	0.0960933
EIF2A	0.134795	0.124205	0.0212336	0.0208868	0.0581489	0.1295	0.0334231	0.0960771
SH2D5	0.251889	0.0541159	0.0138266	0.0664868	0.0904802	0.153002	0.0569312	0.0960711
KRTAP5-8	0.155832	0.318321	0.0766048	0.0700591	0.276392	0.237076	0.141019	0.0960577
NR1H2	0.0180409	0.261833	0.0418798	0.0611576	0.0286885	0.139937	0.0439086	0.0960284
TRPV6	0.180988	0.116396	0.0483419	0.0441242	0.065712	0.148692	0.052726	0.095966
TIMM9	0.947993	0.952996	0.699622	0.942131	0.92195	0.950495	0.854568	0.0959269
CLEC12A	0.0975273	0.138457	0.00671392	0.0458799	0.0136587	0.117992	0.0220842	0.095908
KRT6B	0.132361	0.187716	0.0269371	0.1317	0.0338362	0.160039	0.0641579	0.0958808
TTLL3	0.212329	0.0926277	0.0903089	0.0311687	0.0483685	0.152478	0.0566154	0.095863
ZNF674	0.741266	0.616947	0.264217	0.868115	0.617604	0.679107	0.583312	0.0957945
KREMEN2	0.399362	0.0757021	0.0272191	0.385939	0.0121294	0.237532	0.141763	0.0957695
TRMT12	0.137664	0.262575	0.0156322	0.0105973	0.2871	0.200119	0.104443	0.0956762
RPRD1A	0.184152	0.0534981	0.00947601	0.0283988	0.0323174	0.118825	0.0233974	0.0954275
ATP2C1	0.0147991	0.221056	0.0231817	0.00186734	0.0424685	0.117928	0.0225058	0.0954218
DNAJA3	0.996942	0.94073	0.816292	0.856468	0.947619	0.968836	0.87346	0.0953761
GJA9	0.0535724	0.241147	0.0317233	0.0792211	0.0452172	0.14736	0.0520539	0.095306
SSC4D	0.287064	0.119201	0.0357292	0.252121	0.0357333	0.203133	0.107861	0.0952715
KCNK9	0.0253078	0.222019	0.0046523	0.0036609	0.0768734	0.123663	0.0283955	0.0952677
NCF1	0.396619	0.0924049	0.130266	0.0492105	0.26843	0.244512	0.149302	0.0952094
MICAL1	0.0601663	0.178715	0.0265528	0.0129157	0.0335079	0.119441	0.0243254	0.0951153
THRA	0.0152967	0.270758	0.0318617	0.0729706	0.0390964	0.143028	0.0479762	0.0950514
CIART	0.239395	0.260098	0.184018	0.0834232	0.196841	0.249747	0.154761	0.0949858
SMARCD3	0.205297	0.00523069	0.00397439	0.00213295	0.0247663	0.105264	0.0102912	0.0949725
THOC6	0.37126	0.466634	0.078388	0.583987	0.309675	0.418947	0.324017	0.0949306
C17orf49	0.64181	0.689854	0.4399	0.586153	0.686669	0.665832	0.570907	0.0949245
ZNF783	0.212558	0.0267414	0.0177439	0.0294864	0.0269849	0.11965	0.0247384	0.0949113
ELOVL6	0.0663274	0.165	0.0293186	0.0176691	0.0154109	0.115664	0.0207995	0.094864
AGTR2	0.261552	0.0394034	0.0136151	0.0750226	0.0783041	0.150478	0.0556473	0.0948304
GDAP1	0.0144547	0.224566	0.017329	0.0110253	0.0457226	0.11951	0.0246923	0.0948181
FBXO27	0.113415	0.111839	0.0215842	0.0155176	0.0167005	0.112627	0.0179341	0.0946931
CD200R1L	0.109694	0.181768	0.0414298	0.0753039	0.0364256	0.145731	0.0510531	0.0946778
EHBP1L1	0.115977	0.168184	0.0578299	0.0527364	0.0317314	0.14208	0.0474325	0.0946477
IMPACT	0.223624	0.0463789	0.00655188	0.0300664	0.084715	0.135001	0.0404444	0.0945568
MAGEA11	0.147253	0.0848262	0.00677967	0.0413522	0.016353	0.11604	0.0214949	0.0945449
RAB34	0.079702	0.24331	0.0629799	0.0132859	0.124744	0.161506	0.0670032	0.0945027
GK	0.185296	0.107506	0.0133987	0.0707431	0.0720141	0.146401	0.052052	0.0943491
DSN1	0.946512	0.938697	0.837763	0.749859	0.957395	0.942604	0.848339	0.094265
APOC2	0.0965527	0.262327	0.0644292	0.128149	0.0630492	0.17944	0.0852093	0.0942306
MVK	0.217055	0.942136	0.96713	0.316109	0.172996	0.579595	0.485412	0.0941838
LASP1	0.221835	0.165432	0.0806491	0.0416822	0.176018	0.193633	0.0994497	0.0941834
HEXB	0.177433	0.0254505	0.0063458	0.0119109	0.00353113	0.101442	0.0072626	0.0941792
RAPGEF1	0.138952	0.213181	0.0270958	0.0619239	0.156654	0.176066	0.0818912	0.0941753
ARL3	0.0347715	0.231363	0.0171276	0.0565347	0.043017	0.133067	0.0388931	0.0941743
CPNE2	0.334279	0.113962	0.254441	0.0224304	0.113293	0.22412	0.130055	0.0940659
DNAJC21	0.0648387	0.17651	0.00721508	0.0244479	0.0483741	0.120674	0.026679	0.0939952
RIPK2	0.0113361	0.201057	0.0104456	0.0119009	0.0142833	0.106196	0.0122099	0.0939864
ST6GALNAC4	0.108495	0.148566	0.037889	0.0135484	0.0523515	0.128531	0.0345963	0.0939343
RTKN2	0.0260223	0.279069	0.0381908	0.0210264	0.116641	0.152546	0.0586193	0.0939263
CRKL	0.784736	0.631775	0.86999	0.851735	0.121817	0.708255	0.614514	0.0937416
PPP1R15A	0.0755855	0.146507	0.0163999	0.0255352	0.00998977	0.111046	0.0173083	0.0937378
SNED1	0.0824461	0.157581	0.0118652	0.0186616	0.0489934	0.120014	0.0265067	0.0935069
HAUS3	0.937559	0.939403	0.637955	0.939575	0.957406	0.938481	0.844979	0.0935028
PCDHAC1	0.23449	0.0198645	0.0226822	0.0227031	0.0559464	0.127177	0.0337772	0.0934002
NUDCD1	0.0220453	0.196092	0.0151462	0.0143505	0.0175987	0.109068	0.0156985	0.09337
TMEM181	0.0576518	0.160581	0.0082618	0.011082	0.0279329	0.109116	0.0157589	0.0933576
SP110	0.0318156	0.205557	0.0243333	0.0229438	0.0287469	0.118686	0.0253413	0.093345
TBATA	0.124942	0.11397	0.0220706	0.0378804	0.0186624	0.119456	0.0262045	0.0932518
BTF3	0.934607	0.954559	0.740501	0.858507	0.955176	0.944583	0.851395	0.0931882
HAUS7	0.707175	0.925765	0.256419	0.919814	0.993637	0.81647	0.72329	0.0931802
LAMTOR2	0.149196	0.942688	0.410235	0.225509	0.722674	0.545942	0.452806	0.0931362
SMIM3	0.299974	0.483771	0.264678	0.418429	0.213273	0.391873	0.298793	0.0930792
TMEM80	0.18566	0.0842778	0.00875663	0.00875591	0.108462	0.134969	0.0419915	0.0929776
DDX11	0.993123	0.968028	0.729144	0.980456	0.95326	0.980576	0.88762	0.0929557
VTCN1	0.335868	0.0949	0.154024	0.069809	0.143535	0.215384	0.122456	0.092928
QRICH1	0.173508	0.274866	0.0558538	0.163756	0.174688	0.224187	0.131433	0.0927543
LITAF	0.181274	0.0612603	0.0337595	0.0168319	0.0350051	0.121267	0.0285322	0.0927348
SH3RF2	0.0306272	0.214055	0.0248812	0.0132605	0.0508645	0.122341	0.0296687	0.0926726
PIAS1	0.338204	0.348156	0.0604451	0.0317649	0.659326	0.34318	0.250512	0.0926683
TRIP10	0.0840902	0.125226	0.00788877	0.0159137	0.0131868	0.104658	0.0123298	0.0923281
SCFD2	0.0509298	0.19101	0.0277334	0.0190251	0.039181	0.12097	0.0286465	0.0923235
AK5	0.155433	0.0916503	0.0480934	0.00902391	0.0371055	0.123541	0.0314076	0.0921339
SSR3	0.230838	0.0185594	0.0454834	0.0312571	0.0211201	0.124699	0.0326202	0.0920787
WDR86	0.317605	0.0144427	0.0823131	0.0821805	0.0574858	0.166024	0.0739931	0.0920306
AKNAD1	0.22465	0.056942	0.0435646	0.0824513	0.0204166	0.140796	0.0488108	0.0919853
RRH	0.144882	0.125689	0.0817358	0.0260688	0.0221729	0.135286	0.0433258	0.0919601
RGL4	0.11935	0.361393	0.120551	0.236331	0.0884922	0.240371	0.148458	0.0919134
LHX4	0.0909566	0.186689	0.0449015	0.0619538	0.0340154	0.138823	0.0469569	0.091866
ITPRIPL1	0.226134	0.0439094	0.0832533	0.0204521	0.0258464	0.135022	0.0431839	0.0918376
MTERF3	0.0196262	0.521066	0.0608559	0.229713	0.244995	0.270346	0.178521	0.0918244
CD7	0.227969	0.0856364	0.0373149	0.127758	0.0299348	0.156803	0.0650025	0.0918004
CYB561	0.0480106	0.401335	0.113848	0.0674035	0.217535	0.224673	0.132929	0.091744
EIF4E1B	0.120573	0.121293	0.0551071	0.0166634	0.0158778	0.120933	0.0292161	0.091717
SRGAP3	0.201878	0.0198423	0.020859	0.029454	0.00737135	0.11086	0.0192281	0.0916322
GNAI3	0.318074	0.0208195	0.185126	0.0103759	0.0379878	0.169447	0.0778299	0.0916167
REP15	0.00888902	0.239756	0.0226047	0.0311307	0.0448135	0.124322	0.0328496	0.0914728
DUS3L	0.123122	0.0999095	0.018791	0.0220402	0.0195967	0.111516	0.0201426	0.0913732
STAB1	0.186755	0.115197	0.063801	0.0923276	0.0227224	0.150976	0.059617	0.0913589
KHDRBS3	0.0386964	0.194191	0.0117981	0.0260367	0.0376665	0.116444	0.0251671	0.0912767
FAM162A	0.0989262	0.210574	0.165763	0.00441985	0.0202687	0.15475	0.0634839	0.0912661
NOA1	0.353489	0.16104	0.130032	0.195616	0.172506	0.257265	0.166052	0.091213
DUSP12	0.0280547	0.268031	0.0225992	0.0961472	0.0518276	0.148043	0.056858	0.0911851
DOK3	0.128719	0.119412	0.0488833	0.0241475	0.0256613	0.124065	0.0328974	0.091168
DERA	0.0631137	0.203931	0.00776245	0.0740359	0.0454584	0.133522	0.0424189	0.0911036
PLRG1	0.848717	0.917116	0.47483	0.946276	0.954345	0.882916	0.791817	0.0910996
TXNDC15	0.0685104	0.156681	0.0177636	0.0167562	0.0300556	0.112596	0.0215252	0.0910704
CSNK1A1L	0.0114435	0.20272	0.0207364	0.0085823	0.0191394	0.107082	0.0161527	0.090929
XPO6	0.207183	0.110338	0.155734	0.0323075	0.0157078	0.158761	0.0679163	0.0908444
BHLHA15	0.171933	0.251898	0.0906111	0.155995	0.116655	0.211915	0.121087	0.0908283
IGFL2	0.121643	0.226816	0.0461401	0.163911	0.0402796	0.17423	0.0834436	0.0907861
RABGGTA	0.99994	0.96407	0.720449	0.999916	0.953347	0.982005	0.891237	0.0907675
EVPLL	0.0758752	0.158169	0.0713852	0.00192796	0.00562509	0.117022	0.0263127	0.0907094
MFF	0.151756	0.109949	0.0154623	0.039237	0.0657652	0.130853	0.0401548	0.0906979
ZDHHC7	0.177276	0.0781634	0.0145867	0.0437345	0.0527636	0.12772	0.0370283	0.0906915
IFNLR1	0.409583	0.0405235	0.0666522	0.233297	0.103146	0.225053	0.134365	0.0906879
IL5	0.167499	0.081265	0.0221417	0.0488635	0.0301807	0.124382	0.0337287	0.0906533
OAT	0.13856	0.0683447	0.0100218	0.00966289	0.0188207	0.103452	0.0128351	0.0906173
ITGA2B	0.111357	0.161185	0.0358244	0.0333191	0.0678254	0.136271	0.0456563	0.0906144
CYP4F2	0.289909	0.196414	0.328515	0.0518558	0.0772879	0.243161	0.152553	0.0906086
SMAP2	0.0573077	0.231112	0.137666	0.015151	0.0080085	0.14421	0.0536086	0.0906013
ATM	0.234155	0.00954629	0.0209112	0.0254489	0.0474806	0.12185	0.0312802	0.0905703
ZNF232	0.145238	0.0700645	0.0309892	0.00215215	0.0181807	0.107651	0.0171073	0.0905438
NSD1	0.0609602	0.216351	0.0794008	0.0428207	0.0221684	0.138656	0.04813	0.0905258
YLPM1	0.244004	0.00426735	0.0106814	0.0483758	0.0418103	0.124136	0.0336225	0.0905134
GPSM3	0.130233	0.295067	0.148282	0.134608	0.0837242	0.21265	0.122205	0.0904452
SOWAHC	0.811172	0.83376	0.690304	0.701971	0.804025	0.822466	0.7321	0.0903657
NOS1	0.140898	0.141552	0.0398591	0.0876377	0.0252748	0.141225	0.0509239	0.0903014
ZYX	0.161016	0.0687856	0.0412816	0.0219711	0.0110164	0.114901	0.0247564	0.0901447
GZMK	0.0540855	0.215678	0.0535287	0.0325863	0.0483737	0.134882	0.0448296	0.0900522
MCM5	0.998146	0.999912	0.841078	0.91132	0.974697	0.999029	0.909032	0.089997
ACTR10	0.978761	0.995536	0.879554	0.851745	0.960422	0.987148	0.89724	0.0899083
GCLM	0.247741	0.0793865	0.0826352	0.0818122	0.0565328	0.163564	0.0736601	0.0899039
ZMYM5	0.0378949	0.160888	0.0119411	0.00485196	0.0117745	0.0993915	0.00952251	0.089869
PEAR1	0.17123	0.105009	0.036929	0.0451205	0.0627957	0.138119	0.0482818	0.0898377
DCTN4	0.902432	0.94089	0.671593	0.871493	0.952506	0.921661	0.831864	0.0897967
DRAM2	0.0583394	0.156998	0.0225895	0.0025566	0.0285073	0.107669	0.0178845	0.0897841
SYNE4	0.0783302	0.162885	0.0309586	0.0299673	0.0316345	0.120607	0.0308534	0.0897539
TPGS1	0.157142	0.0888934	0.0107942	0.0378396	0.0512288	0.123018	0.0332875	0.0897301
DNAJC14	0.0599135	0.196475	0.0311823	0.0437787	0.0404841	0.128194	0.0384817	0.0897125
DPY19L4	0.0176326	0.4264	0.171312	0.110495	0.115111	0.222017	0.132306	0.0897105
CDC40	0.942738	0.946042	0.734426	0.880259	0.949746	0.94439	0.85481	0.0895797
C1orf43	0.106121	0.35801	0.242289	0.0459034	0.139305	0.232066	0.142499	0.0895662
DMXL1	0.0813881	0.119515	0.0209941	0.00868072	0.00312713	0.100452	0.010934	0.0895176
CYB561D2	0.0519471	0.1771	0.0142632	0.0346639	0.0261928	0.114524	0.02504	0.0894836
PCBP1	0.976416	0.98639	0.813436	0.87781	0.984531	0.981403	0.891926	0.0894774
NETO2	0.181594	0.0434273	0.0115309	0.0419968	0.0156471	0.11251	0.0230583	0.0894522
TIMM23	0.714959	0.869617	0.723437	0.436954	0.948124	0.792288	0.702839	0.0894495
MAGEC2	0.178962	0.0344014	0.0124537	0.0071761	0.0324052	0.106682	0.017345	0.0893367
PERP	0.186904	0.106149	0.00983764	0.0455678	0.116168	0.146526	0.057191	0.0893351
FURIN	0.126969	0.0980881	0.0140811	0.0399973	0.0155431	0.112529	0.0232072	0.0893215
LHX5	0.113782	0.139897	0.0139295	0.0120533	0.0868086	0.12684	0.0375971	0.0892427
PKHD1L1	0.0614906	0.146485	0.0271802	0.00412221	0.012944	0.103988	0.0147488	0.089239
TMED6	0.13469	0.088314	0.0263132	0.00715537	0.0333594	0.111502	0.022276	0.0892258
PLS1	0.0139214	0.24111	0.092021	0.00688626	0.0160202	0.127516	0.0383092	0.0892065
PSEN1	0.159583	0.104994	0.0106675	0.0378571	0.0808151	0.132289	0.0431132	0.0891753
NECAB2	0.146399	0.0696631	0.0288417	0.0182672	0.00961097	0.108031	0.0189066	0.0891246
RGS6	0.126542	0.107177	0.0197695	0.0216684	0.0417719	0.11686	0.0277366	0.089123
FUT8	0.165228	0.0469153	0.0100595	0.00763023	0.0331635	0.106072	0.0169511	0.0891208
DTX3	0.109447	0.141479	0.00916983	0.0492366	0.050747	0.125463	0.0363845	0.0890785
TAS2R38	0.195737	0.0164908	0.010241	0.0160368	0.0248586	0.106114	0.0170455	0.0890686
KIF5A	0.121791	0.133353	0.00757591	0.0557083	0.0524233	0.127572	0.0385692	0.0890025
PRCC	0.375677	0.500435	0.432064	0.0739458	0.541266	0.438056	0.349092	0.0889638
GBGT1	0.16641	0.0980648	0.033645	0.0324512	0.0637616	0.132238	0.0432859	0.0889517
ALG1	0.996219	0.951783	0.827762	0.874087	0.953308	0.974001	0.885052	0.0889489
CA11	0.133647	0.124957	0.0418994	0.0173992	0.0620604	0.129302	0.040453	0.0888492
ST14	0.00288213	0.196709	0.00640427	0.00735296	0.0191018	0.0997954	0.010953	0.0888424
DESI2	0.202359	0.0214212	0.0288675	0.0180797	0.0223134	0.11189	0.0230868	0.0888034
GGA3	0.257568	0.111508	0.0105548	0.146836	0.129903	0.184538	0.0957648	0.0887736
DDX55	0.995172	0.958486	0.905352	0.801641	0.957403	0.976829	0.888132	0.0886972
BCL9	0.0175737	0.284087	0.0583246	0.0306239	0.0975593	0.15083	0.0621693	0.0886611
CSPP1	0.0391539	0.271759	0.0890689	0.0980738	0.0135248	0.155456	0.0668892	0.0885672
APEH	0.0299978	0.288962	0.0704456	0.0376504	0.104885	0.15948	0.0709935	0.0884863
TUBA4A	0.145362	0.230212	0.102224	0.0807082	0.115325	0.187787	0.099419	0.0883679
DKKL1	0.0588058	0.159127	0.0268187	0.016391	0.018748	0.108967	0.0206526	0.088314
KCTD2	0.239284	0.0579234	0.0121597	0.0819169	0.0868154	0.148604	0.0602974	0.0883063
FAM161B	0.292052	0.0355605	0.0151199	0.180214	0.0312743	0.163806	0.0755359	0.0882702
ANGPTL6	0.176752	0.0860164	0.0289371	0.0147143	0.0858437	0.131384	0.043165	0.0882192
ZFAND6	0.0215729	0.260644	0.121222	0.00687808	0.0305962	0.141109	0.0528988	0.0882097
LAIR1	0.220978	0.0828604	0.0208752	0.0890768	0.0813021	0.151919	0.0637513	0.0881678
URB2	0.786038	0.94605	0.731589	0.76768	0.834487	0.866044	0.777919	0.0881253
IL7	0.0503001	0.189118	0.0143622	0.0727152	0.00767666	0.119709	0.0315847	0.0881244
AGRP	0.098799	0.203888	0.105028	0.0592743	0.0253876	0.151343	0.06323	0.0881135
STRC	0.0808282	0.172649	0.0204159	0.0491796	0.0463394	0.126739	0.038645	0.0880936
SLC35G6	0.268035	0.261935	0.239237	0.186049	0.105399	0.264985	0.176895	0.0880899
DRC7	0.186583	0.0911296	0.109437	0.012747	0.0302788	0.138856	0.050821	0.0880355
STK11	0.054019	0.144798	0.00170049	0.020364	0.0121448	0.0994084	0.0114031	0.0880053
MTRR	0.0336061	0.171521	0.0110719	0.0211239	0.0115147	0.102564	0.0145702	0.0879935
FLNC	0.197661	0.0205641	0.0193453	0.0145857	0.0296622	0.109112	0.0211977	0.0879148
RBL1	0.0977445	0.22127	0.0255304	0.0437636	0.145641	0.159507	0.071645	0.0878622
C2CD3	0.00630296	0.288702	0.0146423	0.0609255	0.103357	0.147502	0.0596415	0.0878609
ABCF2	0.206971	0.0841515	0.0257188	0.036627	0.111076	0.145561	0.0578072	0.0877539
TMEM101	0.241838	0.0622169	0.0149215	0.0266812	0.151235	0.152028	0.0642791	0.0877485
CTBP2	0.769136	0.55037	0.609538	0.733218	0.373328	0.659753	0.572028	0.087725
F2R	0.0701356	0.278802	0.0518408	0.11974	0.0888897	0.174469	0.0868234	0.0876455
THBS3	0.279739	0.208052	0.302968	0.0786667	0.0873793	0.243896	0.156338	0.087558
IPO7	0.974959	0.980125	0.963505	0.751687	0.954813	0.977542	0.890002	0.0875399
WDR7	0.963747	0.949648	0.797618	0.877551	0.932466	0.956697	0.869212	0.0874857
ELP2	0.863271	0.973601	0.89199	0.725017	0.875893	0.918436	0.830967	0.0874697
PRRC2C	0.128361	0.314972	0.0271174	0.111217	0.264482	0.221667	0.134272	0.0873945
PAOX	0.102553	0.123497	0.0190662	0.0175556	0.0403727	0.113025	0.0256648	0.0873604
IRAK4	0.137656	0.0596972	0.00810783	0.0142145	0.0119551	0.0986767	0.0114258	0.0872508
RHOC	0.194847	0.371804	0.216176	0.0616844	0.310429	0.283326	0.196097	0.0872289
ZNF277	0.0775631	0.139415	0.0143671	0.0278179	0.0216601	0.108489	0.0212817	0.0872072
PHEX	0.1883	0.0176656	0.0157283	0.0200157	0.011669	0.102983	0.0158043	0.0871787
C19orf47	0.140825	0.112416	0.0776292	0.0113828	0.0293506	0.126621	0.0394542	0.0871665
SPG11	0.228231	0.104713	0.0276388	0.118854	0.0915851	0.166472	0.0793594	0.0871129
SPDYE1	0.898746	0.940567	0.883293	0.970917	0.643846	0.919657	0.832685	0.0869713
EBI3	0.182446	0.141772	0.033983	0.100973	0.0907769	0.162109	0.0752443	0.0868648
NKX2-8	0.0865494	0.12501	0.0201666	0.0177896	0.0189744	0.10578	0.0189769	0.086803
TAS2R7	0.0287638	0.19524	0.0209411	0.0456489	0.00910593	0.112002	0.025232	0.0867697
SLC26A11	0.191861	0.1088	0.0180589	0.134641	0.0382024	0.15033	0.0636341	0.0866963
BRWD1	0.213747	0.237823	0.0496635	0.0325332	0.335225	0.225785	0.139141	0.0866445
GPR61	0.505219	0.824197	0.764097	0.507744	0.462495	0.664708	0.578112	0.086596
DDX19B	0.0883639	0.18465	0.0456413	0.0391519	0.0649565	0.136507	0.0499166	0.0865902
SERINC2	0.202501	0.0383743	0.0219983	0.00918455	0.0707743	0.120438	0.0339857	0.0864521
SULT1A1	0.193678	0.0766119	0.0520147	0.0210556	0.0730285	0.135145	0.0486996	0.0864454
NDUFB3	0.822211	0.868348	0.494256	0.839576	0.94269	0.845279	0.75884	0.0864388
PGAM5	0.230755	0.0687921	0.0202306	0.153851	0.0165206	0.149774	0.0635342	0.0862394
EGFL7	0.168745	0.0555064	0.0114185	0.0105845	0.0558626	0.112125	0.0259552	0.0861703
APTX	0.0649571	0.132711	0.00943153	0.00806171	0.0209609	0.0988343	0.012818	0.0860162
IL24	0.132613	0.0945701	0.0498497	0.0172697	0.0156143	0.113592	0.0275779	0.0860138
LPP	0.119679	0.0824651	0.00417223	0.015691	0.025373	0.101072	0.0150787	0.0859934
CASP3	0.0529157	0.129421	0.00672186	0.00282435	0.00600563	0.0911684	0.00518394	0.0859845
SPATA13	0.0975811	0.173395	0.00812609	0.0514266	0.0890819	0.135488	0.0495449	0.0859434
EME1	0.0548473	0.162542	0.0177511	0.0172776	0.0332536	0.108695	0.0227608	0.085934
SLAMF1	0.282122	0.166386	0.0481551	0.296895	0.0702294	0.224254	0.138427	0.0858273
COCH	0.401916	0.273622	0.340595	0.358237	0.0570569	0.337769	0.251963	0.0858059
RCBTB2	0.107662	0.1475	0.0247872	0.0593602	0.0412725	0.127581	0.0418066	0.0857739
GPR107	0.050157	0.153288	0.015969	0.00773218	0.0243735	0.101723	0.0160249	0.0856976
MBOAT4	0.202141	0.0203426	0.0505747	0.018151	0.00806212	0.111242	0.0255959	0.0856459
MINDY2	0.192814	0.166864	0.0576265	0.0353943	0.189598	0.179839	0.0942062	0.0856329
ZBED6	0.150718	0.0887415	0.0347752	0.00924176	0.0585385	0.11973	0.0341852	0.0855446
LHFPL1	0.0970644	0.158256	0.0113073	0.0667266	0.0485142	0.12766	0.0421827	0.0854774
RNF139	0.0665097	0.152895	0.00824252	0.0365848	0.0279337	0.109702	0.0242537	0.0854488
SNTB2	0.0136389	0.203452	0.0188617	0.0238676	0.0266695	0.108545	0.023133	0.0854125
ORMDL2	0.110462	0.109001	0.0261107	0.022827	0.0242649	0.109732	0.0244009	0.0853308
EIF3L	0.209564	0.196761	0.0673272	0.261091	0.0251428	0.203162	0.117854	0.0853087
RCSD1	0.176345	0.15355	0.0730533	0.0525936	0.113495	0.164948	0.0797138	0.0852337
APOLD1	0.0148948	0.19928	0.0177654	0.0324909	0.0154474	0.107088	0.0219012	0.0851864
MSL3	0.0138671	0.183668	0.00389748	0.0110514	0.0257986	0.0987674	0.0135825	0.0851849
MACROH2A2	0.105198	0.153689	0.0201436	0.0690015	0.0436544	0.129443	0.0442665	0.085177
PACSIN3	0.155517	0.222342	0.0990961	0.133901	0.0784312	0.188929	0.103809	0.08512
INKA1	0.0649223	0.168874	0.0582001	0.0185032	0.0186629	0.116898	0.0317887	0.0851095
CACNA1S	0.237435	0.0342508	0.0713783	0.00798118	0.0728995	0.135843	0.050753	0.08509
SLC35D1	0.114188	0.13148	0.0359272	0.0323787	0.0452093	0.122834	0.0378384	0.0849959
GDF1	0.373952	0.275251	0.24139	0.314109	0.163367	0.324602	0.239622	0.0849794
AGPAT2	0.131996	0.105006	0.00696963	0.0489169	0.0449166	0.118501	0.0336011	0.0849003
CRHBP	0.181957	0.0432459	0.0123374	0.0210673	0.0497425	0.112602	0.0277158	0.0848858
HOOK1	0.0118214	0.322699	0.144211	0.0381904	0.0650362	0.16726	0.0824791	0.0847814
STMN2	0.00868531	0.27371	0.0319492	0.0490119	0.0882954	0.141198	0.0564189	0.0847788
STRA8	0.137231	0.0854227	0.013943	0.0265948	0.0392236	0.111327	0.0265871	0.0847396
EXT2	0.36508	0.0876252	0.0680278	0.122876	0.23396	0.226352	0.141621	0.0847312
RARG	0.0392069	0.17252	0.0258643	0.0178826	0.0197076	0.105863	0.0211515	0.0847117
S100PBP	0.181276	0.0124094	0.0131595	0.00689812	0.0164769	0.0968428	0.0121782	0.0846646
TDGF1	0.850109	0.944817	0.733041	0.952311	0.753098	0.897463	0.812817	0.0846461
CAMSAP1	0.113052	0.112919	0.017626	0.00712088	0.0603861	0.112986	0.0283777	0.0846081
HAUS5	0.996148	0.955907	0.713717	0.99909	0.961547	0.976027	0.891451	0.0845759
DCP2	0.479034	0.193671	0.0173957	0.240429	0.497828	0.336353	0.251884	0.0844683
GLCE	0.105945	0.118681	0.0263088	0.00947211	0.0477833	0.112313	0.0278548	0.0844583
SECISBP2	0.214424	0.0577394	0.0132911	0.0343535	0.107336	0.136082	0.0516601	0.0844217
CHURC1	0.0566433	0.21194	0.0220152	0.0933768	0.0343817	0.134292	0.0499246	0.0843671
GLA	0.142401	0.0742853	0.00877882	0.0289062	0.0344569	0.108343	0.0240473	0.0842958
ZNF862	0.272698	0.0448441	0.0277845	0.0959305	0.0997758	0.158771	0.0744969	0.0842742
GCH1	0.0193139	0.208807	0.0303509	0.016309	0.0431278	0.114061	0.0299293	0.0841314
APOOL	0.121537	0.19226	0.0362997	0.0947209	0.0872861	0.156899	0.0727689	0.0841296
PRSS1	0.177573	0.0261612	0.00574096	0.00885626	0.0386337	0.101867	0.0177436	0.0841236
LDHD	0.0548183	0.194068	0.0292228	0.0492986	0.0424933	0.124443	0.0403382	0.084105
IFRD2	0.0409638	0.320577	0.0561295	0.129105	0.104923	0.18077	0.0967191	0.0840514
EID2	0.182851	0.0386927	0.0174411	0.00521518	0.0575203	0.110772	0.0267255	0.0840466
SLC25A15	0.207239	0.0409101	0.0406136	0.0482897	0.0312664	0.124074	0.0400565	0.0840178
AK6	0.979445	0.95526	0.903432	0.795924	0.951153	0.967352	0.883503	0.0838492
TAS2R39	0.284796	0.0645635	0.0351611	0.228237	0.00921962	0.17468	0.0908726	0.0838072
PPCS	0.768038	0.825416	0.708579	0.666473	0.763909	0.796727	0.712987	0.0837404
SIRT4	0.222166	0.194795	0.0507065	0.272482	0.0510374	0.208481	0.124742	0.0837385
SLC30A5	0.0918463	0.119331	0.01236	0.0260514	0.0271961	0.105589	0.0218692	0.0837194
DOLK	0.488243	0.571469	0.25575	0.263919	0.818758	0.529856	0.446142	0.0837136
TTC9C	0.319249	0.26249	0.128428	0.127743	0.365374	0.290869	0.207182	0.0836879
SULT2A1	0.0598615	0.189417	0.0341017	0.0792169	0.00965912	0.124639	0.0409926	0.0836469
EIF1AD	0.997772	0.984548	0.768485	0.999826	0.954235	0.99116	0.907515	0.083645
PRMT7	0.23819	0.0564344	0.02903	0.0422445	0.120188	0.147312	0.0638207	0.0834915
FGF14	0.0342423	0.156664	0.00463332	0.00384851	0.0274166	0.0954532	0.0119661	0.083487
XKR4	0.0310136	0.169748	0.00878905	0.0161325	0.0258659	0.100381	0.0169292	0.0834515
LTV1	0.952872	0.715105	0.448109	0.863091	0.940424	0.833988	0.750541	0.083447
HOXA11	0.261507	0.0834678	0.0444231	0.00782314	0.214912	0.172487	0.0890528	0.0834344
CHD7	0.0051024	0.241779	0.0195687	0.053558	0.0469004	0.123441	0.040009	0.0834318
WNT5B	0.0154724	0.216367	0.00961566	0.0413751	0.0464827	0.11592	0.0324911	0.0834284
HAL	0.203453	0.0853607	0.0262092	0.0961752	0.0606477	0.144407	0.0610107	0.0833963
BET1	0.379661	0.809207	0.106506	0.60999	0.81679	0.594434	0.511095	0.0833392
POM121	0.349974	0.0620722	0.0207725	0.0202767	0.327088	0.206023	0.122713	0.0833104
LEFTY1	0.202635	0.128994	0.0637341	0.0866893	0.0971147	0.165814	0.0825127	0.0833017
CASKIN2	0.109544	0.103758	0.0209835	0.0100889	0.0392947	0.106651	0.0234557	0.0831954
EPB41L2	0.0980102	0.0924544	0.0144253	0.0105432	0.0112845	0.0952323	0.0120843	0.083148
CELF5	0.0843008	0.13893	0.0366545	0.0213753	0.0276712	0.111615	0.028567	0.0830484
SLC12A1	0.122549	0.0912866	0.0147933	0.0184035	0.0385186	0.106918	0.0239051	0.0830128
MGA	0.187585	0.137288	0.05736	0.0164086	0.164625	0.162437	0.0794646	0.0829721
INTS14	0.801685	0.931105	0.729454	0.718384	0.902438	0.866395	0.783426	0.0829693
LMOD1	0.198471	0.10289	0.0493559	0.031377	0.122433	0.150681	0.067722	0.0829587
CFL2	0.108827	0.139555	0.0788579	0.00679636	0.0380798	0.124191	0.0412447	0.0829462
CFAP45	0.0463157	0.196041	0.0791739	0.0109948	0.0245307	0.121179	0.0382331	0.0829454
NUDT13	0.0746185	0.227582	0.0172748	0.139228	0.0481802	0.1511	0.0682278	0.0828723
DDX52	0.902705	0.927802	0.77203	0.804455	0.92068	0.915254	0.832389	0.0828651
ARFGEF1	0.0271244	0.306018	0.0208322	0.0408144	0.189533	0.166571	0.0837265	0.0828448
AKAP3	0.0804483	0.223175	0.00698468	0.0639578	0.135981	0.151812	0.0689745	0.0828374
TFPT	0.27415	0.0917434	0.0251889	0.0813045	0.194029	0.182947	0.100174	0.0827726
PLAC8L1	0.0660519	0.162155	0.0277691	0.0442963	0.0220284	0.114103	0.0313646	0.0827386
WDR87	0.0568312	0.185944	0.0648061	0.0176875	0.0334748	0.121387	0.0386561	0.0827313
DDX21	0.900769	0.999841	0.754052	0.895246	0.953729	0.950305	0.867676	0.0826289
TEK	0.146196	0.0344799	0.00557722	0.01377	0.00381488	0.090338	0.00772071	0.0826173
SLITRK3	0.0132031	0.188013	0.0128457	0.0299961	0.0114082	0.100608	0.0180833	0.0825246
PNPLA7	0.118414	0.0843053	0.00916493	0.0110523	0.0363507	0.10136	0.018856	0.0825037
EVA1A	0.0996967	0.175227	0.0724674	0.0479924	0.0444771	0.137462	0.054979	0.0824829
NFE2L2	0.132526	0.191796	0.0781451	0.0493461	0.111625	0.162161	0.0797055	0.0824555
CMC2	0.172916	0.0160689	0.0130637	0.0168166	0.00658232	0.0944926	0.0121542	0.0823384
PPIL4	0.90906	0.971723	0.761416	0.859629	0.953154	0.940391	0.858067	0.0823249
DCLK2	0.0200529	0.200598	0.014978	0.0214434	0.0476922	0.110326	0.0280379	0.0822878
LILRA5	0.152713	0.0791117	0.0164448	0.0660536	0.0185698	0.115912	0.0336894	0.0822231
RP1	0.0108761	0.286215	0.0129264	0.0682432	0.118502	0.148546	0.0665571	0.0819885
ALOX5	0.0246602	0.267017	0.023752	0.0555247	0.112333	0.145838	0.0638698	0.0819686
SPATA6	0.139063	0.0667369	0.020419	0.0167468	0.0258201	0.1029	0.0209953	0.0819044
CMTM4	0.187177	0.0654194	0.0484688	0.0365662	0.0482109	0.126298	0.0444153	0.0818831
CYP4X1	0.0671571	0.226982	0.0599591	0.0782976	0.0574125	0.147069	0.0652231	0.0818463
RESP18	0.0306215	0.169559	0.0355601	0.0105763	0.00862888	0.10009	0.0182551	0.0818353
APC2	0.123571	0.108264	0.0111293	0.0103092	0.0810417	0.115917	0.0341601	0.0817574
CRX	0.0927935	0.169939	0.0268526	0.0163573	0.105705	0.131366	0.0496384	0.0817278
PRR30	0.251103	0.133089	0.104497	0.0981497	0.128468	0.192096	0.110371	0.0817248
FLOT2	0.0655292	0.200277	0.0107999	0.103645	0.0391536	0.132903	0.0511996	0.0817036
ZNF174	0.166183	0.33592	0.0978509	0.114688	0.295747	0.251051	0.169428	0.0816231
CCDC24	0.102437	0.142156	0.0589184	0.0145887	0.0485504	0.122296	0.0406859	0.0816104
CLIP3	0.172725	0.0190577	0.0228759	0.00893218	0.0111193	0.0958915	0.0143091	0.0815824
SMPD3	0.0790582	0.210917	0.0980326	0.0512558	0.041211	0.144987	0.0634998	0.0814876
FLVCR1	0.0736095	0.125859	0.0198672	0.011622	0.0232542	0.0997343	0.0182478	0.0814866
CCDC144NL	0.117006	0.51977	0.251272	0.415219	0.0443642	0.318388	0.236952	0.0814358
FNDC11	0.0248927	0.202311	0.0323925	0.0395941	0.0245264	0.113602	0.032171	0.0814308
FAM214B	0.216458	0.109237	0.1068	0.085855	0.0517449	0.162847	0.0814667	0.0813807
BEX5	0.19819	0.0423204	0.00445761	0.0143819	0.0978209	0.120255	0.0388868	0.0813683
DBN1	0.0900198	0.104829	0.0155426	0.0151367	0.0175763	0.0974244	0.0160852	0.0813392
LILRB2	0.0405997	0.231844	0.0478785	0.0624432	0.0545456	0.136222	0.0549558	0.0812663
NR2F2	0.172736	0.0052941	0.00650754	0.00214525	0.0147253	0.0890152	0.0077927	0.0812225
AFDN	0.0427802	0.218405	0.0118458	0.0145072	0.12176	0.130592	0.0493709	0.0812215
TMEM106B	0.18296	0.0108065	0.0116354	0.00419756	0.0312877	0.096883	0.0157069	0.0811761
RAB26	0.145129	0.138903	0.0194169	0.0709367	0.0922278	0.142016	0.0608604	0.0811557
TUBB1	0.115248	0.0738686	0.0200289	0.00842282	0.0120835	0.0945584	0.0135117	0.0810467
MST1	0.808942	0.938341	0.590189	0.872164	0.915495	0.873641	0.792616	0.0810253
REV1	0.135855	0.161515	0.146315	0.0412903	0.0155471	0.148685	0.0677176	0.0809675
SCARF1	0.156442	0.703618	0.322509	0.158541	0.566224	0.43003	0.349092	0.0809382
PKM	0.988234	0.944294	0.793627	0.945623	0.916973	0.966264	0.885408	0.0808566
RFWD3	0.274341	0.592936	0.295121	0.307734	0.455496	0.433638	0.352784	0.0808547
COQ7	0.098062	0.202879	0.0384335	0.0941465	0.0764551	0.150471	0.0696784	0.0807924
ATG12	0.0629166	0.133971	0.024924	0.0140052	0.0140748	0.0984436	0.017668	0.0807756
PNPLA6	0.204255	0.0162286	0.0189065	0.0300287	0.0394958	0.110242	0.029477	0.0807648
CCDC88A	0.146239	0.172307	0.0628866	0.041596	0.131105	0.159273	0.0785292	0.0807437
LRRC8B	0.0254943	0.227368	0.015959	0.00939358	0.111716	0.126431	0.0456896	0.0807418
FOXA1	0.117605	0.153185	0.0427551	0.0748232	0.0464604	0.135395	0.0546796	0.0807153
PHC1	0.10178	0.385228	0.0684217	0.244961	0.175086	0.243504	0.162823	0.080681
VAV3	0.124087	0.0907475	0.0321203	0.0289354	0.0191661	0.107417	0.0267406	0.0806768
SIAH3	0.0479986	0.176479	0.0216254	0.015299	0.0577848	0.112239	0.0315697	0.080669
TAB2	0.00888956	0.25708	0.0443972	0.0891503	0.0234143	0.132985	0.0523206	0.0806641
SPAG8	0.164091	0.115116	0.130438	0.0343982	0.0120371	0.139604	0.0589579	0.0806456
SLC18A2	0.104978	0.0732184	0.0127541	0.00605841	0.00682258	0.0890983	0.00854503	0.0805532
ABCA1	0.056864	0.143252	0.0106644	0.0203151	0.0275564	0.100058	0.019512	0.0805458
PCDHGA3	0.178369	0.0274754	0.0312468	0.0225738	0.0133489	0.102922	0.0223898	0.0805324
SYNDIG1L	0.083105	0.247736	0.0353648	0.131153	0.0882056	0.165421	0.0849078	0.0805127
GORASP2	0.214444	0.0162987	0.0391555	0.0203812	0.0452179	0.115372	0.0349182	0.0804534
FGFR1OP2	0.268633	0.358553	0.0450971	0.224185	0.430159	0.313593	0.233147	0.0804464
TLCD3A	0.0355715	0.137993	0.00413216	0.00714463	0.00775294	0.0867825	0.00634324	0.0804392
ZC3H3	0.180406	0.776281	0.316403	0.56297	0.314382	0.478343	0.397918	0.0804249
CNGB3	0.0110039	0.18632	0.0288318	0.00751467	0.0184869	0.098662	0.0182778	0.0803842
RDH16	0.121475	0.0748999	0.0074273	0.0335533	0.0125134	0.0981874	0.0178313	0.0803561
C3orf62	0.138301	0.117442	0.0381007	0.0438546	0.0607333	0.127872	0.0475629	0.080309
ZEB2	0.201346	0.214376	0.0843542	0.0790605	0.219341	0.207861	0.127585	0.0802758
ZC3H10	0.291266	0.0512459	0.138258	0.0373005	0.0975006	0.171256	0.0910196	0.0802362
FA2H	0.134702	0.0940509	0.0486914	0.0330462	0.0207561	0.114376	0.0341646	0.0802119
SLC6A7	0.0471236	0.168511	0.0165722	0.00711603	0.059675	0.107817	0.0277877	0.0800296
PROCR	0.298575	0.0735523	0.0321733	0.0751877	0.210851	0.186064	0.106071	0.079993
SAMD9L	0.223467	0.0889783	0.0225382	0.101082	0.10513	0.156223	0.0762501	0.0799724
SMURF1	0.147873	0.0555897	0.0158902	0.0166932	0.0329754	0.101732	0.021853	0.0798786
PGAP1	0.161988	0.0515452	0.0213212	0.0188992	0.0404473	0.106766	0.0268892	0.0798771
PLG	0.0665789	0.247078	0.0446759	0.126603	0.0597515	0.156829	0.0770102	0.0798183
RELB	0.0442632	0.223339	0.0628586	0.0697967	0.0297984	0.133801	0.0541512	0.07965
GTPBP2	0.174469	0.136396	0.0739294	0.100001	0.0536393	0.155432	0.0758566	0.0795756
DDOST	0.996454	0.846871	0.684938	0.8885	0.952828	0.921663	0.842089	0.0795739
EIF4EBP2	0.159812	0.114276	0.0245774	0.070953	0.0771934	0.137044	0.0575746	0.0794696
FER1L6	0.115445	0.0762879	0.00834927	0.0166906	0.0242376	0.0958662	0.0164258	0.0794404
BPTF	0.833296	0.902189	0.523727	0.886597	0.954777	0.867743	0.788367	0.0793759
EMB	0.156255	0.0350231	0.0133125	0.00525095	0.0303264	0.0956392	0.0162966	0.0793426
GPIHBP1	0.047764	0.283376	0.026811	0.152013	0.079964	0.16557	0.0862628	0.0793069
MPV17L2	0.292059	0.161756	0.127835	0.0483718	0.266752	0.226908	0.147653	0.0792547
C1QTNF12	0.0119736	0.209474	0.0314073	0.036816	0.0262286	0.110724	0.031484	0.0792397
IMPA1	0.00645092	0.177829	0.0148697	0.00511464	0.0187486	0.09214	0.012911	0.079229
RSPRY1	0.154155	0.0998134	0.0779477	0.0425006	0.0228975	0.126984	0.047782	0.0792021
DNAH2	0.212996	0.0651145	0.0348834	0.0524973	0.0923532	0.139055	0.0599113	0.079144
TIAF1	0.0860977	0.324764	0.130018	0.0958459	0.153108	0.205431	0.126324	0.0791066
TTYH3	0.104315	0.0811335	0.0228235	0.0110354	0.0070204	0.0927244	0.0136264	0.079098
ARMC6	0.363274	0.483808	0.11897	0.195176	0.719369	0.423541	0.344505	0.0790362
MYO3B	0.119724	0.127893	0.063165	0.0237815	0.0476608	0.123809	0.0448691	0.0789395
GOT2	0.392338	0.494826	0.427822	0.185936	0.480184	0.443582	0.364647	0.0789347
ZNF572	0.01561	0.208729	0.0331163	0.0328261	0.0337852	0.11217	0.0332425	0.078927
ZFP91	0.125087	0.167068	0.0600976	0.0240691	0.117429	0.146077	0.0671985	0.0788789
KRTAP10-9	0.275725	0.526656	0.0535534	0.229486	0.683917	0.40119	0.322319	0.0788714
GLI1	0.179724	0.20639	0.0512475	0.0772487	0.214252	0.193057	0.114249	0.0788078
NUDCD2	0.215279	0.0592747	0.0446678	0.034825	0.0959581	0.137277	0.0584836	0.0787932
CEP20	0.147799	0.0320088	0.0132456	0.0172361	0.00298784	0.0899042	0.0111565	0.0787476
BRMS1L	0.121476	0.121355	0.05506	0.0139563	0.0589881	0.121416	0.0426682	0.0787475
TRIM59	0.12812	0.0541789	0.0154351	0.0108206	0.0109525	0.0911494	0.0124028	0.0787467
ZP2	0.0478896	0.173308	0.0596295	0.0184042	0.017624	0.110599	0.0318859	0.0787127
NCAPG	0.999797	0.960477	0.822436	0.882122	0.999747	0.980137	0.901435	0.0787024
LSM14A	0.228955	0.573406	0.327541	0.399306	0.240638	0.401181	0.322495	0.0786856
CASZ1	0.139899	0.126719	0.0413976	0.0665799	0.0560878	0.133309	0.0546884	0.0786207
FAM220A	0.192314	0.128811	0.142102	0.0174414	0.0862841	0.160562	0.0819423	0.07862
ZNF655	0.177088	0.0233222	0.0108037	0.00527244	0.0488155	0.100205	0.0216305	0.0785743
ACOX2	0.174942	0.104979	0.0726081	0.0157667	0.0958704	0.13996	0.061415	0.0785452
FAM86C1P	0.418571	0.149591	0.306267	0.242458	0.0679799	0.284081	0.205568	0.0785128
BOLA1	0.18727	0.0914923	0.0261154	0.00768768	0.148867	0.139381	0.06089	0.0784913
ITLN2	0.0255421	0.205989	0.0165696	0.0309896	0.0644902	0.115765	0.0373498	0.0784156
COMP	0.10034	0.14159	0.04803	0.00515367	0.0745455	0.120965	0.0425764	0.0783888
FRAT2	0.134099	0.0878393	0.0296266	0.0326381	0.0355001	0.110969	0.0325883	0.0783807
ZNF34	0.123179	0.103381	0.0310132	0.0496897	0.0240071	0.11328	0.0349033	0.0783765
CEP250	0.192575	0.0976079	0.0835239	0.0353361	0.0812929	0.145091	0.0667176	0.0783737
BTG1	0.113131	0.0856649	0.00852419	0.0263656	0.0281911	0.0993979	0.021027	0.0783709
DNAJC24	0.0258466	0.18127	0.0218923	0.0250412	0.0286623	0.103558	0.0251986	0.0783595
SLC25A20	0.313265	0.2054	0.0934238	0.0223664	0.427206	0.259332	0.180999	0.0783336
RAB24	0.0873016	0.177255	0.0544217	0.0337189	0.0736987	0.132278	0.0539464	0.0783321
ISOC2	0.225833	0.0831476	0.140453	0.0237181	0.0645852	0.15449	0.0762522	0.0782381
TTLL5	0.0199079	0.288989	0.0353399	0.102613	0.0907167	0.154448	0.0762232	0.0782251
SCARB1	0.174198	0.0387556	0.0203114	0.0285567	0.0359005	0.106477	0.0282562	0.0782205
COX4I2	0.13374	0.0920741	0.0365116	0.0116618	0.0561163	0.112907	0.0347633	0.0781438
NELL2	0.0740901	0.124816	0.0159006	0.0296584	0.0184288	0.0994531	0.0213292	0.0781239
PBRM1	0.173163	0.452559	0.0484289	0.58666	0.0692764	0.312861	0.234788	0.0780725
NR1D1	0.132265	0.145352	0.012717	0.0336355	0.135898	0.138808	0.0607501	0.0780581
PPARG	0.165431	0.0585651	0.04343	0.0285109	0.0301459	0.111998	0.0340289	0.0779693
GNPTAB	0.130704	0.172179	0.0509057	0.0616255	0.10807	0.151442	0.0735337	0.0779082
SEC24A	0.197401	0.072773	0.044942	0.0608719	0.0657675	0.135087	0.0571938	0.0778932
ZBTB7A	0.406672	0.0213494	0.14431	0.0995492	0.164497	0.214011	0.136119	0.0778921
SHCBP1	0.139886	0.0837787	0.0369652	0.00944164	0.0557961	0.111832	0.0340676	0.0777645
ZACN	0.260019	0.119329	0.074628	0.0581719	0.202952	0.189674	0.111917	0.0777571
PRR14	0.220017	0.0371445	0.0772743	0.00834062	0.0669816	0.128581	0.0508655	0.0777151
RMND5B	0.117945	0.0840063	0.0442073	0.00828496	0.0174847	0.100975	0.0233257	0.0776498
SPG21	0.0701421	0.240384	0.0809875	0.0526953	0.0995249	0.155263	0.0777359	0.077527
RCCD1	0.192322	0.0307749	0.008373	0.0255489	0.0685147	0.111549	0.0341455	0.077403
AKR1B10	0.209519	0.0686074	0.0332853	0.10204	0.0497081	0.139063	0.0616778	0.0773856
HCCS	0.162649	0.0896176	0.0114368	0.103755	0.0313779	0.126133	0.0488565	0.0772768
RNASEH2B	0.0328703	0.262527	0.00359953	0.0374537	0.170265	0.147699	0.0704396	0.077259
WDR3	0.984877	0.994508	0.945561	0.836088	0.955892	0.989692	0.912513	0.077179
MAOB	0.148014	0.0467615	0.0218788	0.007844	0.0309386	0.0973877	0.0202205	0.0771672
TBC1D23	0.0740658	0.123254	0.0200318	0.0157629	0.0287613	0.0986597	0.0215187	0.077141
TXN2	0.0823572	0.230263	0.0940762	0.0584198	0.0854003	0.15631	0.0792988	0.0770114
CCNB3	0.189667	0.00216842	0.0106672	0.0143758	0.0316928	0.0959177	0.018912	0.0770057
DLD	0.170324	0.200561	0.0621526	0.250491	0.0126906	0.185442	0.108445	0.0769977
SYPL2	0.164955	0.225124	0.178225	0.0305414	0.145628	0.19504	0.118131	0.0769083
UBR1	0.195891	0.0160878	0.0130266	0.0532967	0.0210747	0.105989	0.0291327	0.0768567
GPR87	0.151096	0.0427835	0.0191033	0.0258837	0.0154749	0.0969399	0.020154	0.076786
SNRK	0.169366	0.0135594	0.0248236	0.00303945	0.0162274	0.0914629	0.0146968	0.076766
MARK3	0.125942	0.0614495	0.0184136	0.0231363	0.00926887	0.0936956	0.0169396	0.076756
[truncated: 15,387 more rows]

## Sheet: simulation_ratios
gene_name	ensembl_id	oaw28_ratio	cov318_ratio	caov3_ratio	heya8_ratio	_59m_ratio
DPM1	ENSG00000000419	1	1	1	1	1
FGR	ENSG00000000938	1	1	1	1	1
FUCA2	ENSG00000001036	1	1	1	1	1
GCLC	ENSG00000001084	0	0	0	0	0
CYP51A1	ENSG00000001630	0	0	-4.6841e-10	0	0
LAP3	ENSG00000002549	1	1	1	1	1
HS3ST1	ENSG00000002587	1	1	1	1	1
AOC1	ENSG00000002726	1	1	1	1	1
HECW1	ENSG00000002746	1	1	1	1	1
CYP26B1	ENSG00000003137	0	0	0	0	0
MTMR7	ENSG00000003987	1	1	1	1	1
SLC7A2	ENSG00000003989	1	1	1	1	1
AK2	ENSG00000004455	1	1	1	1	1
CD38	ENSG00000004468	1	1	1	1	1
FKBP4	ENSG00000004478	1	1	1	1	1
CAMKK1	ENSG00000004660	1	1	1	1	1
NDUFAB1	ENSG00000004779	0.824761	0.844858	0.848722	0.965153	0.825893
PDK4	ENSG00000004799	1	1	1	1	1
SLC22A16	ENSG00000004809	1	1	1	1	1
SLC25A13	ENSG00000004864	1	1	1	1	1
SLC4A1	ENSG00000004939	1	1	1	1	1
HCCS	ENSG00000004961	1	1	1	1	1
SLC25A5	ENSG00000005022	1	1	1	1	1
POLR2J	ENSG00000005075	0	0	0	0	0
ACSM3	ENSG00000005187	1	1	1	1	1
PRKAR2B	ENSG00000005249	1	1	1	1	1
CREBBP	ENSG00000005339	1	1	1	1	1
MPO	ENSG00000005381	1	1	1	1	1
PON1	ENSG00000005421	1	1	1	1	1
CROT	ENSG00000005469	1	1	1	1	1
ABCB4	ENSG00000005471	1	1	1	1	1
KMT2E	ENSG00000005483	1	1	1	1	1
MYCBP2	ENSG00000005810	1	1	1	1	1
PDK2	ENSG00000005882	1	1	1	1	1
GDE1	ENSG00000006007	1	1	1	1	1
MAP3K14	ENSG00000006062	1	1	1	1	1
ABCC8	ENSG00000006071	1	1	1	1	1
MAP3K9	ENSG00000006432	1	1	1	1	1
AGK	ENSG00000006530	0.932034	0.927129	0.972447	0.948322	0.948984
ALDH3B1	ENSG00000006534	1	1	1	1	1
GGCT	ENSG00000006625	1	1	1	1	1
COX10	ENSG00000006695	1	1	1	1	1
ARSD	ENSG00000006756	1	1	1	1	1
PNPLA4	ENSG00000006757	1	1	1	1	1
CDKL3	ENSG00000006837	1	1	1	1	1
UPP2	ENSG00000007001	1	1	1	1	1
MARK4	ENSG00000007047	1	1	1	1	1
PAFAH1B1	ENSG00000007168	1	1	1	1	1
NOS2	ENSG00000007171	1	1	1	1	1
SLC13A2	ENSG00000007216	1	1	1	1	1
MATK	ENSG00000007264	1	1	1	1	1
TKTL1	ENSG00000007350	1	1	1	1	1
PIGQ	ENSG00000007541	1	1	1	1	1
FMO3	ENSG00000007933	1	1	1	1	1
MYLIP	ENSG00000007944	1	1	1	1	1
CDKL5	ENSG00000008086	1	1	1	1	1
CAMK1G	ENSG00000008118	1	1	1	1	1
CDK11A	ENSG00000008128	1	1	1	1	1
NADK	ENSG00000008130	1	1	1	1	1
CELSR3	ENSG00000008300	1	1	1	1	1
AASS	ENSG00000008311	0.97911	0.913233	0.938302	0.950382	0.969675
MGST1	ENSG00000008394	1	1	1	1	1
PGLYRP1	ENSG00000008438	1	1	1	1	1
ST3GAL1	ENSG00000008513	1	1	1	1	1
UBE3C	ENSG00000009335	1	1	1	1	1
REV3L	ENSG00000009413	1	1	1	1	1
POMT2	ENSG00000009830	1	1	1	1	1
METTL13	ENSG00000010165	1	1	1	1	1
DYRK4	ENSG00000010219	1	1	1	1	1
UQCRC1	ENSG00000010256	1	1	1	0.518839	1
SLC6A13	ENSG00000010379	1	1	1	1	1
IDS	ENSG00000010404	1	1	1	1	1
BTK	ENSG00000010671	1	1	1	1	1
FYN	ENSG00000010810	1	1	1	1	1
FMO1	ENSG00000010932	1	1	1	1	1
LYPLA2	ENSG00000011009	1	1	1	1	1
NME1-NME2	ENSG00000011052	1	1	1	1	1
SLC6A7	ENSG00000011083	1	1	1	1	1
ABHD5	ENSG00000011198	1	1	1	1	1
RNF216	ENSG00000011275	1	1	1	1	1
PIK3C2A	ENSG00000011405	1	1	1	1	1
PPP5C	ENSG00000011485	1	1	1	1	1
MAP4K3	ENSG00000011566	1	1	1	1	1
EXTL3	ENSG00000012232	1	1	1	1	1
ELOVL5	ENSG00000012660	1	1	1	1	1
ALOX5	ENSG00000012779	1	1	1	1	1
UBR7	ENSG00000012963	1	1	1	1	1
MAP4K5	ENSG00000012983	1	1	1	1	1
MAN2B2	ENSG00000013288	1	1	1	1	1
PGM3	ENSG00000013375	0	0	0	0	0
RWDD2A	ENSG00000013392	1	1	1	1	1
CLK1	ENSG00000013441	1	1	1	1	1
POLR3B	ENSG00000013503	0	0	0	0	0
RNF14	ENSG00000013561	1	1	1	1	1
POLA2	ENSG00000014138	1	1	1	1	1
ACP3	ENSG00000014257	1	1	1	1	1
MDH1	ENSG00000014641	1	1	1	1	1
DPEP1	ENSG00000015413	1	1	1	1	1
NPC1L1	ENSG00000015520	1	1	1	1	1
XYLT2	ENSG00000015532	1	1	1	1	1
CHDH	ENSG00000016391	0.999995	0.99998	0.999997	1	0.999982
GLT8D1	ENSG00000016864	1	1	1	1	1
ATP2C1	ENSG00000017260	1	1	1	1	1
SLC38A5	ENSG00000017483	1	1	1	1	1
RALBP1	ENSG00000017797	1	1	1	1	1
SLC11A1	ENSG00000018280	1	1	1	1	1
AGPS	ENSG00000018510	1	1	1	1	1
ATP1A2	ENSG00000018625	1	1	1	1	1
CYP24A1	ENSG00000019186	0	0	0	0	0
CYP3A43	ENSG00000021461	1	1	1	1	1
SLC7A9	ENSG00000021488	1	1	1	1	1
CPS1	ENSG00000021826	1	1	1	1	1
ZDHHC6	ENSG00000023041	1	1	1	1	1
NDUFS1	ENSG00000023228	0.824761	0.844858	0.848722	0.965153	0.825893
ALAS1	ENSG00000023330	1	1	1	1	1
GLRX2	ENSG00000023572	1	1	1	1	1
DERA	ENSG00000023697	1	1	1	1	1
ABCC2	ENSG00000023839	1	1	1	1	1
GCLM	ENSG00000023909	0	0	0	0	0
UBR2	ENSG00000024048	1	1	1	1	1
HSD17B6	ENSG00000025423	1	1	1	1	1
TYMP	ENSG00000025708	1	1	1	1	1
KPNA6	ENSG00000025800	1	1	1	1	1
FAS	ENSG00000026103	1	1	1	1	1
AGPAT4	ENSG00000026652	1	1	1	1	1
PRKCH	ENSG00000027075	1	1	1	1	1
INSRR	ENSG00000027644	1	1	1	1	1
B4GALT7	ENSG00000027847	1	1	1	1	1
VRK2	ENSG00000028116	1	1	1	1	1
TFB1M	ENSG00000029639	1	1	1	1	1
NUP160	ENSG00000030066	0	0	0	0	0
MUSK	ENSG00000030304	1	1	1	1	1
SARS1	ENSG00000031698	0	0	0	0	0
PNPLA6	ENSG00000032444	1	1	1	1	1
ALG1	ENSG00000033011	1	1	1	1	1
CHPF2	ENSG00000033100	1	1	1	1	1
FUT8	ENSG00000033170	1	1	1	1	1
UBA6	ENSG00000033178	1	1	1	1	1
ATP6V0A1	ENSG00000033627	1	1	1	1	1
SLC4A7	ENSG00000033867	1	1	1	1	1
MAP2K3	ENSG00000034152	1	1	1	1	1
RNF19A	ENSG00000034677	1	1	1	1	1
DAPK2	ENSG00000035664	1	1	1	1	1
ADSS2	ENSG00000035687	1	1	1	1	1
OTC	ENSG00000036473	1	1	1	1	1
CYP46A1	ENSG00000036530	1	1	1	1	1
SLC18A1	ENSG00000036565	1	1	1	1	1
USP2	ENSG00000036672	1	1	1	1	1
FLT4	ENSG00000037280	1	1	1	1	1
MRI1	ENSG00000037757	1	1	1	1	1
METTL1	ENSG00000037897	1	1	1	1	1
AGA	ENSG00000038002	1	1	1	1	1
PI4K2B	ENSG00000038210	1	1	1	1	1
MAT2B	ENSG00000038274	1	1	1	1	1
TRIO	ENSG00000038382	1	1	1	1	1
MTREX	ENSG00000039123	1	1	1	1	1
PNKP	ENSG00000039650	1	1	1	1	1
PHLPP2	ENSG00000040199	1	1	1	1	1
INPP4A	ENSG00000040933	1	1	1	1	1
PARP3	ENSG00000041880	1	1	1	1	1
TRIT1	ENSG00000043514	1	1	1	1	1
PHKA2	ENSG00000044446	1	1	1	1	1
EPHA3	ENSG00000044524	1	1	1	1	1
CTPS2	ENSG00000047230	1	1	1	1	1
ATP6V1H	ENSG00000047249	1	1	1	1	1
POLR2B	ENSG00000047315	0	0	0	0	0
TPR	ENSG00000047410	0	0	0	0	0
CP	ENSG00000047457	1	1	1	1	1
ROS1	ENSG00000047936	1	1	1	1	1
USP28	ENSG00000048028	1	1	1	1	1
RRM2B	ENSG00000048392	0	0	0	0	0
H6PD	ENSG00000049239	1	1	1	1	1
NEDD4L	ENSG00000049759	1	1	1	1	1
HEXB	ENSG00000049860	1	1	1	1	1
SLC4A8	ENSG00000050438	1	1	1	1	1
MAPK9	ENSG00000050748	1	1	1	1	1
POLQ	ENSG00000051341	1	1	1	1	1
PIK3CB	ENSG00000051382	1	1	1	1	1
MSMO1	ENSG00000052802	1	1	1	1	1
AKR7A2	ENSG00000053371	1	1	1	1	1
PHPT1	ENSG00000054148	1	1	1	1	1
ENTPD2	ENSG00000054179	1	1	1	1	1
ARID4B	ENSG00000054267	1	1	1	1	1
PTPRN	ENSG00000054356	1	1	1	1	1
HHAT	ENSG00000054392	1	1	1	1	1
GALC	ENSG00000054983	1	1	1	1	1
EIF2AK2	ENSG00000055332	1	1	1	1	1
USP36	ENSG00000055483	1	1	1	1	1
KMT2C	ENSG00000055609	1	1	1	1	1
GYG2	ENSG00000056998	1	1	1	1	1
SOAT1	ENSG00000057252	1	1	1	1	1
USP13	ENSG00000058056	1	1	1	1	1
CDK14	ENSG00000058091	1	1	1	1	1
CAMK2B	ENSG00000058404	1	1	1	1	1
POLR3E	ENSG00000058600	0	0	0	0	0
ATP2B4	ENSG00000058668	1	1	1	1	1
RIOK2	ENSG00000058729	1	1	1	1	1
NDC1	ENSG00000058804	0	0	0	0	0
DGKG	ENSG00000058866	1	1	1	1	1
TBXAS1	ENSG00000059377	1	1	1	1	1
PARP12	ENSG00000059378	1	1	1	1	1
ALDH18A1	ENSG00000059573	1	1	1	1	1
TARBP1	ENSG00000059588	1	1	1	1	1
CDK17	ENSG00000059758	1	1	1	1	1
SLC2A3	ENSG00000059804	1	1	1	1	1
CTDP1	ENSG00000060069	1	1	1	1	1
STYK1	ENSG00000060140	1	1	1	1	1
WNK1	ENSG00000060237	1	1	1	1	1
PIGV	ENSG00000060642	1	1	1	1	1
PTPRU	ENSG00000060656	1	1	1	1	1
MPC1	ENSG00000060762	1	0.99967	1	0.961386	0.993576
ACAA1	ENSG00000060971	1	1	1	1	1
BCAT1	ENSG00000060982	0.992908	0.991708	0.991018	0.996683	0.991157
GUCY1B1	ENSG00000061918	1	1	1	1	1
TNK2	ENSG00000061938	1	1	1	1	1
DGAT2	ENSG00000062282	1	1	1	1	1
CS	ENSG00000062485	0	0	0	0	0
LTK	ENSG00000062524	1	1	1	1	1
POLD1	ENSG00000062822	1	1	1	1	1
SPHK2	ENSG00000063176	1	1	1	1	1
MTMR1	ENSG00000063601	1	1	1	1	1
HAGH	ENSG00000063854	1	1	1	1	1
ST3GAL6	ENSG00000064225	1	1	1	1	1
ATP2C2	ENSG00000064270	1	1	1	1	1
HIPK2	ENSG00000064393	1	1	1	1	1
CTSA	ENSG00000064601	1	1	1	1	1
SLC12A2	ENSG00000064651	1	1	1	1	1
EYA2	ENSG00000064655	1	1	1	1	1
FAR2	ENSG00000064763	1	1	1	1	1
OAT	ENSG00000065154	0.996312	0.997513	0.997004	0.99926	0.998229
PKN2	ENSG00000065243	1	1	1	1	1
DGKA	ENSG00000065357	1	1	1	1	1
ERBB3	ENSG00000065361	1	1	1	1	1
KARS1	ENSG00000065427	0	0	0	0	0
PDIA5	ENSG00000065485	1	1	1	1	1
NDUFB4	ENSG00000065518	0.824761	0.844858	0.848722	0.965153	0.825893
MYLK	ENSG00000065534	1	1	1	1	1
MAP2K4	ENSG00000065559	1	1	1	1	1
SLK	ENSG00000065613	1	1	1	1	1
CYB5R4	ENSG00000065615	1	1	1	1	1
GSTO2	ENSG00000065621	1	1	1	1	1
PRKCQ	ENSG00000065675	1	1	1	1	1
ME1	ENSG00000065833	1	1	1	1	1
CDK13	ENSG00000065883	1	1	1	1	1
MTHFD2	ENSG00000065911	1	1	1	1	1
SLC9A7	ENSG00000065923	1	1	1	1	1
PDE4A	ENSG00000065989	1	1	1	1	1
TIE1	ENSG00000066056	1	1	1	1	1
SLC9A3	ENSG00000066230	1	1	1	1	1
ELOVL1	ENSG00000066322	1	1	1	1	1
POLR1H	ENSG00000066379	0	0	0	0	0
FGFR2	ENSG00000066468	1	1	1	1	1
TRMT11	ENSG00000066651	1	1	1	1	1
ACSM2B	ENSG00000066813	1	1	1	1	1
FECH	ENSG00000066926	1	1	1	1	1
PFKP	ENSG00000067057	1	1	1	1	1
IDI1	ENSG00000067064	1	1	1	1	1
PLPP1	ENSG00000067113	1	1	1	1	1
PHKA1	ENSG00000067177	1	1	1	1	1
PKM	ENSG00000067225	1	1	1	1	1
METTL22	ENSG00000067365	1	1	1	1	1
PRKCZ	ENSG00000067606	1	1	1	1	1
IDH3G	ENSG00000067829	1	1	1	1	1
PDZD4	ENSG00000067840	1	1	1	1	1
ATP2B3	ENSG00000067842	1	1	1	1	1
ROCK1	ENSG00000067900	1	1	1	1	1
PDK3	ENSG00000067992	1	1	1	1	1
HYAL2	ENSG00000068001	1	1	1	1	1
FGFR3	ENSG00000068078	1	1	1	1	1
COASY	ENSG00000068120	0	0	6.62632e-10	0	-1.12577e-09
OTUD5	ENSG00000068308	1	1	1	1	1
ACSL4	ENSG00000068366	1	1	1	1	1
INPP5A	ENSG00000068383	1	1	1	1	1
FTSJ1	ENSG00000068438	1	1	1	1	1
ATP11A	ENSG00000068650	1	1	1	1	1
POLR1A	ENSG00000068654	0	0	0	0	0
IP6K2	ENSG00000068745	1	1	1	1	1
SIRT2	ENSG00000068903	1	1	1	1	1
PYGM	ENSG00000068976	1	1	1	1	1
MAST4	ENSG00000069020	1	1	1	1	1
NUP133	ENSG00000069248	0	0	0	0	0
ABCC9	ENSG00000069431	1	1	1	1	1
MAOB	ENSG00000069535	1	1	1	1	1
RORA	ENSG00000069667	1	1	1	1	1
PLA2G10	ENSG00000069764	1	1	1	1	1
ATP1B3	ENSG00000069849	1	1	1	1	1
NEDD4	ENSG00000069869	1	1	1	1	1
PIGB	ENSG00000069943	1	1	1	1	1
MAPK6	ENSG00000069956	1	1	1	1	1
GUCY2C	ENSG00000070019	1	1	1	1	1
PTPN3	ENSG00000070159	1	1	1	1	1
SLC44A1	ENSG00000070214	1	1	1	1	1
RNF126	ENSG00000070423	1	1	1	1	1
POLB	ENSG00000070501	1	1	1	1	1
ST6GALNAC1	ENSG00000070526	1	1	1	1	1
GBA2	ENSG00000070610	1	1	1	1	1
NDST1	ENSG00000070614	1	1	1	1	1
ASNS	ENSG00000070669	0	0	0	1	0
ST6GALNAC2	ENSG00000070731	1	1	1	1	1
CHAT	ENSG00000070748	1	1	1	1	1
TESK2	ENSG00000070759	1	1	1	1	1
CSNK2A2	ENSG00000070770	1	1	1	1	1
PTPN21	ENSG00000070778	1	1	1	1	1
CAMK2A	ENSG00000070808	1	1	1	1	1
EPHA8	ENSG00000070886	1	1	1	1	1
SLC12A3	ENSG00000070915	1	1	1	1	1
RAD18	ENSG00000070950	1	1	1	1	1
ATP2B1	ENSG00000070961	1	1	1	1	1
MAP4K4	ENSG00000071054	1	1	1	1	1
MGAT4A	ENSG00000071073	1	1	1	1	1
RPS6KA2	ENSG00000071242	1	1	1	1	1
BUD23	ENSG00000071462	1	1	1	1	1
ATP6AP1	ENSG00000071553	1	1	1	1	1
HLTF	ENSG00000071794	1	1	1	1	1
MYO3B	ENSG00000071909	1	1	1	1	1
CYBRD1	ENSG00000071967	1	1	1	1	1
SLC6A15	ENSG00000072041	1	1	1	1	1
RDH11	ENSG00000072042	1	1	1	1	1
PRKACA	ENSG00000072062	1	1	1	1	1
RPS6KA6	ENSG00000072133	1	1	1	1	1
PTPN18	ENSG00000072135	1	1	1	1	1
SPEG	ENSG00000072195	1	1	1	1	1
ALDH3A2	ENSG00000072210	1	1	1	0.995899	1
TFRC	ENSG00000072274	1	1	1	1	1
SREBF1	ENSG00000072310	1	1	1	1	1
UBE2D1	ENSG00000072401	1	1	1	1	1
HSD17B10	ENSG00000072506	0.999999	0.998273	1	0.999999	1
MARK2	ENSG00000072518	1	1	1	1	1
CHFR	ENSG00000072609	1	1	1	1	1
TRHDE	ENSG00000072657	1	1	1	1	1
P4HA2	ENSG00000072682	1	1	1	1	1
TRNT1	ENSG00000072756	1	1	1	1	1
ACADVL	ENSG00000072778	1	1	1	1	1
STK10	ENSG00000072786	1	1	1	1	1
SCARB1	ENSG00000073060	1	1	1	1	1
PDE8A	ENSG00000073417	1	1	1	1	1
SDHA	ENSG00000073578	0.999819	0.999269	1	0.985514	1
PPP2R3A	ENSG00000073711	1	1	1	1	1
ABCB11	ENSG00000073734	1	1	1	1	1
DHRS9	ENSG00000073737	1	1	1	1	1
PTGS2	ENSG00000073756	1	1	1	1	1
MAP3K13	ENSG00000073803	1	1	1	1	1
ST6GAL1	ENSG00000073849	1	1	1	1	1
PPP2R2C	ENSG00000074211	1	1	1	1	1
ATP2A3	ENSG00000074370	1	1	1	1	1
CA12	ENSG00000074410	1	1	1	1	1
MGLL	ENSG00000074416	1	1	1	1	1
NUAK1	ENSG00000074590	1	1	1	1	1
SLC24A1	ENSG00000074621	1	1	1	1	1
HACD3	ENSG00000074696	1	1	1	1	1
ENO1	ENSG00000074800	1	1	1	1	1
SLC12A1	ENSG00000074803	1	1	1	1	1
TXK	ENSG00000074966	1	1	1	1	1
NUP37	ENSG00000075188	0	0	0	0	0
ACAT1	ENSG00000075239	1	0.9985	1	0.999559	1
MARK3	ENSG00000075413	1	1	1	1	1
SLC25A3	ENSG00000075415	0.956349	0.971288	0.989564	0.870029	0.976182
PLD1	ENSG00000075651	1	1	1	1	1
ATP12A	ENSG00000075673	1	1	1	1	1
MKRN2	ENSG00000075975	1	1	1	1	1
PTPN23	ENSG00000076201	1	1	1	1	1
FMO4	ENSG00000076258	1	1	1	1	1
SLC46A1	ENSG00000076351	0	0	0	0	0
ACACB	ENSG00000076555	1	1	1	1	1
NT5C2	ENSG00000076685	1	1	1	1	1
MAP2K7	ENSG00000076984	1	1	1	1	1
NMRK2	ENSG00000077009	1	1	1	1	1
DGKD	ENSG00000077044	1	1	1	1	1
UBE2T	ENSG00000077152	1	1	1	1	1
USP33	ENSG00000077254	1	1	1	1	1
PAK3	ENSG00000077264	1	1	1	1	1
SIRT6	ENSG00000077463	1	1	1	1	1
TYR	ENSG00000077498	1	1	1	1	1
POLD3	ENSG00000077514	1	1	1	1	1
UBE2A	ENSG00000077721	1	1	1	1	1
FGFR1	ENSG00000077782	1	1	1	1	1
FKBP6	ENSG00000077800	1	1	1	1	1
ARAF	ENSG00000078061	1	1	1	1	1
MCCC1	ENSG00000078070	1	1	1	1	1
ACER3	ENSG00000078124	1	1	1	1	1
UBE2K	ENSG00000078140	1	1	1	1	1
PIK3C3	ENSG00000078142	1	1	1	1	1
TIGAR	ENSG00000078237	1	1	1	1	1
SYNJ2	ENSG00000078269	1	1	1	1	1
ADCY2	ENSG00000078295	1	1	1	1	1
ITCH	ENSG00000078747	1	1	1	1	1
UBE2D4	ENSG00000078967	1	1	1	1	1
FKBP7	ENSG00000079150	1	1	1	1	1
SLC1A3	ENSG00000079215	1	1	1	1	1
MKNK1	ENSG00000079277	1	1	1	1	1
CDC14A	ENSG00000079335	1	1	1	1	1
DUSP13	ENSG00000079393	1	1	1	1	1
LIPE	ENSG00000079435	1	1	1	1	1
FDFT1	ENSG00000079459	0	0	0	0	0
PAFAH1B3	ENSG00000079462	1	1	1	1	1
PGM1	ENSG00000079739	1	1	1	1	1
DNM2	ENSG00000079805	1	1	1	1	1
MOXD1	ENSG00000079931	1	1	1	1	1
PTPRH	ENSG00000080031	1	1	1	1	1
DCT	ENSG00000080166	1	1	1	1	1
EPHA6	ENSG00000080224	1	1	1	1	1
SLC4A4	ENSG00000080493	1	1	1	1	1
RDH8	ENSG00000080511	1	1	1	1	1
CNOT4	ENSG00000080802	1	1	1	1	1
CPOX	ENSG00000080819	1	1	1	1	1
MOK	ENSG00000080823	1	1	1	1	1
ARG2	ENSG00000081181	1	1	1	1	1
PTPRC	ENSG00000081237	1	1	1	1	1
STK17B	ENSG00000081320	1	1	1	1	1
CDC14B	ENSG00000081377	1	1	1	1	1
LRP2	ENSG00000081479	1	1	1	1	1
DUSP12	ENSG00000081721	1	1	1	1	1
AACS	ENSG00000081760	1	1	1	1	1
SLC13A1	ENSG00000081800	1	1	1	1	1
PHLPP1	ENSG00000081913	1	1	1	1	1
ATP8B1	ENSG00000081923	1	1	1	1	1
SMARCD3	ENSG00000082014	1	1	1	1	1
ME2	ENSG00000082212	1	1	1	1	1
RNF13	ENSG00000082996	1	1	1	1	1
BCKDHB	ENSG00000083123	1	1	1	0.999739	1
KAT6A	ENSG00000083168	1	1	1	1	1
TUT7	ENSG00000083223	1	1	1	1	1
ULK2	ENSG00000083290	1	1	1	1	1
PLOD1	ENSG00000083444	1	1	1	1	1
OXCT1	ENSG00000083720	1	1	1	1	1
CYLD	ENSG00000083799	1	1	1	1	1
SLC27A5	ENSG00000083807	1	1	1	1	1
PPIE	ENSG00000084072	1	1	1	1	1
ZMPSTE24	ENSG00000084073	1	1	1	1	1
STARD7	ENSG00000084090	1	1	1	1	1
HAL	ENSG00000084110	0.996405	0.992704	0.997614	0.999345	0.995069
SSH1	ENSG00000084112	1	1	1	1	1
GSTP1	ENSG00000084207	1	1	1	1	1
SLCO1A2	ENSG00000084453	1	1	1	1	1
APOB	ENSG00000084674	1	1	1	1	1
NCOA1	ENSG00000084676	1	1	1	1	1
HADHA	ENSG00000084754	0.999999	0.998273	1	0.999739	1
CAD	ENSG00000084774	0	-1.37966e-09	0	0	0
AK6	ENSG00000085231	1	1	1	1	1
PREP	ENSG00000085377	1	1	1	1	1
HACE1	ENSG00000085382	1	1	1	1	1
SEH1L	ENSG00000085415	0	0	0	0	0
MAP3K4	ENSG00000085511	1	1	1	1	1
ABCB1	ENSG00000085563	1	1	1	1	1
AKR1B1	ENSG00000085662	1	1	1	1	1
MGST2	ENSG00000085871	1	1	1	1	1
USP40	ENSG00000085982	1	1	1	1	1
POMGNT1	ENSG00000085998	1	1	1	1	1
MAST2	ENSG00000086015	1	1	1	1	1
B4GALT1	ENSG00000086062	1	1	1	1	1
AQP6	ENSG00000086159	1	1	1	1	1
EIF2AK1	ENSG00000086232	1	1	1	1	1
SEPHS1	ENSG00000086475	1	1	1	1	1
ITPKC	ENSG00000086544	1	1	1	1	1
HSD17B2	ENSG00000086696	1	1	1	1	1
PPEF1	ENSG00000086717	1	1	1	1	1
HUWE1	ENSG00000086758	1	1	1	1	1
ALG9	ENSG00000086848	1	1	1	1	1
ACOX3	ENSG00000087008	1	1	1	1	1
MTMR2	ENSG00000087053	1	1	1	1	1
HSD17B14	ENSG00000087076	1	1	1	1	1
ACHE	ENSG00000087085	1	1	1	1	1
NLK	ENSG00000087095	1	1	1	1	1
PIGS	ENSG00000087111	1	1	1	1	1
PGS1	ENSG00000087157	0	0	0	0	0
LPCAT2	ENSG00000087253	1	1	1	1	1
L2HGDH	ENSG00000087299	1	1	1	1	1
DNM1L	ENSG00000087470	1	1	1	1	1
AURKA	ENSG00000087586	1	1	1	1	1
METTL2A	ENSG00000087995	1	1	1	1	1
SULT2B1	ENSG00000088002	1	1	1	1	1
ALG6	ENSG00000088035	1	1	1	1	1
PTPN4	ENSG00000088179	1	1	1	1	1
DNMT3B	ENSG00000088305	1	1	1	1	1
SLC15A1	ENSG00000088386	1	1	1	1	1
TGDS	ENSG00000088451	1	1	1	1	1
CRLS1	ENSG00000088766	0	0	0	0	0
SMOX	ENSG00000088826	1	1	1	1	1
FKBP1A	ENSG00000088832	1	1	1	1	1
MAPKAPK5	ENSG00000089022	1	1	1	1	1
SLC23A2	ENSG00000089057	1	1	1	1	1
SLC8B1	ENSG00000089060	1	1	1	1	1
BRAP	ENSG00000089234	1	1	1	1	1
NOS1	ENSG00000089250	1	1	1	1	1
HEPH	ENSG00000089472	1	1	1	1	1
GANAB	ENSG00000089597	1	1	1	1	1
BLVRB	ENSG00000090013	1	1	1	1	1
SLC9A1	ENSG00000090020	1	1	1	1	1
SPTLC1	ENSG00000090054	0	0	0	0	0
PAPOLA	ENSG00000090060	1	1	1	1	1
NDUFB2	ENSG00000090266	0.824761	0.844858	0.848722	0.965153	0.825893
IRAK3	ENSG00000090376	1	1	1	1	1
SI	ENSG00000090402	1	1	1	1	1
MUL1	ENSG00000090432	1	1	1	1	1
CERS4	ENSG00000090661	1	1	1	1	1
USP48	ENSG00000090686	1	1	1	1	1
PDPR	ENSG00000090857	1	1	1	1	1
AARS1	ENSG00000090861	0	0	0	0	0
NAT14	ENSG00000090971	1	1	1	1	1
SLC26A4	ENSG00000091137	1	1	1	1	1
SLC26A3	ENSG00000091138	1	1	1	1	1
DLD	ENSG00000091140	0.953558	0.953881	0.959369	0.990747	0.967246
MAP3K20	ENSG00000091436	1	1	1	1	1
FH	ENSG00000091483	0.991797	0.995879	0.996903	0.374631	0.989632
SLC17A6	ENSG00000091664	1	1	1	1	1
CPA1	ENSG00000091704	1	1	1	1	1
CMA1	ENSG00000092009	1	1	1	1	1
SLC7A8	ENSG00000092068	1	1	1	1	1
RNF31	ENSG00000092098	1	1	1	1	1
HECTD1	ENSG00000092148	1	1	1	1	1
TGM1	ENSG00000092295	1	1	1	1	1
TRPM7	ENSG00000092439	1	1	1	1	1
TYRO3	ENSG00000092445	1	1	1	1	1
CAPN3	ENSG00000092529	1	1	1	1	1
PHGDH	ENSG00000092621	1	1	1	1	1
DPYSL2	ENSG00000092964	1	1	1	1	1
NUP50	ENSG00000093000	0	0	0	0	0
COMT	ENSG00000093010	1	1	1	1	1
ADA2	ENSG00000093072	1	1	1	1	1
VNN3P	ENSG00000093134	1	1	1	1	1
XYLB	ENSG00000093217	1	1	1	1	0.999898
UPRT	ENSG00000094841	1	1	1	1	1
AAAS	ENSG00000094914	0	0	0	0	0
FMO2	ENSG00000094963	1	1	1	1	1
MAP3K1	ENSG00000095015	1	1	1	1	1
DHPS	ENSG00000095059	1	1	1	1	1
ARCN1	ENSG00000095139	1	1	1	1	1
PTGS1	ENSG00000095303	1	1	1	1	1
NUP188	ENSG00000095319	0	0	0	0	0
CRAT	ENSG00000095321	1	1	1	1	1
NANS	ENSG00000095380	1	1	1	1	1
PDE6C	ENSG00000095464	1	1	1	1	1
CYP26A1	ENSG00000095596	0	0	0	0	0
MYO3A	ENSG00000095777	1	1	1	1	1
TPSD1	ENSG00000095917	1	1	1	1	1
CRISP3	ENSG00000096006	1	1	1	1	1
FKBP5	ENSG00000096060	1	1	1	1	1
SRPK1	ENSG00000096063	1	1	1	1	1
SIRT1	ENSG00000096717	1	1	1	1	1
JAK2	ENSG00000096968	1	1	1	1	1
ABL1	ENSG00000097007	1	1	1	1	1
ACOT7	ENSG00000097021	1	1	1	1	1
SH3GLB1	ENSG00000097033	1	1	1	1	1
CDC7	ENSG00000097046	1	1	1	1	1
SCD	ENSG00000099194	1	1	1	1	1
MAST3	ENSG00000099308	1	1	1	1	1
HSD3B7	ENSG00000099377	1	1	1	1	1
SETD1A	ENSG00000099381	1	1	1	1	1
ATP5F1D	ENSG00000099624	0.840648	0.872733	0.851791	0.383861	0.868654
MARCHF2	ENSG00000099785	1	1	1	1	1
NDUFB7	ENSG00000099795	0.824761	0.844858	0.848722	0.965153	0.825893
TECR	ENSG00000099797	1	1	1	1	1
CDC34	ENSG00000099804	1	1	1	1	1
MTAP	ENSG00000099810	1	1	1	1	1
POLR2E	ENSG00000099817	0	0	0	0	0
POLRMT	ENSG00000099821	0	0	0	0	0
MKNK2	ENSG00000099875	1	1	1	1	1
ZDHHC8	ENSG00000099904	1	1	1	1	1
GSTT2	ENSG00000099984	1	1	1	1	1
GGT5	ENSG00000099998	1	1	1	1	1
PPIL2	ENSG00000100023	1	1	1	1	1
UPB1	ENSG00000100024	1	1	1	1	1
MAPK1	ENSG00000100030	1	1	1	1	1
GGT1	ENSG00000100031	1	1	1	1	1
PRODH	ENSG00000100033	1	1	1	1	1
PPM1F	ENSG00000100034	1	1	1	1	1
SLC25A1	ENSG00000100075	1	1	1	0.999999	1
GRK3	ENSG00000100077	1	1	1	1	1
PLA2G3	ENSG00000100078	1	1	1	1	1
SH3BP1	ENSG00000100092	1	1	1	1	1
None	ENSG00000100101	1	1	1	1	1
GCAT	ENSG00000100116	1	1	1	1	1
GGTLC2	ENSG00000100121	1	1	1	1	1
POLR2F	ENSG00000100142	0	0	0	0	0
SLC16A8	ENSG00000100156	1	1	1	1	1
SLC5A1	ENSG00000100170	1	1	1	1	1
CYP2D6	ENSG00000100197	1	1	1	1	1
CYB5R3	ENSG00000100243	1	1	1	1	1
MIOX	ENSG00000100253	1	1	1	1	0.999777
CHKB	ENSG00000100288	1	1	1	1	1
HMOX1	ENSG00000100292	1	1	1	1	1
MCAT	ENSG00000100294	1	1	1	1	1
ARSA	ENSG00000100299	1	1	1	1	1
MTMR3	ENSG00000100330	1	1	1	1	1
PNPLA3	ENSG00000100344	1	1	1	1	1
TXN2	ENSG00000100348	1	1	1	1	1
TNRC6B	ENSG00000100354	1	1	1	1	1
SLC25A17	ENSG00000100372	1	1	1	1	1
EP300	ENSG00000100393	1	1	1	1	1
ACO2	ENSG00000100412	1	1	1	1	1
POLR3H	ENSG00000100413	0	0	0	0	0
TRMU	ENSG00000100416	1	1	1	1	1
PMM1	ENSG00000100417	1	1	1	1	1
CERK	ENSG00000100422	1	1	1	1	1
FKBP3	ENSG00000100442	1	1	1	1	1
CTSG	ENSG00000100448	1	1	1	1	1
PRMT5	ENSG00000100462	1	1	1	1	1
POLE2	ENSG00000100479	1	1	1	1	1
VCPKMT	ENSG00000100483	1	1	1	1	1
CDKL1	ENSG00000100490	1	1	1	1	1
PYGL	ENSG00000100504	1	1	1	1	1
GNPNAT1	ENSG00000100522	0	0	0	0	0
CDKN3	ENSG00000100526	1	1	1	1	1
ATP6V1D	ENSG00000100554	1	1	1	1	1
PIGH	ENSG00000100564	1	1	1	1	1
GSTZ1	ENSG00000100577	1	1	1	1	1
SPTLC2	ENSG00000100596	0	0	0	0	0
LGMN	ENSG00000100600	1	1	1	1	1
ITPK1	ENSG00000100605	1	1	1	1	1
PPM1A	ENSG00000100614	1	1	1	1	1
GALNT16	ENSG00000100626	1	1	1	1	1
HIF1A	ENSG00000100644	1	1	1	1	1
SLC10A1	ENSG00000100652	1	1	1	1	1
SLC8A3	ENSG00000100678	1	1	1	1	1
MTHFD1	ENSG00000100714	0.998385	0.994741	1	1	0.997853
VRK1	ENSG00000100749	1	1	1	1	1
RPS6KA5	ENSG00000100784	1	1	1	1	1
CCNB1IP1	ENSG00000100814	1	1	1	1	1
CINP	ENSG00000100865	1	1	1	1	1
DHRS2	ENSG00000100867	1	1	1	1	1
PCK2	ENSG00000100889	1	1	1	1	1
GMPR2	ENSG00000100938	1	1	1	1	1
PLTP	ENSG00000100979	1	1	1	1	1
GSS	ENSG00000100983	0	0	0	0	0
PYGB	ENSG00000100994	1	1	1	1	1
ABHD12	ENSG00000100997	1	1	1	1	1
SGK2	ENSG00000101049	1	1	1	1	1
STK4	ENSG00000101109	1	1	1	1	1
RAE1	ENSG00000101146	0	0	0	0	0
CTSZ	ENSG00000101160	1	1	1	1	1
SLCO4A1	ENSG00000101187	1	1	1	1	1
EEF1A2	ENSG00000101210	1	1	1	1	1
PTK6	ENSG00000101213	1	1	1	1	1
CDC25B	ENSG00000101224	1	1	1	1	1
NDUFAF5	ENSG00000101247	1	1	1	1	1
TRIB3	ENSG00000101255	1	1	1	1	1
CSNK2A1	ENSG00000101266	1	1	1	1	1
SLC52A3	ENSG00000101276	1	1	1	1	1
CDS2	ENSG00000101290	1	1	1	1	1
MYLK2	ENSG00000101306	1	1	1	1	1
HAO1	ENSG00000101323	1	1	1	1	1
PLCB4	ENSG00000101333	1	1	1	1	1
HCK	ENSG00000101336	1	1	1	1	1
PAK5	ENSG00000101349	1	1	1	1	1
IDH3B	ENSG00000101365	1	1	1	1	1
SLC32A1	ENSG00000101438	1	1	1	1	1
AHCY	ENSG00000101444	1	1	1	1	1
PIGU	ENSG00000101464	1	1	1	1	1
ACOT8	ENSG00000101473	1	1	1	1	1
USP14	ENSG00000101557	1	1	1	1	1
VAPA	ENSG00000101558	1	1	1	1	1
METTL4	ENSG00000101574	1	1	1	1	1
LPIN2	ENSG00000101577	1	1	1	1	1
ST8SIA5	ENSG00000101638	1	1	1	1	1
RNMT	ENSG00000101654	1	1	1	1	1
LIPG	ENSG00000101670	1	1	1	1	1
RNF125	ENSG00000101695	1	1	1	1	1
POLI	ENSG00000101751	1	1	1	1	1
MIB1	ENSG00000101752	1	1	1	1	1
RIOK3	ENSG00000101782	1	1	1	1	1
STS	ENSG00000101846	1	1	1	1	1
TBL1X	ENSG00000101849	1	1	1	1	1
POLA1	ENSG00000101868	1	1	1	1	1
MID1	ENSG00000101871	1	1	1	1	1
GUCY2F	ENSG00000101890	1	1	1	1	1
ATP1B4	ENSG00000101892	1	1	1	1	1
ALG13	ENSG00000101901	1	1	1	1	1
PRPS2	ENSG00000101911	1	1	1	1	1
SUV39H1	ENSG00000101945	1	1	1	1	1
ATP11C	ENSG00000101974	1	1	1	1	1
ABCD1	ENSG00000101986	1	1	1	1	1
BMX	ENSG00000102010	1	1	1	1	1
NAA10	ENSG00000102030	1	1	1	1	1
RENBP	ENSG00000102032	1	1	1	1	1
MTMR8	ENSG00000102043	1	1	1	1	1
SLC25A14	ENSG00000102078	1	1	1	1	1
PIM2	ENSG00000102096	1	1	1	1	1
SLC35A2	ENSG00000102100	1	1	1	1	1
TAFAZZIN	ENSG00000102125	1	1	1	1	1
PGK1	ENSG00000102144	1	1	1	1	1
SMS	ENSG00000102172	1	1	1	1	1
CDK16	ENSG00000102225	1	1	1	1	1
USP11	ENSG00000102226	1	1	1	1	1
PCYT1B	ENSG00000102230	1	1	1	1	1
PIN4	ENSG00000102309	1	1	1	1	1
PORCN	ENSG00000102312	1	1	1	1	1
ZDHHC15	ENSG00000102383	1	1	1	1	1
GLA	ENSG00000102393	1	1	1	1	1
STK24	ENSG00000102572	1	1	1	1	1
ACP5	ENSG00000102575	1	1	1	1	1
UGGT2	ENSG00000102595	1	1	1	1	1
PARP4	ENSG00000102699	1	1	1	1	1
SLC25A15	ENSG00000102743	1	1	1	1	1
FLT1	ENSG00000102755	1	1	1	1	1
DGKH	ENSG00000102780	1	1	1	1	1
MGRN1	ENSG00000102858	1	1	1	1	1
MAPK3	ENSG00000102882	1	1	1	1	1
PHKB	ENSG00000102893	1	1	1	1	1
NUP93	ENSG00000102900	0	0	0	0	0
DHODH	ENSG00000102967	0	0	0	0	0
POLR2C	ENSG00000102978	0	0	0	0	0
NME3	ENSG00000103024	1	1	1	1	1
SETD6	ENSG00000103037	1	1	1	1	1
HAS3	ENSG00000103044	1	1	1	1	1
SMPD3	ENSG00000103056	1	1	1	1	1
SLC7A6	ENSG00000103064	1	1	1	1	1
PLA2G15	ENSG00000103066	1	1	1	1	1
MLYCD	ENSG00000103150	1	1	1	1	1
NAGPA	ENSG00000103174	1	1	1	1	1
USP10	ENSG00000103194	1	1	1	1	1
NME4	ENSG00000103202	1	1	1	1	1
ABCC1	ENSG00000103222	1	1	1	1	1
HAGHL	ENSG00000103253	1	1	1	1	1
SLC7A5	ENSG00000103257	1	1	1	1	1
STUB1	ENSG00000103266	1	1	1	1	1
UBE2I	ENSG00000103275	1	1	1	1	1
AQP8	ENSG00000103375	1	1	1	1	1
USP31	ENSG00000103404	1	1	1	1	1
HMOX2	ENSG00000103415	1	1	1	1	1
QPRT	ENSG00000103485	1	1	1	1	1
XYLT1	ENSG00000103489	1	1	1	1	1
CDIPT	ENSG00000103502	1	1	1	1	1
BCKDK	ENSG00000103507	1	1	1	1	1
KAT8	ENSG00000103510	1	1	1	1	1
SLC6A2	ENSG00000103546	1	1	1	1	1
RNF40	ENSG00000103549	1	1	1	1	1
AQP9	ENSG00000103569	1	1	1	1	1
CSK	ENSG00000103653	1	1	1	1	1
HERC1	ENSG00000103657	1	1	1	1	1
MTFMT	ENSG00000103707	1	1	1	1	1
ACSBG1	ENSG00000103740	1	1	1	1	1
CTSH	ENSG00000103811	1	1	1	1	1
FAH	ENSG00000103876	1	1	1	1	1
OCA2	ENSG00000104044	1	1	1	1	1
TGM5	ENSG00000104055	1	1	1	1	1
SGK3	ENSG00000104205	1	1	1	1	1
ZDHHC2	ENSG00000104219	1	1	1	1	1
CA2	ENSG00000104267	1	1	1	1	1
RIPK2	ENSG00000104312	1	1	1	1	1
EYA1	ENSG00000104313	1	1	1	1	1
DECR1	ENSG00000104325	1	1	1	1	1
BPNT2	ENSG00000104331	1	1	1	1	1
UBE2W	ENSG00000104343	1	1	1	1	1
IKBKB	ENSG00000104365	1	1	1	1	1
STK3	ENSG00000104375	1	1	1	1	1
UBR5	ENSG00000104517	1	1	1	1	1
GFUS	ENSG00000104522	1	1	1	1	1
PYCR3	ENSG00000104524	1	1	1	1	1
SQLE	ENSG00000104549	0	0	0	0	0
SLC39A14	ENSG00000104635	1	1	1	1	1
GSR	ENSG00000104687	1	1	1	1	1
PPP2CB	ENSG00000104695	1	1	1	1	1
TUSC3	ENSG00000104723	1	1	1	1	1
ASAH1	ENSG00000104763	1	1	1	1	1
MAN2B1	ENSG00000104774	1	1	1	1	1
DHDH	ENSG00000104808	1	1	1	1	1
GYS1	ENSG00000104812	1	1	1	1	1
MAP4K1	ENSG00000104814	1	1	1	1	1
ECH1	ENSG00000104823	1	1	1	1	1
CKM	ENSG00000104879	1	1	1	1	1
DOT1L	ENSG00000104885	1	1	1	1	1
SLC17A7	ENSG00000104888	1	1	1	1	1
TRMT1	ENSG00000104907	1	1	1	1	1
DMPK	ENSG00000104936	1	1	1	1	1
IL4I1	ENSG00000104951	1	1	1	1	1
VRK3	ENSG00000105053	1	1	1	1	1
SLC1A6	ENSG00000105143	1	1	1	1	1
AURKC	ENSG00000105146	1	1	1	1	1
LGALS13	ENSG00000105198	1	1	1	1	1
FBL	ENSG00000105202	1	1	1	1	1
DYRK1B	ENSG00000105204	1	1	1	1	1
CLC	ENSG00000105205	1	1	1	1	1
GPI	ENSG00000105220	0.917825	0.902507	0.915143	0.969601	0.889786
AKT2	ENSG00000105221	1	1	1	1	1
PLD3	ENSG00000105223	1	1	1	1	1
TBCB	ENSG00000105254	1	1	1	1	1
POLR2I	ENSG00000105258	0	0	0	0	0
SLC1A5	ENSG00000105281	1	1	1	1	1
PRKD2	ENSG00000105287	1	1	1	1	1
PLIN3	ENSG00000105355	1	1	1	1	1
ETFB	ENSG00000105379	1	1	1	1	1
TYK2	ENSG00000105397	1	1	1	1	1
SULT2A1	ENSG00000105398	1	1	1	1	1
ATP1A3	ENSG00000105409	1	1	1	1	1
PTPRS	ENSG00000105426	1	1	1	1	1
PLA2G4C	ENSG00000105499	1	1	1	1	1
HAS1	ENSG00000105509	1	1	1	1	1
DBP	ENSG00000105516	1	1	1	1	1
PLPPR2	ENSG00000105520	1	1	1	1	1
BCAT2	ENSG00000105552	1	1	1	1	1
PPP2R1A	ENSG00000105568	1	1	1	1	1
GCDH	ENSG00000105607	1	0.998273	1	1	1
MAST1	ENSG00000105613	1	1	1	1	1
JAK3	ENSG00000105639	1	1	1	1	1
SLC5A5	ENSG00000105641	1	1	1	1	1
PIK3R2	ENSG00000105647	1	1	1	1	1
PDE4C	ENSG00000105650	1	1	1	1	1
ISYNA1	ENSG00000105655	0.60259	0.239877	0.75299	0.541977	0.542237
COPE	ENSG00000105669	1	1	1	1	1
ATP4A	ENSG00000105675	1	1	1	1	1
GAPDHS	ENSG00000105679	1	1	1	1	1
FKBP8	ENSG00000105701	1	1	1	1	1
CDK6	ENSG00000105810	1	1	1	1	1
NAMPT	ENSG00000105835	1	1	1	0.999993	1
PIK3CG	ENSG00000105851	1	1	1	1	1
PON3	ENSG00000105852	1	1	1	1	1
PON2	ENSG00000105854	1	1	1	1	1
CBLL1	ENSG00000105879	1	1	1	1	1
ATP6V0A4	ENSG00000105929	1	1	1	1	1
ZC3HAV1	ENSG00000105939	1	1	1	1	1
OGDH	ENSG00000105953	1	0.996904	1	0.999299	1
MET	ENSG00000105976	1	1	1	1	1
HIBADH	ENSG00000106049	1	1	1	1	1
FKBP14	ENSG00000106080	1	1	1	1	1
GARS1	ENSG00000106105	0	0	0	0	0
EPHB6	ENSG00000106123	1	1	1	1	1
CYP3A5	ENSG00000106258	1	1	1	1	1
PTPRZ1	ENSG00000106278	1	1	1	1	1
HYAL4	ENSG00000106302	1	1	1	1	1
SPAM1	ENSG00000106304	1	1	1	1	1
USP42	ENSG00000106346	1	1	1	1	1
IMPDH1	ENSG00000106348	1	1	1	1	1
MOGAT3	ENSG00000106384	1	1	1	1	1
C1GALT1	ENSG00000106392	1	1	1	1	1
PLOD3	ENSG00000106397	1	1	1	1	1
NRF1	ENSG00000106459	1	1	1	1	1
EZH2	ENSG00000106462	1	1	1	1	1
BLVRA	ENSG00000106605	1	1	1	1	1
PRKAG2	ENSG00000106617	1	1	1	1	1
POLD2	ENSG00000106628	1	1	1	1	1
GCK	ENSG00000106633	1	1	1	1	1
YKT6	ENSG00000106636	1	1	1	1	1
GALNTL5	ENSG00000106648	1	1	1	1	1
LIMK1	ENSG00000106683	1	1	1	1	1
SLC1A1	ENSG00000106688	1	1	1	1	1
NMRK1	ENSG00000106733	1	1	1	1	1
TGFBR1	ENSG00000106799	1	1	1	1	1
PTGR1	ENSG00000106853	1	1	1	1	1
DNM1	ENSG00000106976	1	1	1	1	1
AK1	ENSG00000106992	1	1	1	1	1
TESK1	ENSG00000107140	1	1	1	1	1
CA9	ENSG00000107159	1	1	1	1	1
TYRP1	ENSG00000107165	1	1	1	1	1
PIP5K1B	ENSG00000107242	1	1	1	1	1
PTGDS	ENSG00000107317	1	1	1	1	1
UBE2R2	ENSG00000107341	1	1	1	1	1
PHYH	ENSG00000107537	1	1	1	1	1
CUBN	ENSG00000107611	1	1	1	1	1
TRDMT1	ENSG00000107614	1	1	1	1	1
MAPK8	ENSG00000107643	1	1	1	1	1
ATE1	ENSG00000107669	1	1	1	1	1
PPP3CB	ENSG00000107758	1	1	1	1	1
BMPR1A	ENSG00000107779	1	1	1	1	1
MINPP1	ENSG00000107789	1	1	1	1	1
LIPA	ENSG00000107798	1	1	1	1	1
SFXN3	ENSG00000107819	1	1	1	1	1
TNKS2	ENSG00000107854	1	1	1	1	1
LHPP	ENSG00000107902	1	1	1	1	1
MTPAP	ENSG00000107951	0	0	0	0	0
NEURL1	ENSG00000107954	1	1	1	1	1
MAP3K8	ENSG00000107968	1	1	1	1	1
UBE2S	ENSG00000108106	1	1	1	1	1
PPIF	ENSG00000108179	1	1	1	1	1
CYP2C18	ENSG00000108242	1	1	1	1	1
ASPA	ENSG00000108381	1	1	1	1	1
PNPO	ENSG00000108439	0	0	0	0	0
RPS6KB1	ENSG00000108443	1	1	1	1	1
CBX1	ENSG00000108468	1	1	1	1	1
PIGL	ENSG00000108474	1	1	1	1	1
GALK1	ENSG00000108479	1	1	1	1	1
ENO3	ENSG00000108515	1	1	1	1	1
RNF167	ENSG00000108523	1	1	1	1	1
SLC25A11	ENSG00000108528	1	1	1	1	1
NUP88	ENSG00000108559	0	0	0	0	0
SLC6A4	ENSG00000108576	1	1	1	1	1
FTSJ3	ENSG00000108592	1	1	1	1	1
ALDH3A1	ENSG00000108602	1	1	1	1	1
KAT2A	ENSG00000108773	1	1	1	1	1
NAGLU	ENSG00000108784	1	1	1	1	1
HSD17B1	ENSG00000108786	1	1	1	1	1
EZH1	ENSG00000108799	1	1	1	1	1
DLX4	ENSG00000108813	1	1	1	1	1
ALOX12	ENSG00000108839	1	1	1	1	1
ABCC3	ENSG00000108846	1	1	1	1	1
SMURF2	ENSG00000108854	1	1	1	1	1
DUSP3	ENSG00000108861	1	1	1	1	1
SLC16A6	ENSG00000108932	1	1	1	1	1
PRKAR1A	ENSG00000108946	1	1	1	1	1
MAP2K6	ENSG00000108984	1	1	1	1	1
NAT9	ENSG00000109065	1	1	1	1	1
ALDOC	ENSG00000109107	1	1	1	1	1
UGT2B10	ENSG00000109181	1	1	1	1	1
USP46	ENSG00000109189	1	1	1	1	1
SULT1E1	ENSG00000109193	1	1	1	1	1
MANBA	ENSG00000109323	1	1	1	1	1
UBE2D3	ENSG00000109332	1	1	1	1	1
MAPK10	ENSG00000109339	1	1	1	1	1
NDUFC1	ENSG00000109390	0.824761	0.844858	0.848722	0.965153	0.825893
UCP1	ENSG00000109424	1	1	1	1	1
INPP4B	ENSG00000109452	1	1	1	1	1
AADAT	ENSG00000109576	0.905052	0.87558	0.892536	0.93005	0.919394
GALNT7	ENSG00000109586	1	1	1	1	1
SOD3	ENSG00000109610	1	1	1	1	1
SLC2A9	ENSG00000109667	1	1	1	1	1
NSD2	ENSG00000109685	1	1	1	1	1
BST1	ENSG00000109743	1	1	1	1	1
UGDH	ENSG00000109814	0	0	0	0	0
HTATIP2	ENSG00000109854	1	1	1	1	1
CTSC	ENSG00000109861	1	1	1	1	1
SC5D	ENSG00000109929	1	1	1	1	1
B3GAT1	ENSG00000109956	1	1	1	1	1
SIAE	ENSG00000110013	1	1	1	1	1
KMT5B	ENSG00000110066	1	1	1	1	1
ST3GAL4	ENSG00000110080	1	1	1	1	1
CPT1A	ENSG00000110090	1	1	1	1	1
FOLR1	ENSG00000110195	1	1	1	1	1
FOLR3	ENSG00000110203	1	1	1	1	1
APOA5	ENSG00000110243	1	1	1	1	1
APOC3	ENSG00000110245	1	1	1	1	1
GALNT18	ENSG00000110328	1	1	1	1	1
UBE4A	ENSG00000110344	1	1	1	1	1
CBL	ENSG00000110395	1	1	1	1	1
HIPK3	ENSG00000110422	1	1	1	1	1
PDHX	ENSG00000110435	1	1	1	1	1
SLC1A2	ENSG00000110436	1	1	1	1	1
SLC15A3	ENSG00000110446	1	1	1	1	1
PTPMT1	ENSG00000110536	1	1	1	1	1
NAA40	ENSG00000110583	1	1	1	1	1
CARS1	ENSG00000110619	0	0	0	0	0
SLC22A18	ENSG00000110628	1	1	1	1	1
NUP98	ENSG00000110713	0	0	0	0	0
NDUFS8	ENSG00000110717	0.824761	0.844858	0.848722	0.965153	0.825893
TCIRG1	ENSG00000110719	1	1	1	1	1
CHKA	ENSG00000110721	1	1	1	1	1
PTPN5	ENSG00000110786	1	1	1	1	1
COQ5	ENSG00000110871	1	1	1	1	1
DAO	ENSG00000110887	1	1	1	1	1
SLC11A2	ENSG00000110911	1	1	1	1	1
MVK	ENSG00000110921	0	0	0	0	0
CAMKK2	ENSG00000110931	1	1	1	1	1
ATP5F1B	ENSG00000110955	0.840648	0.872733	0.851791	0.383861	0.868654
PTGES3	ENSG00000110958	1	1	1	1	1
CYP27B1	ENSG00000111012	1	1	1	1	1
ACSS3	ENSG00000111058	1	1	1	1	1
TNS2	ENSG00000111077	1	1	1	1	1
LTA4H	ENSG00000111144	1	1	1	1	1
SLC6A12	ENSG00000111181	1	1	1	1	1
PRMT8	ENSG00000111218	1	1	1	1	1
PARP11	ENSG00000111224	1	1	1	1	1
VPS29	ENSG00000111237	1	1	1	1	1
MANSC1	ENSG00000111261	1	1	1	1	1
DUSP16	ENSG00000111266	1	1	1	1	1
ACAD10	ENSG00000111271	1	1	1	1	1
ALDH2	ENSG00000111275	1	1	1	1	1
ART4	ENSG00000111339	1	1	1	1	1
SLC38A1	ENSG00000111371	1	1	1	1	1
RFC5	ENSG00000111445	1	1	1	1	1
NUP107	ENSG00000111581	0	0	0	0	0
GAPDH	ENSG00000111640	1	1	1	1	1
NOP2	ENSG00000111641	1	1	1	1	1
CHPT1	ENSG00000111666	1	1	1	1	1
USP5	ENSG00000111667	1	1	1	1	1
TPI1	ENSG00000111669	0.686377	0.70195	0.636348	0.933791	0.683737
GNPTAB	ENSG00000111670	1	1	1	1	1
ENO2	ENSG00000111674	1	1	1	1	1
PTPN6	ENSG00000111679	1	1	1	1	1
LPCAT3	ENSG00000111684	1	1	1	1	1
NT5DC3	ENSG00000111696	1	1	1	1	1
SLCO1B3	ENSG00000111700	1	1	1	1	1
GYS2	ENSG00000111713	1	1	1	1	1
LDHB	ENSG00000111716	1	1	1	1	1
CMAS	ENSG00000111726	1	1	1	1	1
ST8SIA1	ENSG00000111728	1	1	1	1	1
AICDA	ENSG00000111732	1	1	1	1	1
COX6A1	ENSG00000111775	1	1	1	0.472391	1
FRK	ENSG00000111816	1	1	1	1	1
DSE	ENSG00000111817	1	1	1	1	1
MAK	ENSG00000111837	1	1	1	1	1
GCNT2	ENSG00000111846	1	1	1	1	1
RNGTT	ENSG00000111880	1	1	1	1	1
MAN1A1	ENSG00000111885	1	1	1	1	1
UST	ENSG00000111962	1	1	1	1	1
SLC26A8	ENSG00000112053	1	1	1	1	1
MAPK14	ENSG00000112062	1	1	1	1	1
RHAG	ENSG00000112077	1	1	1	1	1
STK38	ENSG00000112079	1	1	1	1	1
SOD2	ENSG00000112096	1	1	1	1	1
RNF8	ENSG00000112130	1	1	1	1	1
CILK1	ENSG00000112144	1	1	1	1	1
PTP4A1	ENSG00000112245	1	1	1	1	1
GPLD1	ENSG00000112293	1	1	1	1	1
ALDH5A1	ENSG00000112294	1	1	1	1	1
VNN1	ENSG00000112299	1	1	1	1	1
VNN2	ENSG00000112303	1	1	1	1	1
ACOT13	ENSG00000112304	1	1	1	1	1
B3GAT2	ENSG00000112309	1	1	1	1	1
EYA4	ENSG00000112319	1	1	1	1	1
SLC17A2	ENSG00000112337	1	1	1	1	1
FIG4	ENSG00000112367	1	1	1	1	1
SLC16A10	ENSG00000112394	1	1	1	1	1
EPM2A	ENSG00000112425	1	1	1	1	1
SLC39A7	ENSG00000112473	1	1	1	1	1
SLC22A2	ENSG00000112499	1	1	1	1	1
PDE10A	ENSG00000112541	1	1	1	1	1
PTK7	ENSG00000112655	1	1	1	1	1
DUSP22	ENSG00000112679	1	1	1	1	1
COX7A2	ENSG00000112695	1	1	1	0.472391	1
GMDS	ENSG00000112699	1	1	1	1	1
PRPF4B	ENSG00000112739	1	1	1	1	1
TTK	ENSG00000112742	1	1	1	1	1
SLC29A1	ENSG00000112759	1	1	1	0.990729	1
NUDT12	ENSG00000112874	1	1	1	1	1
MAN2A1	ENSG00000112893	1	1	1	1	1
TENT4A	ENSG00000112941	1	1	1	1	1
HMGCS1	ENSG00000112972	0.928192	0.954553	0.971607	0.647634	0.909801
NME5	ENSG00000112981	1	1	1	1	1
NNT	ENSG00000112992	1	1	1	1	1
SLC4A9	ENSG00000113073	1	1	1	1	1
LOX	ENSG00000113083	1	1	1	1	1
HMGCR	ENSG00000113161	0	0	0	0	0
CERT1	ENSG00000113163	1	1	1	1	1
PDE8B	ENSG00000113231	1	1	1	1	1
CLK4	ENSG00000113240	1	1	1	1	1
ITK	ENSG00000113263	1	1	1	1	1
RNF130	ENSG00000113269	1	1	1	1	1
ARSB	ENSG00000113273	1	1	1	1	1
POLR3G	ENSG00000113356	1	1	1	1	1
SLC27A6	ENSG00000113396	1	1	1	1	1
TARS1	ENSG00000113407	0	0	0	0	0
PDE4D	ENSG00000113448	1	1	1	1	1
RAD1	ENSG00000113456	1	1	1	1	1
AGXT2	ENSG00000113492	1	1	1	1	1
SLC12A7	ENSG00000113504	1	1	1	1	1
ST8SIA4	ENSG00000113532	1	1	1	1	1
GNPDA1	ENSG00000113552	1	1	1	1	1
NUP155	ENSG00000113569	0	0	0	0	0
PPP2CA	ENSG00000113575	1	1	1	1	1
PPWD1	ENSG00000113593	1	1	1	1	1
RARS1	ENSG00000113643	0	0	0	0	0
DPYSL3	ENSG00000113657	1	1	1	1	1
CSNK1A1	ENSG00000113712	1	1	1	1	1
PDGFRB	ENSG00000113721	1	1	1	1	1
ATP6V0E1	ENSG00000113732	1	1	1	1	1
EHHADH	ENSG00000113790	0.999999	0.998273	1	0.999739	1
HGD	ENSG00000113924	1	1	1	1	1
NIT2	ENSG00000114021	1	1	1	1	1
PCCB	ENSG00000114054	1	1	1	0.999896	1
UBE3A	ENSG00000114062	1	1	1	1	1
RBP2	ENSG00000114113	1	1	1	1	1
RBP1	ENSG00000114115	1	1	1	1	1
GRK7	ENSG00000114124	1	1	1	1	1
KAT2B	ENSG00000114166	1	1	1	1	1
BCHE	ENSG00000114200	1	1	1	1	1
PFKFB4	ENSG00000114268	1	1	1	1	1
PRKAR2A	ENSG00000114302	1	1	1	1	1
USP4	ENSG00000114316	1	1	1	1	1
USP9Y	ENSG00000114374	1	1	1	1	1
HYAL1	ENSG00000114378	1	1	1	1	1
CBLB	ENSG00000114423	1	1	1	1	1
GBE1	ENSG00000114480	1	1	1	0.991786	1
UMPS	ENSG00000114491	0	0	0	0	0
ATP6V1A	ENSG00000114573	1	1	1	1	1
NEK11	ENSG00000114670	1	1	1	1	1
HEMK1	ENSG00000114735	1	1	1	1	1
MAPKAPK3	ENSG00000114738	1	1	1	1	1
ACVR2B	ENSG00000114739	1	1	1	1	1
ABCC5	ENSG00000114770	1	1	1	1	1
AADAC	ENSG00000114771	1	1	1	1	1
ABHD14A-ACY1	ENSG00000114786	1	1	1	1	1
PLCH1	ENSG00000114805	1	1	1	1	1
NKTR	ENSG00000114857	1	1	1	1	1
SPCS1	ENSG00000114902	0	0	0	0	0
NEK4	ENSG00000114904	1	1	1	1	1
SLC4A3	ENSG00000114923	1	1	1	1	1
DGUOK	ENSG00000114956	1	1	1	1	1
KANSL3	ENSG00000114982	1	1	1	1	1
TTL	ENSG00000114999	1	1	1	1	1
PIKFYVE	ENSG00000115020	1	1	1	1	1
ZAP70	ENSG00000115085	1	1	1	1	1
GPD2	ENSG00000115159	1	1	1	1	1
ACVR1	ENSG00000115170	1	1	1	1	1
PPM1G	ENSG00000115241	1	1	1	1	1
PDE1A	ENSG00000115252	1	1	1	1	1
MOGS	ENSG00000115275	1	1	1	1	1
NDUFS7	ENSG00000115286	0.824761	0.844858	0.848722	0.965153	0.825893
GALNT3	ENSG00000115339	1	1	1	1	1
POLE4	ENSG00000115350	1	1	1	1	1
ACADL	ENSG00000115361	1	1	1	1	1
FANCL	ENSG00000115392	1	1	1	1	1
GLS	ENSG00000115419	1	1	1	1	1
PAPOLG	ENSG00000115421	1	1	1	1	1
PECR	ENSG00000115425	1	1	1	1	1
USP34	ENSG00000115464	1	1	1	1	1
NEU2	ENSG00000115488	1	1	1	1	1
ST3GAL5	ENSG00000115525	1	1	1	1	1
CHST10	ENSG00000115526	1	1	1	1	1
PLCD4	ENSG00000115556	1	1	1	1	1
SLC9A2	ENSG00000115616	1	1	1	1	1
FHL2	ENSG00000115641	1	1	1	1	1
UXS1	ENSG00000115652	1	1	1	1	1
ABCB6	ENSG00000115657	0	0	0	0	0
STK16	ENSG00000115661	1	1	1	1	1
SLC5A7	ENSG00000115665	1	1	1	1	1
HDLBP	ENSG00000115677	1	1	1	1	1
PASK	ENSG00000115687	1	1	1	1	1
STK25	ENSG00000115694	1	1	1	1	1
TPO	ENSG00000115705	1	1	1	1	1
ODC1	ENSG00000115758	0.995635	0.996873	0.996302	1	0.996929
BIRC6	ENSG00000115760	1	1	1	1	1
PRKD3	ENSG00000115825	1	1	1	1	1
QPCT	ENSG00000115828	1	1	1	1	1
SLC25A12	ENSG00000115840	1	1	1	1	1
LCT	ENSG00000115850	1	1	1	1	1
DARS1	ENSG00000115866	0	0	0	0	0
SDC1	ENSG00000115884	1	1	1	1	1
PLCL1	ENSG00000115896	1	1	1	1	1
SLC1A4	ENSG00000115902	1	1	1	1	1
KYNU	ENSG00000115919	1	1	1	1	1
AAK1	ENSG00000115977	1	1	1	1	1
PCYOX1	ENSG00000116005	1	1	1	1	1
ATP6V1B1	ENSG00000116039	1	1	1	1	1
SPR	ENSG00000116096	0	0	0	0	0
EPHA4	ENSG00000116106	1	1	1	1	1
FARSB	ENSG00000116120	0	0	0	0	0
DHCR24	ENSG00000116133	0	0	0	0	0
MARK1	ENSG00000116141	1	1	1	1	1
GPX7	ENSG00000116157	1	1	1	1	1
SCP2	ENSG00000116171	1	1	1	1	1
FAM20B	ENSG00000116199	1	1	1	1	1
ICMT	ENSG00000116237	1	1	1	1	1
AMPD2	ENSG00000116337	1	1	1	1	1
MECR	ENSG00000116353	1	1	1	1	1
ATP5PB	ENSG00000116459	0.840648	0.872733	0.851791	0.383861	0.868654
RNF19B	ENSG00000116514	1	1	1	1	1
ASH1L	ENSG00000116539	1	1	1	1	1
SRM	ENSG00000116649	1	1	1	1	1
DNAJC6	ENSG00000116675	1	1	1	1	1
SLC35D1	ENSG00000116704	1	1	1	1	1
PLA2G4A	ENSG00000116711	1	1	1	1	1
RPE65	ENSG00000116745	1	1	1	1	1
AMPD1	ENSG00000116748	1	1	1	1	1
CTH	ENSG00000116761	0.998182	0.997908	0.997528	1	0.99772
AGMAT	ENSG00000116771	1	1	1	1	1
TNNI3K	ENSG00000116783	1	1	1	1	1
CRYZ	ENSG00000116791	1	1	1	1	1
HAO2	ENSG00000116882	1	1	1	1	1
GNPAT	ENSG00000116906	1	1	1	1	1
NT5C1A	ENSG00000116981	1	1	1	1	1
MTR	ENSG00000116984	1	1	1	1	1
KMO	ENSG00000117009	1	1	1	1	1
AKT3	ENSG00000117020	1	1	1	1	1
ACADM	ENSG00000117054	1	1	1	1	1
ST6GALNAC5	ENSG00000117069	1	1	1	1	1
PADI2	ENSG00000117115	1	1	1	1	1
SDHB	ENSG00000117118	0.999819	0.999269	1	0.985514	1
UAP1	ENSG00000117143	1	1	1	1	1
PLA2G2D	ENSG00000117215	1	1	1	1	1
CDK18	ENSG00000117266	1	1	1	1	1
HMGCL	ENSG00000117305	1	1	1	1	1
GALE	ENSG00000117308	1	1	1	1	1
SLC2A1	ENSG00000117394	1	1	1	1	1
ATP6V0B	ENSG00000117410	1	1	1	1	1
B4GALT2	ENSG00000117411	1	1	1	1	1
AKR1A1	ENSG00000117448	1	1	1	1	0.999777
PRDX1	ENSG00000117450	1	1	1	1	1
PIK3R3	ENSG00000117461	1	1	1	1	1
SLC19A2	ENSG00000117479	1	1	1	1	1
FAAH	ENSG00000117480	0.999997	1	1	1	1
NSUN4	ENSG00000117481	1	1	1	1	1
ABCD3	ENSG00000117528	1	1	1	1	1
DPH5	ENSG00000117543	1	1	1	1	1
PRDX6	ENSG00000117592	1	1	1	1	1
HSD11B1	ENSG00000117594	1	1	1	1	1
PLPPR5	ENSG00000117598	1	1	1	1	1
PLPPR4	ENSG00000117600	1	1	1	1	1
SLC35A3	ENSG00000117620	1	1	1	1	1
MAN1C1	ENSG00000117643	1	1	1	1	1
NEK2	ENSG00000117650	1	1	1	1	1
RPS6KA1	ENSG00000117676	1	1	1	1	1
DHDDS	ENSG00000117682	1	1	1	1	1
SLC5A9	ENSG00000117834	1	1	1	1	1
CTSD	ENSG00000117984	1	1	1	1	1
A4GNT	ENSG00000118017	1	1	1	1	1
STK11	ENSG00000118046	1	1	1	1	1
KMT2A	ENSG00000118058	1	1	1	1	1
TREH	ENSG00000118094	1	1	1	1	1
APOA1	ENSG00000118137	1	1	1	1	1
SLC8A2	ENSG00000118160	1	1	1	1	1
B4GALT6	ENSG00000118276	1	1	1	1	1
CA14	ENSG00000118298	1	1	1	1	1
SPCS2	ENSG00000118363	0	0	0	0	1.00195e-07
USP35	ENSG00000118369	1	1	1	1	1
ELOVL4	ENSG00000118402	1	1	1	1	1
ALDH8A1	ENSG00000118514	1	1	1	1	1
SGK1	ENSG00000118515	1	1	1	1	1
RNF146	ENSG00000118518	1	1	1	1	1
ARG1	ENSG00000118520	1	1	1	1	1
CCN2	ENSG00000118523	1	1	1	1	1
SLC16A7	ENSG00000118596	1	1	1	1	1
RPN2	ENSG00000118705	1	1	1	1	1
ABCG2	ENSG00000118777	1	1	1	1	1
NDUFB3	ENSG00000119013	0.824761	0.844858	0.848722	0.965153	0.825893
UBE2B	ENSG00000119048	1	1	1	1	1
TRPM6	ENSG00000119121	1	1	1	1	1
GDA	ENSG00000119125	1	1	1	1	1
PIGZ	ENSG00000119227	1	1	1	1	1
GLE1	ENSG00000119392	0	0	0	0	0
TRIM32	ENSG00000119401	1	1	1	1	1
NEK6	ENSG00000119408	1	1	1	1	1
PPP6C	ENSG00000119414	1	1	1	1	1
NDUFA8	ENSG00000119421	0.824761	0.844858	0.848722	0.965153	0.825893
GALNT12	ENSG00000119514	1	1	1	1	1
ALG2	ENSG00000119523	1	1	1	1	1
KDSR	ENSG00000119537	0	0	0	0	0
NEK9	ENSG00000119638	1	1	1	1	1
ACYP1	ENSG00000119640	1	1	1	1	1
ACOT2	ENSG00000119673	1	1	1	1	1
DLST	ENSG00000119689	0.999819	0.983534	1	0.999165	1
ALDH6A1	ENSG00000119711	1	1	1	1	1
COQ6	ENSG00000119723	0	0	0	0	0
DNMT3A	ENSG00000119772	1	1	1	1	1
FKBP1B	ENSG00000119782	1	1	1	1	1
SLC17A5	ENSG00000119899	1	1	1	1	1
ELOVL3	ENSG00000119915	1	1	1	1	1
GPAM	ENSG00000119927	1	1	1	1	1
PPP1R3C	ENSG00000119938	1	1	1	1	1
GOT1	ENSG00000120053	1	1	1	1	1
DUSP1	ENSG00000120129	1	1	1	1	1
PANK3	ENSG00000120137	1	1	1	1	1
TEK	ENSG00000120156	1	1	1	1	1
RCL1	ENSG00000120158	1	1	1	1	1
NUP43	ENSG00000120253	0	0	0	0	0
MTHFD1L	ENSG00000120254	1	1	1	1	1
PCMT1	ENSG00000120265	1	1	1	1	1
SLC25A2	ENSG00000120329	0.999348	1	0.999464	1	0.999636
ACAT2	ENSG00000120437	0.928192	0.954553	0.971608	0.647634	0.909801
MASTL	ENSG00000120539	1	1	1	1	1
LYZL1	ENSG00000120563	1	1	1	1	1
ALG5	ENSG00000120697	1	1	1	1	1
GLT8D2	ENSG00000120820	1	1	1	1	1
DUSP4	ENSG00000120875	1	1	1	1	1
PTK2B	ENSG00000120899	1	1	1	1	1
PPP3CC	ENSG00000120910	1	1	1	1	1
EPHX2	ENSG00000120915	1	1	1	1	1
UBIAD1	ENSG00000120942	1	1	1	1	1
LYPLA1	ENSG00000120992	1	1	1	1	1
RDH10	ENSG00000121039	1	1	1	1	1
EPX	ENSG00000121053	1	1	1	1	1
LRAT	ENSG00000121207	1	1	1	1	1
ABCC11	ENSG00000121270	1	1	1	1	1
ADCY7	ENSG00000121281	1	1	1	1	1
ECHDC2	ENSG00000121310	1	1	1	1	1
KCNJ8	ENSG00000121361	1	1	1	1	1
RNF2	ENSG00000121481	1	1	1	1	1
TRMT1L	ENSG00000121486	1	1	1	1	1
B4GALT4	ENSG00000121578	1	1	1	1	1
NAA50	ENSG00000121579	1	1	1	1	1
CAT	ENSG00000121691	1	1	1	1	1
FABP3	ENSG00000121769	1	1	1	1	1
POLR3GL	ENSG00000121851	1	1	1	1	1
PIK3CA	ENSG00000121879	1	1	1	1	1
LIAS	ENSG00000121897	1	1	1	1	1
TMEM54	ENSG00000121900	1	1	1	1	1
ACVR2A	ENSG00000121989	1	1	1	1	1
POLK	ENSG00000122008	1	1	1	1	1
FLT3	ENSG00000122025	1	1	1	1	1
OCRL	ENSG00000122126	1	1	1	1	1
PLG	ENSG00000122194	1	1	1	1	1
COPA	ENSG00000122218	1	1	1	1	1
HS3ST2	ENSG00000122254	1	1	1	1	1
RBBP6	ENSG00000122257	1	1	1	1	1
NAA60	ENSG00000122390	1	1	1	1	1
TRMT13	ENSG00000122435	1	1	1	1	1
RPAP2	ENSG00000122484	1	1	1	1	1
FKBP9	ENSG00000122642	1	1	1	1	1
NT5C3A	ENSG00000122643	1	1	1	1	1
POLM	ENSG00000122678	1	1	1	1	1
MRM2	ENSG00000122687	1	1	1	1	1
ACO1	ENSG00000122729	1	1	1	1	1
AKR1D1	ENSG00000122787	1	1	1	1	1
NUDT10	ENSG00000122824	1	1	1	1	1
CHST3	ENSG00000122863	1	1	1	1	1
P4HA1	ENSG00000122884	1	1	1	1	1
SLC25A16	ENSG00000122912	1	1	1	1	1
CIT	ENSG00000122966	1	1	1	1	1
ACADS	ENSG00000122971	1	1	1	1	1
WWP1	ENSG00000123124	1	1	1	1	1
ACOT9	ENSG00000123130	1	1	1	1	1
PKN1	ENSG00000123143	1	1	1	1	1
NLN	ENSG00000123213	1	1	1	1	1
PDE1B	ENSG00000123360	1	1	1	1	1
CDK2	ENSG00000123374	1	1	1	1	1
EEF1AKMT3	ENSG00000123427	1	1	1	1	1
SARDH	ENSG00000123453	1	1	1	1	1
DBH	ENSG00000123454	1	1	1	1	1
AMD1	ENSG00000123505	1	1	1	1	1
USP45	ENSG00000123552	1	1	1	1	1
METTL8	ENSG00000123600	1	1	1	1	1
ACVR1C	ENSG00000123612	1	1	1	1	1
SLC36A1	ENSG00000123643	1	1	1	1	1
LPGAT1	ENSG00000123684	1	1	1	1	1
G0S2	ENSG00000123689	1	1	1	1	1
PLA2G12A	ENSG00000123739	1	1	1	1	1
PFKFB2	ENSG00000123836	1	1	1	1	1
ACSL3	ENSG00000123983	1	1	1	1	1
CHPF	ENSG00000123989	1	1	1	1	1
MOGAT1	ENSG00000124003	1	1	1	1	1
OBSL1	ENSG00000124006	1	1	1	1	1
SLC12A4	ENSG00000124067	1	1	1	1	1
GCNT7	ENSG00000124091	1	1	1	1	1
SLC12A5	ENSG00000124140	1	1	1	1	1
NCOA3	ENSG00000124151	1	1	1	1	1
PIGT	ENSG00000124155	1	1	1	1	1
VAPB	ENSG00000124164	1	1	1	1	1
ATP5F1E	ENSG00000124172	0.840648	0.872733	0.851791	0.383861	0.868654
PLCG1	ENSG00000124181	1	1	1	1	1
PTGIS	ENSG00000124212	1	1	1	1	1
PCK1	ENSG00000124253	1	1	1	1	1
MTRR	ENSG00000124275	1	1	1	1	1
PEPD	ENSG00000124299	1	1	1	1	1
CHST8	ENSG00000124302	1	1	1	1	1
STAMBP	ENSG00000124356	1	1	1	1	1
NAGK	ENSG00000124357	1	1	1	1	1
MCEE	ENSG00000124370	1	1	1	1	1
ATP8A1	ENSG00000124406	1	1	1	1	1
USP22	ENSG00000124422	1	1	1	1	1
USP9X	ENSG00000124486	1	1	1	1	1
F13A1	ENSG00000124491	1	1	1	1	1
SIRT5	ENSG00000124523	1	1	1	1	1
SLC17A3	ENSG00000124564	1	1	1	1	1
SLC17A1	ENSG00000124568	1	1	1	1	1
NQO2	ENSG00000124588	1	1	1	1	1
OARD1	ENSG00000124596	1	1	1	1	1
MOCS1	ENSG00000124615	1	1	1	1	1
GNMT	ENSG00000124713	1	1	1	1	1
GLO1	ENSG00000124767	1	1	1	1	1
RIOK1	ENSG00000124784	1	1	1	1	1
NUP153	ENSG00000124789	0	0	0	0	0
GOT2	ENSG00000125166	1	1	1	0.900482	1
CLYBL	ENSG00000125246	1	1	1	1	1
SLC10A2	ENSG00000125255	1	1	1	1	1
ABCC4	ENSG00000125257	1	1	1	1	1
NDUFA1	ENSG00000125356	0.824761	0.844858	0.848722	0.965153	0.825893
HS3ST3B1	ENSG00000125430	1	1	1	1	1
NUP85	ENSG00000125450	0	0	0	0	0
SLC25A19	ENSG00000125454	1	1	1	1	1
NT5C	ENSG00000125458	1	1	1	1	1
GTF3C4	ENSG00000125484	1	1	1	1	1
MBOAT7	ENSG00000125505	1	1	1	1	1
SRMS	ENSG00000125508	1	1	1	1	1
POLR1B	ENSG00000125630	0	0	0	0	0
GTF2F1	ENSG00000125651	1	1	1	1	1
MED1	ENSG00000125686	1	1	1	1	1
GPCPD1	ENSG00000125772	1	1	1	1	1
PANK2	ENSG00000125779	1	1	1	1	1
TGM3	ENSG00000125780	1	1	1	1	1
STK35	ENSG00000125834	1	1	1	1	1
ITPA	ENSG00000125877	1	1	1	1	1
CHURC1-FNTB	ENSG00000125954	1	1	1	1	1
UROD	ENSG00000126088	1	1	1	0.994429	1
ST3GAL3	ENSG00000126091	1	1	1	1	1
HECTD3	ENSG00000126107	1	1	1	1	1
UBA2	ENSG00000126261	1	1	1	1	1
HCST	ENSG00000126264	1	1	1	1	1
COX6B1	ENSG00000126267	1	1	1	0.472391	1
NR1D1	ENSG00000126368	1	1	1	1	1
PRDX5	ENSG00000126432	1	1	1	1	1
PRMT1	ENSG00000126457	1	1	1	1	1
ASL	ENSG00000126522	1	1	1	1	1
WNK4	ENSG00000126562	1	1	1	1	1
PRKCG	ENSG00000126583	1	1	1	1	1
EMG1	ENSG00000126749	1	1	1	1	1
SGPP1	ENSG00000126821	1	1	1	1	1
NUP214	ENSG00000126883	0	0	0	0	0
MAP2K2	ENSG00000126934	1	1	1	1	1
IPPK	ENSG00000127080	1	1	1	1	1
PPCS	ENSG00000127125	0	-9.09641e-10	-7.71062e-10	0	0
COX7C	ENSG00000127184	1	1	1	0.472391	1
PTPRB	ENSG00000127329	1	1	1	1	1
DYRK2	ENSG00000127334	1	1	1	1	1
IDUA	ENSG00000127415	1	1	1	1	1
PIN1	ENSG00000127445	1	1	1	1	1
PLA2G5	ENSG00000127472	1	1	1	1	1
UBR4	ENSG00000127481	1	1	1	1	1
SIN3B	ENSG00000127511	1	1	1	1	1
UQCR11	ENSG00000127540	1	1	1	0.518839	1
PKMYT1	ENSG00000127564	1	1	1	1	1
METTL16	ENSG00000127804	1	1	1	1	1
ECHS1	ENSG00000127884	0.999999	0.998273	1	0.999739	1
PTPN12	ENSG00000127947	1	1	1	1	1
POR	ENSG00000127948	1	1	1	1	1
STYXL1	ENSG00000127952	1	1	1	1	1
SRD5A3	ENSG00000128039	1	1	1	1	1
PAICS	ENSG00000128050	0	0	0	0	0
KDR	ENSG00000128052	1	1	1	1	1
PPAT	ENSG00000128059	0	0	0	-3.52701e-12	0
GAL3ST1	ENSG00000128242	1	1	1	1	1
MGAT3	ENSG00000128268	1	1	1	1	1
A4GALT	ENSG00000128274	1	1	1	1	1
TPST2	ENSG00000128294	1	1	1	1	1
MPST	ENSG00000128309	1	1	1	1	1
TST	ENSG00000128311	1	1	1	1	1
ATP6V1F	ENSG00000128524	1	1	1	1	1
NDUFA5	ENSG00000128609	0.824761	0.844858	0.848722	0.965153	0.825893
PDE11A	ENSG00000128655	1	1	1	1	1
GAD1	ENSG00000128683	1	1	1	1	1
HAT1	ENSG00000128708	1	1	1	1	1
HERC2	ENSG00000128731	1	1	1	1	1
EIF2AK4	ENSG00000128829	1	1	1	1	1
ALDH1A2	ENSG00000128918	1	1	1	1	1
IVD	ENSG00000128928	1	1	1	1	1
DUT	ENSG00000128951	1	1	1	1	1
COPB1	ENSG00000129083	1	1	1	1	1
SPCS3	ENSG00000129128	0	0	0	0	0
BBOX1	ENSG00000129151	0	0	0	0	0
TPH1	ENSG00000129167	1	1	1	1	1
DCTD	ENSG00000129187	1	1	1	1	1
USP6	ENSG00000129204	1	1	1	1	1
PLD2	ENSG00000129219	1	1	1	1	1
ATP1B2	ENSG00000129244	1	1	1	1	1
SLC44A2	ENSG00000129353	1	1	1	1	1
RIPK3	ENSG00000129465	1	1	1	1	1
ADCY4	ENSG00000129467	1	1	1	1	1
PARP2	ENSG00000129484	1	1	1	1	1
DAD1	ENSG00000129562	1	1	1	1	1
CDO1	ENSG00000129596	1	1	1	1	1
AANAT	ENSG00000129673	1	1	1	1	1
ART1	ENSG00000129744	1	1	1	1	1
CDY2B	ENSG00000129873	1	1	1	1	1
PLPPR3	ENSG00000129951	1	1	1	1	1
GAMT	ENSG00000130005	1	1	1	1	1
GALNT8	ENSG00000130035	1	1	1	1	1
STARD8	ENSG00000130052	1	1	1	1	1
GDPD2	ENSG00000130055	1	1	1	1	1
SAT1	ENSG00000130066	1	1	1	1	1
LDLR	ENSG00000130164	1	1	1	1	1
PRKCSH	ENSG00000130175	1	1	1	1	1
APOE	ENSG00000130203	1	1	1	1	1
APOC1	ENSG00000130208	1	1	1	1	1
XPO7	ENSG00000130227	1	1	1	1	1
ACE2	ENSG00000130234	1	1	1	1	1
SLC27A1	ENSG00000130304	1	1	1	1	1
NSUN5	ENSG00000130305	1	1	1	1	1
COLGALT1	ENSG00000130309	1	1	1	1	1
PGLS	ENSG00000130313	1	1	1	1	1
ACSBG2	ENSG00000130377	1	1	1	1	1
FUT5	ENSG00000130383	1	1	1	1	1
STK33	ENSG00000130413	1	1	1	1	1
NDUFA10	ENSG00000130414	0.824761	0.844858	0.848722	0.965153	0.825893
PXDN	ENSG00000130508	1	1	1	1	1
SULT4A1	ENSG00000130540	1	1	1	1	1
HELZ2	ENSG00000130589	1	1	1	1	1
CYP2E1	ENSG00000130649	1	1	1	1	1
PNPLA7	ENSG00000130653	1	1	1	1	1
PAK4	ENSG00000130669	1	1	1	1	1
ASS1	ENSG00000130707	1	1	1	1	1
POMT1	ENSG00000130714	1	1	1	1	1
UCK1	ENSG00000130717	1	1	1	1	1
UBE2M	ENSG00000130725	1	1	1	1	1
MAP3K10	ENSG00000130758	1	1	1	1	1
DNMT1	ENSG00000130816	1	1	1	1	1
SLC6A8	ENSG00000130821	1	1	1	1	1
PNCK	ENSG00000130822	1	1	1	1	1
DUSP9	ENSG00000130829	1	1	1	1	1
SLC7A10	ENSG00000130876	1	1	1	1	1
UBE4B	ENSG00000130939	1	1	1	1	1
HSD17B3	ENSG00000130948	1	1	1	1	1
FBP2	ENSG00000130957	1	1	1	1	1
SLC35D2	ENSG00000130958	1	1	1	1	1
UBA1	ENSG00000130985	1	1	1	1	1
RGN	ENSG00000130988	1	1	1	1	1
POLN	ENSG00000130997	1	1	1	1	1
PPIL4	ENSG00000131013	1	1	1	1	1
LATS1	ENSG00000131023	1	1	1	1	1
COX4I2	ENSG00000131055	1	1	1	0.472391	1
GGT7	ENSG00000131067	1	1	1	1	1
ACSS2	ENSG00000131069	1	1	1	1	1
ATP6V1E1	ENSG00000131100	1	1	1	1	1
COX4I1	ENSG00000131143	1	1	1	0.472391	1
COX7B	ENSG00000131174	1	1	1	0.472391	1
SLC34A1	ENSG00000131183	1	1	1	1	1
IDO1	ENSG00000131203	1	1	1	1	1
PPT1	ENSG00000131238	1	1	1	1	1
HACL1	ENSG00000131373	1	1	1	1	1
GALNT15	ENSG00000131386	1	1	1	1	1
SLC6A6	ENSG00000131389	1	1	1	1	1
NAPSA	ENSG00000131400	1	1	1	1	1
MGAT1	ENSG00000131446	1	1	1	1	1
GFPT2	ENSG00000131459	1	1	1	1	1
AOC3	ENSG00000131471	1	1	1	1	1
ACLY	ENSG00000131473	1	1	1	1	1
AOC2	ENSG00000131480	1	1	1	1	1
G6PC1	ENSG00000131482	1	1	1	1	1
NDUFA2	ENSG00000131495	0.824761	0.844858	0.848722	0.965153	0.825893
UBE2D2	ENSG00000131508	1	1	1	1	1
TRAF7	ENSG00000131653	1	1	1	1	1
CA6	ENSG00000131686	1	1	1	1	1
CKMT2	ENSG00000131730	1	1	1	1	1
STARD3	ENSG00000131748	1	1	1	1	1
PPP1R1B	ENSG00000131771	1	1	1	1	1
FMO5	ENSG00000131781	1	1	1	1	1
PRKAB2	ENSG00000131791	1	1	1	1	1
PDHA1	ENSG00000131828	1	1	1	1	1
MCCC2	ENSG00000131844	1	1	1	1	1
USP29	ENSG00000131864	1	1	1	1	1
CHSY1	ENSG00000131873	1	1	1	1	1
GCH1	ENSG00000131979	0	0	0	0	0
RAF1	ENSG00000132155	1	1	1	1	1
SLC6A11	ENSG00000132164	1	1	1	1	1
NUP210	ENSG00000132182	0	0	0	0	0
HSD17B7	ENSG00000132196	1	1	1	0.999974	1
TRIM5	ENSG00000132256	1	1	1	1	1
RRP8	ENSG00000132275	1	1	1	1	1
ILKAP	ENSG00000132323	1	1	1	1	1
SCLY	ENSG00000132330	1	1	1	1	1
PTPRE	ENSG00000132334	1	1	1	1	1
PRKAA1	ENSG00000132356	1	1	1	1	1
INPP5K	ENSG00000132376	1	1	1	1	1
MYBBP1A	ENSG00000132382	1	1	1	1	1
UBE2G1	ENSG00000132388	1	1	1	1	1
COQ3	ENSG00000132423	0	0	0	0	0
DDC	ENSG00000132437	1	0.999924	0.999931	1	1
SLC52A1	ENSG00000132517	1	1	1	1	1
GUCY2D	ENSG00000132518	1	1	1	1	1
PCBD2	ENSG00000132570	1	1	1	1	1
PRMT7	ENSG00000132600	1	1	1	1	1
POLR3F	ENSG00000132664	0	0	0	0	0
PTPRA	ENSG00000132670	1	1	1	1	1
RHBG	ENSG00000132677	1	1	1	1	1
ATP1A4	ENSG00000132681	1	1	1	1	1
ACY3	ENSG00000132744	1	1	1	1	1
ALDH3B2	ENSG00000132746	1	1	1	1	1
LPIN3	ENSG00000132793	1	1	1	1	1
DMGDH	ENSG00000132837	1	1	1	1	1
BHMT2	ENSG00000132840	1	1	1	1	1
SLC14A2	ENSG00000132874	1	1	1	1	1
PDE6A	ENSG00000132915	1	1	1	1	1
TPTE2	ENSG00000132958	1	1	1	1	1
CDK8	ENSG00000132964	1	1	1	1	1
PEMT	ENSG00000133027	1	1	1	1	1
CHI3L1	ENSG00000133048	1	1	1	1	1
PIK3C2B	ENSG00000133056	1	1	1	1	1
DSTYK	ENSG00000133059	1	1	1	1	1
CHIT1	ENSG00000133063	1	1	1	1	1
SLC41A1	ENSG00000133065	1	1	1	1	1
DCLK1	ENSG00000133083	1	1	1	1	1
KL	ENSG00000133116	1	1	1	1	1
STARD13	ENSG00000133121	1	1	1	1	1
RNF128	ENSG00000133135	1	1	1	1	1
EPHB2	ENSG00000133216	1	1	1	1	1
KMT5C	ENSG00000133247	1	1	1	1	1
PDE6B	ENSG00000133256	1	1	1	1	1
CSNK1G2	ENSG00000133275	1	1	1	1	1
CNDP2	ENSG00000133313	1	1	1	1	1
MACROD1	ENSG00000133315	1	1	1	1	1
PLAAT2	ENSG00000133328	1	1	1	1	1
GSTT2B	ENSG00000133433	1	1	1	1	1
SLC2A11	ENSG00000133460	1	1	1	1	1
GGT2P	ENSG00000133475	1	1	1	1	1
MKRN1	ENSG00000133606	1	1	1	1	1
LARS1	ENSG00000133706	0	0	0	0	0
IMPA1	ENSG00000133731	1	1	1	1	1
CA1	ENSG00000133742	1	1	1	1	1
AMPD3	ENSG00000133805	1	1	1	1	1
HSD17B4	ENSG00000133835	1	1	1	1	1
DUSP26	ENSG00000133878	1	1	1	1	1
LOXL2	ENSG00000134013	1	1	1	1	1
ELP3	ENSG00000134014	1	1	1	1	1
CDK7	ENSG00000134058	1	1	1	1	1
IRAK2	ENSG00000134070	1	1	1	1	1
CAMK1	ENSG00000134072	1	1	1	1	1
GSTM1	ENSG00000134184	1	1	1	1	1
GSTM5	ENSG00000134201	1	1	1	1	1
GSTM3	ENSG00000134202	1	1	1	1	1
CHIA	ENSG00000134216	1	1	1	1	1
HMGCS2	ENSG00000134240	1	1	1	0.999559	1
PTPN22	ENSG00000134242	1	1	1	1	1
CEPT1	ENSG00000134255	1	1	1	1	1
FKBP11	ENSG00000134285	1	1	1	1	1
SLC38A2	ENSG00000134294	1	1	1	1	1
GRHL1	ENSG00000134317	1	1	1	1	1
ROCK2	ENSG00000134318	1	1	1	1	1
LPIN1	ENSG00000134324	1	1	1	1	1
CMPK2	ENSG00000134326	1	1	1	1	1
LDHA	ENSG00000134333	1	1	1	1	1
ERN2	ENSG00000134398	1	1	1	1	1
NARS1	ENSG00000134440	0	0	0	0	0
SLCO1B1	ENSG00000134538	1	1	1	1	1
ACP2	ENSG00000134575	1	1	1	1	1
USP26	ENSG00000134588	1	1	1	1	1
STK26	ENSG00000134602	1	1	1	1	1
YARS1	ENSG00000134684	0	0	0	0	0
CYP2J2	ENSG00000134716	1	1	1	1	1
TUT4	ENSG00000134744	1	1	1	1	1
RNF138	ENSG00000134758	1	1	1	1	1
DAGLA	ENSG00000134780	1	1	1	1	1
CBLIF	ENSG00000134812	1	1	1	1	1
FADS2	ENSG00000134824	1	1	1	1	1
CLOCK	ENSG00000134852	1	1	1	1	1
PDGFRA	ENSG00000134853	1	1	1	1	1
GGACT	ENSG00000134864	1	1	1	1	1
UBAC2	ENSG00000134882	1	1	1	1	1
STT3A	ENSG00000134910	1	1	1	1	1
RFK	ENSG00000135002	0	0	0	0	0
CTSL	ENSG00000135047	1	1	1	1	1
PSAT1	ENSG00000135069	0	0	0	0	0
TAOK3	ENSG00000135090	1	1	1	1	1
USP30	ENSG00000135093	1	1	1	1	1
SDS	ENSG00000135094	1	1	1	1	1
CD36	ENSG00000135218	1	1	1	1	1
UGT2A3	ENSG00000135220	1	1	1	1	1
UGT2B28	ENSG00000135226	1	1	1	1	1
PNPLA8	ENSG00000135241	1	1	1	1	1
SRPK2	ENSG00000135250	1	1	1	1	1
NT5E	ENSG00000135318	1	1	1	1	1
EPHA7	ENSG00000135333	1	1	1	1	1
MAP3K7	ENSG00000135341	1	1	1	1	1
NAT10	ENSG00000135372	1	1	1	1	1
ATP5MC2	ENSG00000135390	0.840648	0.872733	0.851791	0.383861	0.868654
AMHR2	ENSG00000135409	1	1	1	1	1
GLS2	ENSG00000135423	1	1	1	1	1
RDH5	ENSG00000135437	1	1	1	1	1
CDK4	ENSG00000135446	1	1	1	1	1
PPP1R1A	ENSG00000135447	1	1	1	1	1
B4GALNT1	ENSG00000135454	1	1	1	1	1
PAN2	ENSG00000135473	1	1	1	1	1
ACVR1B	ENSG00000135503	1	1	1	1	1
SMPD2	ENSG00000135587	1	1	1	1	1
TEC	ENSG00000135605	1	1	1	1	1
USP15	ENSG00000135655	1	1	1	1	1
GNS	ENSG00000135677	1	1	1	1	1
MDM2	ENSG00000135679	1	1	1	1	1
BCO1	ENSG00000135697	1	1	1	1	1
CHST5	ENSG00000135702	1	1	1	1	1
SLC9A5	ENSG00000135740	1	1	1	1	1
AGT	ENSG00000135744	1	1	1	1	1
NTPCR	ENSG00000135778	1	1	1	1	1
GLUL	ENSG00000135821	1	1	1	1	1
NPL	ENSG00000135838	1	1	1	1	1
PIGC	ENSG00000135845	1	1	1	1	1
USP37	ENSG00000135913	1	1	1	1	1
SLC19A3	ENSG00000135917	1	1	1	1	1
CYP27A1	ENSG00000135929	1	1	1	1	1
COX5B	ENSG00000135940	1	1	1	0.472391	1
ALDH1L2	ENSG00000136010	1	1	1	1	1
USP44	ENSG00000136014	1	1	1	1	1
SLC41A2	ENSG00000136052	1	1	1	1	1
NEK3	ENSG00000136098	1	1	1	1	1
SUCLA2	ENSG00000136143	1	1	1	1	1
SETDB2	ENSG00000136169	1	1	1	1	1
CHST12	ENSG00000136213	1	1	1	1	1
NUP42	ENSG00000136243	0	0	0	0	0
ZDHHC4	ENSG00000136247	1	1	1	1	1
AOAH	ENSG00000136250	1	1	1	1	1
DGKB	ENSG00000136267	1	1	1	1	1
MTHFS	ENSG00000136371	1	1	1	1	1
IREB2	ENSG00000136381	1	1	1	1	1
NMT1	ENSG00000136448	1	1	1	1	1
KAT7	ENSG00000136504	1	1	1	1	1
NDUFB5	ENSG00000136521	0.824761	0.844858	0.848722	0.965153	0.825893
MARCHF7	ENSG00000136536	1	1	1	1	1
GALNT5	ENSG00000136542	1	1	1	1	1
BLK	ENSG00000136573	1	1	1	1	1
EPRS1	ENSG00000136628	0	0	0	0	0
RPS6KC1	ENSG00000136643	1	1	1	1	1
SMPD4	ENSG00000136699	1	1	1	1	1
SAP130	ENSG00000136715	1	1	1	1	1
HS6ST1	ENSG00000136720	1	1	1	1	1
UGGT1	ENSG00000136731	1	1	1	1	1
GAD2	ENSG00000136750	1	1	1	1	1
CDK9	ENSG00000136807	1	1	1	1	1
TXN	ENSG00000136810	1	1	1	1	1
ST6GALNAC4	ENSG00000136840	1	1	1	1	1
SLC2A8	ENSG00000136856	1	1	1	1	1
SLC31A1	ENSG00000136868	1	1	1	1	1
ALDOB	ENSG00000136872	1	1	1	1	1
FPGS	ENSG00000136877	1	1	1	1	1
USP20	ENSG00000136878	1	1	1	1	1
BAAT	ENSG00000136881	1	1	1	1	1
ATP6V1G1	ENSG00000136888	1	1	1	1	1
DPM2	ENSG00000136908	1	1	1	1	1
CTSV	ENSG00000136943	1	1	1	1	1
ENPP2	ENSG00000136960	1	1	1	1	1
POLR1E	ENSG00000137054	0	0	0	0	0
GRHPR	ENSG00000137106	1	1	1	1	1
ALDH1B1	ENSG00000137124	1	1	1	1	1
PPIL1	ENSG00000137168	1	1	1	1	1
PIM1	ENSG00000137193	1	1	1	1	1
GMPR	ENSG00000137198	1	1	1	1	1
CMTR1	ENSG00000137200	1	1	1	1	1
SLC22A7	ENSG00000137204	1	1	1	1	1
KIAA0319	ENSG00000137261	1	1	1	1	1
RIPK1	ENSG00000137275	1	1	1	1	1
TPMT	ENSG00000137364	1	1	1	1	1
CLPS	ENSG00000137392	0	0	0	0	0
RNF144B	ENSG00000137393	1	1	1	1	1
SLCO2B1	ENSG00000137491	1	1	1	1	1
IL18BP	ENSG00000137496	1	1	1	1	1
GGH	ENSG00000137563	1	1	1	1	1
TGS1	ENSG00000137574	1	1	1	1	1
NEK1	ENSG00000137601	1	1	1	1	1
SLC37A4	ENSG00000137700	1	1	1	1	1
PPP2R1B	ENSG00000137713	1	1	1	1	1
FXYD2	ENSG00000137731	1	1	1	1	1
ALKBH8	ENSG00000137760	1	1	1	1	1
MAP2K5	ENSG00000137764	1	1	1	1	1
CTDSPL2	ENSG00000137770	1	1	1	1	1
PARP6	ENSG00000137817	1	1	1	1	1
ITPKA	ENSG00000137825	1	1	1	1	1
PLCB2	ENSG00000137841	1	1	1	1	1
PAK6	ENSG00000137843	1	1	1	1	1
DUOX1	ENSG00000137857	1	1	1	1	1
SLC28A2	ENSG00000137860	1	1	1	1	1
STRA6	ENSG00000137868	0	0	0	0	0
CYP19A1	ENSG00000137869	1	1	1	1	1
KYAT3	ENSG00000137944	1	1	1	1	1
SLC44A5	ENSG00000137968	1	1	1	1	1
DBT	ENSG00000137992	1	1	1	1	1
RTCA	ENSG00000137996	1	1	1	1	1
SELENOI	ENSG00000138018	1	1	1	1	1
HADHB	ENSG00000138029	0.999999	1	1	0.999999	1
KHK	ENSG00000138030	1	1	1	1	1
ADCY3	ENSG00000138031	1	1	1	1	1
PPM1B	ENSG00000138032	1	1	1	1	1
CYP1B1	ENSG00000138061	1	1	1	1	1
SLC5A6	ENSG00000138074	0	0	0	0	0
ABCG5	ENSG00000138075	1	1	1	1	1
SLC3A1	ENSG00000138079	1	1	1	1	1
CYP2C9	ENSG00000138109	1	1	1	0.999884	1
CYP2C8	ENSG00000138115	1	1	1	1	1
STAMBPL1	ENSG00000138134	1	1	1	1	1
CH25H	ENSG00000138135	1	1	1	1	1
DUSP5	ENSG00000138166	1	1	1	1	1
ENTPD1	ENSG00000138185	1	1	1	1	1
PLCE1	ENSG00000138193	1	1	1	1	1
RBP4	ENSG00000138207	0	0	0	0	0
PLA2G12B	ENSG00000138308	1	1	1	1	1
AOX1	ENSG00000138356	1	1	1	1	1
ATIC	ENSG00000138363	0	0	0	0	0
BARD1	ENSG00000138376	1	1	1	1	1
METTL5	ENSG00000138382	1	1	1	1	1
CDK15	ENSG00000138395	1	1	1	1	1
PPIG	ENSG00000138398	1	1	1	1	1
MDH1B	ENSG00000138400	1	1	1	1	1
HECW2	ENSG00000138411	1	1	1	1	1
IDH1	ENSG00000138413	1	1	1	1	1
SLC40A1	ENSG00000138449	1	1	1	1	1
PARP9	ENSG00000138496	1	1	1	1	1
USP8	ENSG00000138592	1	1	1	1	1
GLCE	ENSG00000138604	1	1	1	1	1
PARP16	ENSG00000138617	1	1	1	1	1
PPCDC	ENSG00000138621	1	1	1	1	1
HERC3	ENSG00000138641	1	1	1	1	1
NDST4	ENSG00000138653	1	1	1	1	1
PRKG2	ENSG00000138669	1	1	1	1	1
GPAT3	ENSG00000138678	1	1	1	1	1
BMPR1B	ENSG00000138696	1	1	1	1	1
PDE5A	ENSG00000138735	1	1	1	1	1
NAAA	ENSG00000138744	1	1	1	1	1
NUP54	ENSG00000138750	0	0	0	0	0
BMP2K	ENSG00000138756	1	1	1	1	1
CDKL2	ENSG00000138769	1	1	1	1	1
ANXA3	ENSG00000138772	1	1	1	1	1
PPA2	ENSG00000138777	1	1	1	1	1
HADH	ENSG00000138796	0.999999	0.998273	1	0.999999	1
PAPSS1	ENSG00000138801	1	1	1	1	1
PPP3CA	ENSG00000138814	1	1	1	1	1
SLC39A8	ENSG00000138821	1	1	1	1	1
MTTP	ENSG00000138823	1	1	1	1	1
RNF185	ENSG00000138942	1	1	1	1	1
B4GALNT3	ENSG00000139044	1	1	1	1	1
PDE6H	ENSG00000139053	1	1	1	1	1
ALG10	ENSG00000139133	1	1	1	1	1
PIK3C2G	ENSG00000139144	1	1	1	1	1
PLCZ1	ENSG00000139151	1	1	1	1	1
SLCO1C1	ENSG00000139155	1	1	1	1	1
ETFBKMT	ENSG00000139160	1	1	1	1	1
ETNK1	ENSG00000139163	1	1	1	1	1
NDUFA9	ENSG00000139180	0.824761	0.844858	0.848722	0.965153	0.825893
SLC38A4	ENSG00000139209	1	1	1	1	1
MARCHF9	ENSG00000139266	1	1	1	1	1
GLIPR1	ENSG00000139278	1	1	1	1	1
TPH2	ENSG00000139287	1	1	1	1	1
PTPRQ	ENSG00000139304	1	1	1	1	1
DUSP6	ENSG00000139318	1	1	1	1	1
AMDHD1	ENSG00000139344	0.998385	0.994741	1	1	0.997853
SLC15A4	ENSG00000139370	1	1	1	1	1
SDSL	ENSG00000139410	1	1	1	1	1
MMAB	ENSG00000139428	1	1	1	1	1
GLTP	ENSG00000139433	1	1	1	1	1
NUP58	ENSG00000139496	0	0	0	0	0
MTMR6	ENSG00000139505	1	1	1	1	1
SLC7A1	ENSG00000139514	1	1	1	1	1
SUOX	ENSG00000139531	1	1	1	1	1
SLC39A5	ENSG00000139540	1	1	1	1	1
RDH16	ENSG00000139547	1	1	1	1	1
ACVRL1	ENSG00000139567	1	1	1	1	1
CERS5	ENSG00000139624	1	1	1	1	1
MAP3K12	ENSG00000139625	1	1	1	1	1
GALNT6	ENSG00000139629	1	1	1	1	1
CSAD	ENSG00000139631	1	1	1	1	1
ESD	ENSG00000139684	1	1	1	1	1
SETD1B	ENSG00000139718	1	1	1	1	1
METTL21C	ENSG00000139780	1	1	1	1	1
TSSK4	ENSG00000139908	1	1	1	1	1
FITM1	ENSG00000139914	1	1	1	1	1
NAA30	ENSG00000139977	1	1	1	1	1
RDH12	ENSG00000139988	1	1	1	1	1
AK7	ENSG00000140057	1	1	1	1	1
SLC24A4	ENSG00000140090	1	1	1	1	1
WARS1	ENSG00000140105	0	0	0	0	0
SLC12A6	ENSG00000140199	1	1	1	1	1
SORD	ENSG00000140263	1	1	1	1	0.999777
DUOX2	ENSG00000140279	1	1	1	1	1
SLC27A2	ENSG00000140284	1	1	1	1	1
HDC	ENSG00000140287	1	1	1	1	1
GCNT3	ENSG00000140297	1	1	1	1	1
UBE2Q2	ENSG00000140367	1	1	1	1	1
ETFA	ENSG00000140374	1	1	1	1	1
NCOA2	ENSG00000140396	1	1	1	1	1
MAN2C1	ENSG00000140400	1	1	1	1	1
IGF1R	ENSG00000140443	1	1	1	1	1
USP3	ENSG00000140455	1	1	1	1	1
CYP11A1	ENSG00000140459	1	1	1	1	1
CYP1A1	ENSG00000140465	1	1	1	1	1
ULK3	ENSG00000140474	1	1	1	1	1
CYP1A2	ENSG00000140505	0	0	0	0	0
RHCG	ENSG00000140519	1	1	1	1	1
POLG	ENSG00000140521	1	1	1	1	1
RLBP1	ENSG00000140522	1	1	1	1	1
TICRR	ENSG00000140534	1	1	1	1	1
NTRK3	ENSG00000140538	1	1	1	1	1
EFL1	ENSG00000140598	1	1	1	1	1
SEC11A	ENSG00000140612	0	1.28839e-07	0	0	0
PMM2	ENSG00000140650	1	1	1	1	1
SLC5A2	ENSG00000140675	1	1	1	1	1
UQCRC2	ENSG00000140740	1	1	1	0.518839	1
MYLK3	ENSG00000140795	1	1	1	1	1
CHST4	ENSG00000140835	1	1	1	1	1
GCSH	ENSG00000140905	0.956144	0.969798	0.959369	0.998089	0.972267
NDUFB10	ENSG00000140990	0.824761	0.844858	0.848722	0.965153	0.825893
PDPK1	ENSG00000140992	1	1	1	1	1
GALNS	ENSG00000141012	1	1	1	1	1
NCOR1	ENSG00000141027	1	1	1	1	1
DPEP3	ENSG00000141096	1	1	1	1	1
PCTP	ENSG00000141179	1	1	1	1	1
NPEPPS	ENSG00000141279	1	1	1	1	1
SSH2	ENSG00000141298	1	1	1	1	1
ABCA8	ENSG00000141338	1	1	1	1	1
G6PC3	ENSG00000141349	1	1	1	1	1
PTRH2	ENSG00000141378	1	1	1	1	1
IMPA2	ENSG00000141401	1	1	1	1	1
SLC39A6	ENSG00000141424	1	1	1	1	1
GALNT1	ENSG00000141429	1	1	1	1	1
ESCO1	ENSG00000141446	1	1	1	1	1
NPC1	ENSG00000141458	1	1	1	1	1
SLC14A1	ENSG00000141469	1	1	1	1	1
SLC13A5	ENSG00000141485	1	1	1	1	1
MINK1	ENSG00000141503	1	1	1	1	1
SAT2	ENSG00000141504	1	1	1	1	1
PIK3R5	ENSG00000141506	1	1	1	1	1
SLC16A3	ENSG00000141526	1	1	1	1	1
CSNK1D	ENSG00000141551	1	1	1	1	1
ANAPC11	ENSG00000141552	1	1	1	1	1
FN3KRP	ENSG00000141560	1	1	1	1	1
MAPK4	ENSG00000141639	1	1	1	1	1
NT5C3B	ENSG00000141698	1	1	1	1	1
ERBB2	ENSG00000141736	1	1	1	1	1
PNMT	ENSG00000141744	1	1	1	1	1
FKBP10	ENSG00000141756	1	1	1	1	1
SLC39A3	ENSG00000141873	1	1	1	1	1
PLPP2	ENSG00000141934	1	1	1	1	1
PFKL	ENSG00000141959	1	1	1	1	1
TMEM91	ENSG00000142046	1	1	1	0.999739	1
SIRT3	ENSG00000142082	1	1	1	1	1
PGGHG	ENSG00000142102	1	1	1	1	1
HUNK	ENSG00000142149	1	1	1	1	1
SOD1	ENSG00000142168	1	1	1	1	1
DNMT3L	ENSG00000142182	1	1	1	1	1
TRPM2	ENSG00000142185	1	1	1	1	1
AKT1	ENSG00000142208	1	1	1	1	1
SAE1	ENSG00000142230	1	1	1	1	1
LMTK3	ENSG00000142235	1	1	1	1	1
CBLC	ENSG00000142273	1	1	1	1	1
SLC6A3	ENSG00000142319	1	1	1	1	1
CARM1	ENSG00000142453	1	1	1	1	1
SLC47A1	ENSG00000142494	1	1	1	1	1
ACP4	ENSG00000142513	1	1	1	1	1
SLC2A5	ENSG00000142583	1	1	1	1	1
PADI3	ENSG00000142619	1	1	1	1	1
PADI1	ENSG00000142623	1	1	1	1	1
EPHA2	ENSG00000142627	1	1	1	1	1
PGD	ENSG00000142657	1	1	1	1	1
PLK4	ENSG00000142731	1	1	1	1	1
MAP3K6	ENSG00000142733	1	1	1	1	1
HSPG2	ENSG00000142798	1	1	1	1	1
PRKACB	ENSG00000142875	1	1	1	1	1
PIGK	ENSG00000142892	1	1	1	1	1
AZIN2	ENSG00000142920	1	1	1	1	1
PTPRF	ENSG00000142949	1	1	1	1	1
CYP4B1	ENSG00000142973	1	1	1	1	1
SLC44A3	ENSG00000143036	1	1	1	1	1
ALDH9A1	ENSG00000143149	0	0	0	0	0
ATP1B1	ENSG00000143153	1	1	1	1	1
NME7	ENSG00000143156	1	1	1	1	1
MPC2	ENSG00000143158	1	0.99967	1	0.961386	0.993576
UCK2	ENSG00000143179	1	1	1	1	1
MGST3	ENSG00000143198	1	1	1	1	1
ADCY10	ENSG00000143199	1	1	1	1	1
COP1	ENSG00000143207	1	1	1	1	1
PPOX	ENSG00000143224	1	1	1	1	1
SDHC	ENSG00000143252	0.999819	0.999269	1	0.985514	1
USP21	ENSG00000143258	1	1	1	1	1
F13B	ENSG00000143278	1	1	1	1	1
PIGM	ENSG00000143315	1	1	1	1	1
ABL2	ENSG00000143322	1	1	1	1	1
RGL1	ENSG00000143344	1	1	1	1	1
PRUNE1	ENSG00000143363	1	1	1	1	1
SETDB1	ENSG00000143379	1	1	1	1	1
CTSK	ENSG00000143387	1	1	1	1	1
PI4KB	ENSG00000143393	1	1	1	1	1
PIP5K1A	ENSG00000143398	1	1	1	1	1
CERS2	ENSG00000143418	1	1	1	1	1
DYRK3	ENSG00000143479	1	1	1	1	1
SMYD2	ENSG00000143499	1	1	1	1	1
DUSP10	ENSG00000143507	1	1	1	1	1
ATP8B2	ENSG00000143515	1	1	1	1	1
NUP210L	ENSG00000143552	1	1	1	1	1
SLC27A3	ENSG00000143554	1	1	1	1	1
SLC39A1	ENSG00000143570	1	1	1	1	1
AQP10	ENSG00000143595	1	1	1	1	1
PKLR	ENSG00000143627	1	1	1	1	1
HCN3	ENSG00000143630	1	1	1	1	1
GALNT2	ENSG00000143641	1	1	1	1	1
SCCPDH	ENSG00000143653	1	1	1	1	1
MAP3K21	ENSG00000143674	1	1	1	1	1
ACP1	ENSG00000143727	1	1	1	1	1
DEGS1	ENSG00000143753	1	1	1	1	1
ITPKB	ENSG00000143772	1	1	1	1	1
GUK1	ENSG00000143774	0	0	0	0	0
CDC42BPA	ENSG00000143776	1	1	1	1	1
MBOAT2	ENSG00000143797	1	1	1	1	1
PARP1	ENSG00000143799	1	1	1	1	1
PYCR2	ENSG00000143811	1	1	1	1	1
LBR	ENSG00000143815	1	1	1	1	1
EPHX1	ENSG00000143819	1	1	1	1	1
ETNK2	ENSG00000143845	1	1	1	1	1
PTPN7	ENSG00000143851	1	1	1	1	1
PDIA6	ENSG00000143870	1	1	1	1	1
ATP6V1C2	ENSG00000143882	1	1	1	1	1
GALM	ENSG00000143891	1	1	1	1	1
ABCG8	ENSG00000143921	1	1	1	1	1
CALM2	ENSG00000143933	1	1	1	1	1
NAT8	ENSG00000144035	1	1	1	1	1
DUSP11	ENSG00000144048	1	1	1	1	1
ST6GAL2	ENSG00000144057	1	1	1	1	1
SLC20A1	ENSG00000144136	1	1	1	1	1
LIPT1	ENSG00000144182	1	1	1	1	1
POLR2D	ENSG00000144231	0	0	0	0	0
GALNT13	ENSG00000144278	1	1	1	1	1
SLC4A10	ENSG00000144290	1	1	1	1	1
UBR3	ENSG00000144357	1	1	1	1	1
PHOSPHO2	ENSG00000144362	1	1	1	1	1
METTL21A	ENSG00000144401	1	1	1	1	1
CTDSP1	ENSG00000144579	1	1	1	1	1
MARCHF4	ENSG00000144583	1	1	1	1	1
GMPPA	ENSG00000144591	1	1	1	1	1
SLC25A38	ENSG00000144659	1	1	1	1	1
CTDSPL	ENSG00000144677	1	1	1	1	1
PTPRG	ENSG00000144724	1	1	1	1	1
SLC25A26	ENSG00000144741	0	0	0	0	0
UBA3	ENSG00000144744	1	1	1	1	1
ADPRH	ENSG00000144843	1	1	1	1	1
ALDH1L1	ENSG00000144908	1	1	1	1	1
AMT	ENSG00000145020	0.956144	0.969798	0.959369	0.998089	0.972267
ECE2	ENSG00000145194	1	1	1	1	1
DGKQ	ENSG00000145214	1	1	1	1	1
SLC26A1	ENSG00000145217	1	1	1	1	1
EPHA5	ENSG00000145242	1	1	1	1	1
SLC10A6	ENSG00000145283	1	1	1	1	1
SCD5	ENSG00000145284	1	1	1	1	1
ENOPH1	ENSG00000145293	1	1	1	1	1
GC	ENSG00000145321	1	1	1	1	1
TRMT10A	ENSG00000145331	1	1	1	1	1
PYURF	ENSG00000145337	1	1	1	1	1
CAMK2D	ENSG00000145349	1	1	1	1	1
FABP2	ENSG00000145384	1	1	1	1	1
METTL14	ENSG00000145388	1	1	1	1	1
SETD7	ENSG00000145391	1	1	1	1	1
MARCHF1	ENSG00000145416	1	1	1	1	1
CBR4	ENSG00000145439	1	1	1	1	1
CYP4V2	ENSG00000145476	1	1	1	1	1
NDUFS6	ENSG00000145494	0.824761	0.844858	0.848722	0.965153	0.825893
MARCHF6	ENSG00000145495	1	1	1	1	1
SRD5A1	ENSG00000145545	1	1	1	1	1
UGT3A1	ENSG00000145626	1	1	1	1	1
PLK2	ENSG00000145632	1	1	1	1	1
PIK3R1	ENSG00000145675	1	1	1	1	1
BHMT	ENSG00000145692	1	1	1	1	1
[truncated: 1,629 more rows]

## Sheet: oaw28
ids	growth	status	ratio
{'ENSG00000000419'}	0.0281963	optimal	1
{'ENSG00000000938'}	0.0281963	optimal	1
{'ENSG00000001036'}	0.0281963	optimal	1
{'ENSG00000001084'}	0	optimal	0
{'ENSG00000001630'}	0	optimal	0
{'ENSG00000002549'}	0.0281963	optimal	1
{'ENSG00000002587'}	0.0281963	optimal	1
{'ENSG00000002726'}	0.0281963	optimal	1
{'ENSG00000002746'}	0.0281963	optimal	1
{'ENSG00000003137'}	0	optimal	0
{'ENSG00000003987'}	0.0281963	optimal	1
{'ENSG00000003989'}	0.0281963	optimal	1
{'ENSG00000004455'}	0.0281963	optimal	1
{'ENSG00000004468'}	0.0281963	optimal	1
{'ENSG00000004478'}	0.0281963	optimal	1
{'ENSG00000004660'}	0.0281963	optimal	1
{'ENSG00000004779'}	0.0232552	optimal	0.824761
{'ENSG00000004799'}	0.0281963	optimal	1
{'ENSG00000004809'}	0.0281963	optimal	1
{'ENSG00000004864'}	0.0281963	optimal	1
{'ENSG00000004939'}	0.0281963	optimal	1
{'ENSG00000004961'}	0.0281963	optimal	1
{'ENSG00000005022'}	0.0281963	optimal	1
{'ENSG00000005075'}	0	optimal	0
{'ENSG00000005187'}	0.0281963	optimal	1
{'ENSG00000005249'}	0.0281963	optimal	1
{'ENSG00000005339'}	0.0281963	optimal	1
{'ENSG00000005381'}	0.0281963	optimal	1
{'ENSG00000005421'}	0.0281963	optimal	1
{'ENSG00000005469'}	0.0281963	optimal	1
{'ENSG00000005471'}	0.0281963	optimal	1
{'ENSG00000005483'}	0.0281963	optimal	1
{'ENSG00000005810'}	0.0281963	optimal	1
{'ENSG00000005882'}	0.0281963	optimal	1
{'ENSG00000006007'}	0.0281963	optimal	1
{'ENSG00000006062'}	0.0281963	optimal	1
{'ENSG00000006071'}	0.0281963	optimal	1
{'ENSG00000006432'}	0.0281963	optimal	1
{'ENSG00000006530'}	0.0262799	optimal	0.932034
{'ENSG00000006534'}	0.0281963	optimal	1
{'ENSG00000006625'}	0.0281963	optimal	1
{'ENSG00000006695'}	0.0281963	optimal	1
{'ENSG00000006756'}	0.0281963	optimal	1
{'ENSG00000006757'}	0.0281963	optimal	1
{'ENSG00000006837'}	0.0281963	optimal	1
{'ENSG00000007001'}	0.0281963	optimal	1
{'ENSG00000007047'}	0.0281963	optimal	1
{'ENSG00000007168'}	0.0281963	optimal	1
{'ENSG00000007171'}	0.0281963	optimal	1
{'ENSG00000007216'}	0.0281963	optimal	1
{'ENSG00000007264'}	0.0281963	optimal	1
{'ENSG00000007350'}	0.0281963	optimal	1
{'ENSG00000007541'}	0.0281963	optimal	1
{'ENSG00000007933'}	0.0281963	optimal	1
{'ENSG00000007944'}	0.0281963	optimal	1
{'ENSG00000008086'}	0.0281963	optimal	1
{'ENSG00000008118'}	0.0281963	optimal	1
{'ENSG00000008128'}	0.0281963	optimal	1
{'ENSG00000008130'}	0.0281963	optimal	1
{'ENSG00000008300'}	0.0281963	optimal	1
{'ENSG00000008311'}	0.0276072	optimal	0.97911
{'ENSG00000008394'}	0.0281963	optimal	1
{'ENSG00000008438'}	0.0281963	optimal	1
{'ENSG00000008513'}	0.0281963	optimal	1
{'ENSG00000009335'}	0.0281963	optimal	1
{'ENSG00000009413'}	0.0281963	optimal	1
{'ENSG00000009830'}	0.0281963	optimal	1
{'ENSG00000010165'}	0.0281963	optimal	1
{'ENSG00000010219'}	0.0281963	optimal	1
{'ENSG00000010256'}	0.0281963	optimal	1
{'ENSG00000010379'}	0.0281963	optimal	1
{'ENSG00000010404'}	0.0281963	optimal	1
{'ENSG00000010671'}	0.0281963	optimal	1
{'ENSG00000010810'}	0.0281963	optimal	1
{'ENSG00000010932'}	0.0281963	optimal	1
{'ENSG00000011009'}	0.0281963	optimal	1
{'ENSG00000011052'}	0.0281963	optimal	1
{'ENSG00000011083'}	0.0281963	optimal	1
{'ENSG00000011198'}	0.0281963	optimal	1
{'ENSG00000011275'}	0.0281963	optimal	1
{'ENSG00000011405'}	0.0281963	optimal	1
{'ENSG00000011485'}	0.0281963	optimal	1
{'ENSG00000011566'}	0.0281963	optimal	1
{'ENSG00000012232'}	0.0281963	optimal	1
{'ENSG00000012660'}	0.0281963	optimal	1
{'ENSG00000012779'}	0.0281963	optimal	1
{'ENSG00000012963'}	0.0281963	optimal	1
{'ENSG00000012983'}	0.0281963	optimal	1
{'ENSG00000013288'}	0.0281963	optimal	1
{'ENSG00000013375'}	0	optimal	0
{'ENSG00000013392'}	0.0281963	optimal	1
{'ENSG00000013441'}	0.0281963	optimal	1
{'ENSG00000013503'}	0	optimal	0
{'ENSG00000013561'}	0.0281963	optimal	1
{'ENSG00000014138'}	0.0281963	optimal	1
{'ENSG00000014257'}	0.0281963	optimal	1
{'ENSG00000014641'}	0.0281963	optimal	1
{'ENSG00000015413'}	0.0281963	optimal	1
{'ENSG00000015520'}	0.0281963	optimal	1
{'ENSG00000015532'}	0.0281963	optimal	1
{'ENSG00000016391'}	0.0281961	optimal	0.999995
{'ENSG00000016864'}	0.0281963	optimal	1
{'ENSG00000017260'}	0.0281963	optimal	1
{'ENSG00000017483'}	0.0281963	optimal	1
{'ENSG00000017797'}	0.0281963	optimal	1
{'ENSG00000018280'}	0.0281963	optimal	1
{'ENSG00000018510'}	0.0281963	optimal	1
{'ENSG00000018625'}	0.0281963	optimal	1
{'ENSG00000019186'}	0	optimal	0
{'ENSG00000021461'}	0.0281963	optimal	1
{'ENSG00000021488'}	0.0281963	optimal	1
{'ENSG00000021826'}	0.0281963	optimal	1
{'ENSG00000023041'}	0.0281963	optimal	1
{'ENSG00000023228'}	0.0232552	optimal	0.824761
{'ENSG00000023330'}	0.0281963	optimal	1
{'ENSG00000023572'}	0.0281963	optimal	1
{'ENSG00000023697'}	0.0281963	optimal	1
{'ENSG00000023839'}	0.0281963	optimal	1
{'ENSG00000023909'}	0	optimal	0
{'ENSG00000024048'}	0.0281963	optimal	1
{'ENSG00000025423'}	0.0281963	optimal	1
{'ENSG00000025708'}	0.0281963	optimal	1
{'ENSG00000025800'}	0.0281963	optimal	1
{'ENSG00000026103'}	0.0281963	optimal	1
{'ENSG00000026652'}	0.0281963	optimal	1
{'ENSG00000027075'}	0.0281963	optimal	1
{'ENSG00000027644'}	0.0281963	optimal	1
{'ENSG00000027847'}	0.0281963	optimal	1
{'ENSG00000028116'}	0.0281963	optimal	1
{'ENSG00000029639'}	0.0281963	optimal	1
{'ENSG00000030066'}	0	optimal	0
{'ENSG00000030304'}	0.0281963	optimal	1
{'ENSG00000031698'}	0	optimal	0
{'ENSG00000032444'}	0.0281963	optimal	1
{'ENSG00000033011'}	0.0281963	optimal	1
{'ENSG00000033100'}	0.0281963	optimal	1
{'ENSG00000033170'}	0.0281963	optimal	1
{'ENSG00000033178'}	0.0281963	optimal	1
{'ENSG00000033627'}	0.0281963	optimal	1
{'ENSG00000033867'}	0.0281963	optimal	1
{'ENSG00000034152'}	0.0281963	optimal	1
{'ENSG00000034677'}	0.0281963	optimal	1
{'ENSG00000035664'}	0.0281963	optimal	1
{'ENSG00000035687'}	0.0281963	optimal	1
{'ENSG00000036473'}	0.0281963	optimal	1
{'ENSG00000036530'}	0.0281963	optimal	1
{'ENSG00000036565'}	0.0281963	optimal	1
{'ENSG00000036672'}	0.0281963	optimal	1
{'ENSG00000037280'}	0.0281963	optimal	1
{'ENSG00000037757'}	0.0281963	optimal	1
{'ENSG00000037897'}	0.0281963	optimal	1
{'ENSG00000038002'}	0.0281963	optimal	1
{'ENSG00000038210'}	0.0281963	optimal	1
{'ENSG00000038274'}	0.0281963	optimal	1
{'ENSG00000038382'}	0.0281963	optimal	1
{'ENSG00000039123'}	0.0281963	optimal	1
{'ENSG00000039650'}	0.0281963	optimal	1
{'ENSG00000040199'}	0.0281963	optimal	1
{'ENSG00000040933'}	0.0281963	optimal	1
{'ENSG00000041880'}	0.0281963	optimal	1
{'ENSG00000043514'}	0.0281963	optimal	1
{'ENSG00000044446'}	0.0281963	optimal	1
{'ENSG00000044524'}	0.0281963	optimal	1
{'ENSG00000047230'}	0.0281963	optimal	1
{'ENSG00000047249'}	0.0281963	optimal	1
{'ENSG00000047315'}	0	optimal	0
{'ENSG00000047410'}	0	optimal	0
{'ENSG00000047457'}	0.0281963	optimal	1
{'ENSG00000047936'}	0.0281963	optimal	1
{'ENSG00000048028'}	0.0281963	optimal	1
{'ENSG00000048392'}	0	optimal	0
{'ENSG00000049239'}	0.0281963	optimal	1
{'ENSG00000049759'}	0.0281963	optimal	1
{'ENSG00000049860'}	0.0281963	optimal	1
{'ENSG00000050438'}	0.0281963	optimal	1
{'ENSG00000050748'}	0.0281963	optimal	1
{'ENSG00000051341'}	0.0281963	optimal	1
{'ENSG00000051382'}	0.0281963	optimal	1
{'ENSG00000052802'}	0.0281963	optimal	1
{'ENSG00000053371'}	0.0281963	optimal	1
{'ENSG00000054148'}	0.0281963	optimal	1
{'ENSG00000054179'}	0.0281963	optimal	1
{'ENSG00000054267'}	0.0281963	optimal	1
{'ENSG00000054356'}	0.0281963	optimal	1
{'ENSG00000054392'}	0.0281963	optimal	1
{'ENSG00000054983'}	0.0281963	optimal	1
{'ENSG00000055332'}	0.0281963	optimal	1
{'ENSG00000055483'}	0.0281963	optimal	1
{'ENSG00000055609'}	0.0281963	optimal	1
{'ENSG00000056998'}	0.0281963	optimal	1
{'ENSG00000057252'}	0.0281963	optimal	1
{'ENSG00000058056'}	0.0281963	optimal	1
{'ENSG00000058091'}	0.0281963	optimal	1
{'ENSG00000058404'}	0.0281963	optimal	1
{'ENSG00000058600'}	0	optimal	0
{'ENSG00000058668'}	0.0281963	optimal	1
{'ENSG00000058729'}	0.0281963	optimal	1
{'ENSG00000058804'}	0	optimal	0
{'ENSG00000058866'}	0.0281963	optimal	1
{'ENSG00000059377'}	0.0281963	optimal	1
{'ENSG00000059378'}	0.0281963	optimal	1
{'ENSG00000059573'}	0.0281963	optimal	1
{'ENSG00000059588'}	0.0281963	optimal	1
{'ENSG00000059758'}	0.0281963	optimal	1
{'ENSG00000059804'}	0.0281963	optimal	1
{'ENSG00000060069'}	0.0281963	optimal	1
{'ENSG00000060140'}	0.0281963	optimal	1
{'ENSG00000060237'}	0.0281963	optimal	1
{'ENSG00000060642'}	0.0281963	optimal	1
{'ENSG00000060656'}	0.0281963	optimal	1
{'ENSG00000060762'}	0.0281963	optimal	1
{'ENSG00000060971'}	0.0281963	optimal	1
{'ENSG00000060982'}	0.0279963	optimal	0.992908
{'ENSG00000061918'}	0.0281963	optimal	1
{'ENSG00000061938'}	0.0281963	optimal	1
{'ENSG00000062282'}	0.0281963	optimal	1
{'ENSG00000062485'}	0	optimal	0
{'ENSG00000062524'}	0.0281963	optimal	1
{'ENSG00000062822'}	0.0281963	optimal	1
{'ENSG00000063176'}	0.0281963	optimal	1
{'ENSG00000063601'}	0.0281963	optimal	1
{'ENSG00000063854'}	0.0281963	optimal	1
{'ENSG00000064225'}	0.0281963	optimal	1
{'ENSG00000064270'}	0.0281963	optimal	1
{'ENSG00000064393'}	0.0281963	optimal	1
{'ENSG00000064601'}	0.0281963	optimal	1
{'ENSG00000064651'}	0.0281963	optimal	1
{'ENSG00000064655'}	0.0281963	optimal	1
{'ENSG00000064763'}	0.0281963	optimal	1
{'ENSG00000065154'}	0.0280923	optimal	0.996312
{'ENSG00000065243'}	0.0281963	optimal	1
{'ENSG00000065357'}	0.0281963	optimal	1
{'ENSG00000065361'}	0.0281963	optimal	1
{'ENSG00000065427'}	0	optimal	0
{'ENSG00000065485'}	0.0281963	optimal	1
{'ENSG00000065518'}	0.0232552	optimal	0.824761
{'ENSG00000065534'}	0.0281963	optimal	1
{'ENSG00000065559'}	0.0281963	optimal	1
{'ENSG00000065613'}	0.0281963	optimal	1
{'ENSG00000065615'}	0.0281963	optimal	1
{'ENSG00000065621'}	0.0281963	optimal	1
{'ENSG00000065675'}	0.0281963	optimal	1
{'ENSG00000065833'}	0.0281963	optimal	1
{'ENSG00000065883'}	0.0281963	optimal	1
{'ENSG00000065911'}	0.0281963	optimal	1
{'ENSG00000065923'}	0.0281963	optimal	1
{'ENSG00000065989'}	0.0281963	optimal	1
{'ENSG00000066056'}	0.0281963	optimal	1
{'ENSG00000066230'}	0.0281963	optimal	1
{'ENSG00000066322'}	0.0281963	optimal	1
{'ENSG00000066379'}	0	optimal	0
{'ENSG00000066468'}	0.0281963	optimal	1
{'ENSG00000066651'}	0.0281963	optimal	1
{'ENSG00000066813'}	0.0281963	optimal	1
{'ENSG00000066926'}	0.0281963	optimal	1
{'ENSG00000067057'}	0.0281963	optimal	1
{'ENSG00000067064'}	0.0281963	optimal	1
{'ENSG00000067113'}	0.0281963	optimal	1
{'ENSG00000067177'}	0.0281963	optimal	1
{'ENSG00000067225'}	0.0281963	optimal	1
{'ENSG00000067365'}	0.0281963	optimal	1
{'ENSG00000067606'}	0.0281963	optimal	1
{'ENSG00000067829'}	0.0281963	optimal	1
{'ENSG00000067840'}	0.0281963	optimal	1
{'ENSG00000067842'}	0.0281963	optimal	1
{'ENSG00000067900'}	0.0281963	optimal	1
{'ENSG00000067992'}	0.0281963	optimal	1
{'ENSG00000068001'}	0.0281963	optimal	1
{'ENSG00000068078'}	0.0281963	optimal	1
{'ENSG00000068120'}	0	optimal	0
{'ENSG00000068308'}	0.0281963	optimal	1
{'ENSG00000068366'}	0.0281963	optimal	1
{'ENSG00000068383'}	0.0281963	optimal	1
{'ENSG00000068438'}	0.0281963	optimal	1
{'ENSG00000068650'}	0.0281963	optimal	1
{'ENSG00000068654'}	0	optimal	0
{'ENSG00000068745'}	0.0281963	optimal	1
{'ENSG00000068903'}	0.0281963	optimal	1
{'ENSG00000068976'}	0.0281963	optimal	1
{'ENSG00000069020'}	0.0281963	optimal	1
{'ENSG00000069248'}	0	optimal	0
{'ENSG00000069431'}	0.0281963	optimal	1
{'ENSG00000069535'}	0.0281963	optimal	1
{'ENSG00000069667'}	0.0281963	optimal	1
{'ENSG00000069764'}	0.0281963	optimal	1
{'ENSG00000069849'}	0.0281963	optimal	1
{'ENSG00000069869'}	0.0281963	optimal	1
{'ENSG00000069943'}	0.0281963	optimal	1
{'ENSG00000069956'}	0.0281963	optimal	1
{'ENSG00000070019'}	0.0281963	optimal	1
{'ENSG00000070159'}	0.0281963	optimal	1
{'ENSG00000070214'}	0.0281963	optimal	1
{'ENSG00000070423'}	0.0281963	optimal	1
{'ENSG00000070501'}	0.0281963	optimal	1
{'ENSG00000070526'}	0.0281963	optimal	1
{'ENSG00000070610'}	0.0281963	optimal	1
{'ENSG00000070614'}	0.0281963	optimal	1
{'ENSG00000070669'}	0	optimal	0
{'ENSG00000070731'}	0.0281963	optimal	1
{'ENSG00000070748'}	0.0281963	optimal	1
{'ENSG00000070759'}	0.0281963	optimal	1
{'ENSG00000070770'}	0.0281963	optimal	1
{'ENSG00000070778'}	0.0281963	optimal	1
{'ENSG00000070808'}	0.0281963	optimal	1
{'ENSG00000070886'}	0.0281963	optimal	1
{'ENSG00000070915'}	0.0281963	optimal	1
{'ENSG00000070950'}	0.0281963	optimal	1
{'ENSG00000070961'}	0.0281963	optimal	1
{'ENSG00000071054'}	0.0281963	optimal	1
{'ENSG00000071073'}	0.0281963	optimal	1
{'ENSG00000071242'}	0.0281963	optimal	1
{'ENSG00000071462'}	0.0281963	optimal	1
{'ENSG00000071553'}	0.0281963	optimal	1
{'ENSG00000071794'}	0.0281963	optimal	1
{'ENSG00000071909'}	0.0281963	optimal	1
{'ENSG00000071967'}	0.0281963	optimal	1
{'ENSG00000072041'}	0.0281963	optimal	1
{'ENSG00000072042'}	0.0281963	optimal	1
{'ENSG00000072062'}	0.0281963	optimal	1
{'ENSG00000072133'}	0.0281963	optimal	1
{'ENSG00000072135'}	0.0281963	optimal	1
{'ENSG00000072195'}	0.0281963	optimal	1
{'ENSG00000072210'}	0.0281963	optimal	1
{'ENSG00000072274'}	0.0281963	optimal	1
{'ENSG00000072310'}	0.0281963	optimal	1
{'ENSG00000072401'}	0.0281963	optimal	1
{'ENSG00000072506'}	0.0281962	optimal	0.999999
{'ENSG00000072518'}	0.0281963	optimal	1
{'ENSG00000072609'}	0.0281963	optimal	1
{'ENSG00000072657'}	0.0281963	optimal	1
{'ENSG00000072682'}	0.0281963	optimal	1
{'ENSG00000072756'}	0.0281963	optimal	1
{'ENSG00000072778'}	0.0281963	optimal	1
{'ENSG00000072786'}	0.0281963	optimal	1
{'ENSG00000073060'}	0.0281963	optimal	1
{'ENSG00000073417'}	0.0281963	optimal	1
{'ENSG00000073578'}	0.0281912	optimal	0.999819
{'ENSG00000073711'}	0.0281963	optimal	1
{'ENSG00000073734'}	0.0281963	optimal	1
{'ENSG00000073737'}	0.0281963	optimal	1
{'ENSG00000073756'}	0.0281963	optimal	1
{'ENSG00000073803'}	0.0281963	optimal	1
{'ENSG00000073849'}	0.0281963	optimal	1
{'ENSG00000074211'}	0.0281963	optimal	1
{'ENSG00000074370'}	0.0281963	optimal	1
{'ENSG00000074410'}	0.0281963	optimal	1
{'ENSG00000074416'}	0.0281963	optimal	1
{'ENSG00000074590'}	0.0281963	optimal	1
{'ENSG00000074621'}	0.0281963	optimal	1
{'ENSG00000074696'}	0.0281963	optimal	1
{'ENSG00000074800'}	0.0281963	optimal	1
{'ENSG00000074803'}	0.0281963	optimal	1
{'ENSG00000074966'}	0.0281963	optimal	1
{'ENSG00000075188'}	0	optimal	0
{'ENSG00000075239'}	0.0281963	optimal	1
{'ENSG00000075413'}	0.0281963	optimal	1
{'ENSG00000075415'}	0.0269655	optimal	0.956349
{'ENSG00000075651'}	0.0281963	optimal	1
{'ENSG00000075673'}	0.0281963	optimal	1
{'ENSG00000075975'}	0.0281963	optimal	1
{'ENSG00000076201'}	0.0281963	optimal	1
{'ENSG00000076258'}	0.0281963	optimal	1
{'ENSG00000076351'}	0	optimal	0
{'ENSG00000076555'}	0.0281963	optimal	1
{'ENSG00000076685'}	0.0281963	optimal	1
{'ENSG00000076984'}	0.0281963	optimal	1
{'ENSG00000077009'}	0.0281963	optimal	1
{'ENSG00000077044'}	0.0281963	optimal	1
{'ENSG00000077152'}	0.0281963	optimal	1
{'ENSG00000077254'}	0.0281963	optimal	1
{'ENSG00000077264'}	0.0281963	optimal	1
{'ENSG00000077463'}	0.0281963	optimal	1
{'ENSG00000077498'}	0.0281963	optimal	1
{'ENSG00000077514'}	0.0281963	optimal	1
{'ENSG00000077721'}	0.0281963	optimal	1
{'ENSG00000077782'}	0.0281963	optimal	1
{'ENSG00000077800'}	0.0281963	optimal	1
{'ENSG00000078061'}	0.0281963	optimal	1
{'ENSG00000078070'}	0.0281963	optimal	1
{'ENSG00000078124'}	0.0281963	optimal	1
{'ENSG00000078140'}	0.0281963	optimal	1
{'ENSG00000078142'}	0.0281963	optimal	1
{'ENSG00000078237'}	0.0281963	optimal	1
{'ENSG00000078269'}	0.0281963	optimal	1
{'ENSG00000078295'}	0.0281963	optimal	1
{'ENSG00000078747'}	0.0281963	optimal	1
{'ENSG00000078967'}	0.0281963	optimal	1
{'ENSG00000079150'}	0.0281963	optimal	1
{'ENSG00000079215'}	0.0281963	optimal	1
{'ENSG00000079277'}	0.0281963	optimal	1
{'ENSG00000079335'}	0.0281963	optimal	1
{'ENSG00000079393'}	0.0281963	optimal	1
{'ENSG00000079435'}	0.0281963	optimal	1
{'ENSG00000079459'}	0	optimal	0
{'ENSG00000079462'}	0.0281963	optimal	1
{'ENSG00000079739'}	0.0281963	optimal	1
{'ENSG00000079805'}	0.0281963	optimal	1
{'ENSG00000079931'}	0.0281963	optimal	1
{'ENSG00000080031'}	0.0281963	optimal	1
{'ENSG00000080166'}	0.0281963	optimal	1
{'ENSG00000080224'}	0.0281963	optimal	1
{'ENSG00000080493'}	0.0281963	optimal	1
{'ENSG00000080511'}	0.0281963	optimal	1
{'ENSG00000080802'}	0.0281963	optimal	1
{'ENSG00000080819'}	0.0281963	optimal	1
{'ENSG00000080823'}	0.0281963	optimal	1
{'ENSG00000081181'}	0.0281963	optimal	1
{'ENSG00000081237'}	0.0281963	optimal	1
{'ENSG00000081320'}	0.0281963	optimal	1
{'ENSG00000081377'}	0.0281963	optimal	1
{'ENSG00000081479'}	0.0281963	optimal	1
{'ENSG00000081721'}	0.0281963	optimal	1
{'ENSG00000081760'}	0.0281963	optimal	1
{'ENSG00000081800'}	0.0281963	optimal	1
{'ENSG00000081913'}	0.0281963	optimal	1
{'ENSG00000081923'}	0.0281963	optimal	1
{'ENSG00000082014'}	0.0281963	optimal	1
{'ENSG00000082212'}	0.0281963	optimal	1
{'ENSG00000082996'}	0.0281963	optimal	1
{'ENSG00000083123'}	0.0281963	optimal	1
{'ENSG00000083168'}	0.0281963	optimal	1
{'ENSG00000083223'}	0.0281963	optimal	1
{'ENSG00000083290'}	0.0281963	optimal	1
{'ENSG00000083444'}	0.0281963	optimal	1
{'ENSG00000083720'}	0.0281963	optimal	1
{'ENSG00000083799'}	0.0281963	optimal	1
{'ENSG00000083807'}	0.0281963	optimal	1
{'ENSG00000084072'}	0.0281963	optimal	1
{'ENSG00000084073'}	0.0281963	optimal	1
{'ENSG00000084090'}	0.0281963	optimal	1
{'ENSG00000084110'}	0.0280949	optimal	0.996405
{'ENSG00000084112'}	0.0281963	optimal	1
{'ENSG00000084207'}	0.0281963	optimal	1
{'ENSG00000084453'}	0.0281963	optimal	1
{'ENSG00000084674'}	0.0281963	optimal	1
{'ENSG00000084676'}	0.0281963	optimal	1
{'ENSG00000084754'}	0.0281962	optimal	0.999999
{'ENSG00000084774'}	0	optimal	0
{'ENSG00000085231'}	0.0281963	optimal	1
{'ENSG00000085377'}	0.0281963	optimal	1
{'ENSG00000085382'}	0.0281963	optimal	1
{'ENSG00000085415'}	0	optimal	0
{'ENSG00000085511'}	0.0281963	optimal	1
{'ENSG00000085563'}	0.0281963	optimal	1
{'ENSG00000085662'}	0.0281963	optimal	1
{'ENSG00000085871'}	0.0281963	optimal	1
{'ENSG00000085982'}	0.0281963	optimal	1
{'ENSG00000085998'}	0.0281963	optimal	1
{'ENSG00000086015'}	0.0281963	optimal	1
{'ENSG00000086062'}	0.0281963	optimal	1
{'ENSG00000086159'}	0.0281963	optimal	1
{'ENSG00000086232'}	0.0281963	optimal	1
{'ENSG00000086475'}	0.0281963	optimal	1
{'ENSG00000086544'}	0.0281963	optimal	1
{'ENSG00000086696'}	0.0281963	optimal	1
{'ENSG00000086717'}	0.0281963	optimal	1
{'ENSG00000086758'}	0.0281963	optimal	1
{'ENSG00000086848'}	0.0281963	optimal	1
{'ENSG00000087008'}	0.0281963	optimal	1
{'ENSG00000087053'}	0.0281963	optimal	1
{'ENSG00000087076'}	0.0281963	optimal	1
{'ENSG00000087085'}	0.0281963	optimal	1
{'ENSG00000087095'}	0.0281963	optimal	1
{'ENSG00000087111'}	0.0281963	optimal	1
{'ENSG00000087157'}	0	optimal	0
{'ENSG00000087253'}	0.0281963	optimal	1
{'ENSG00000087299'}	0.0281963	optimal	1
{'ENSG00000087470'}	0.0281963	optimal	1
{'ENSG00000087586'}	0.0281963	optimal	1
{'ENSG00000087995'}	0.0281963	optimal	1
{'ENSG00000088002'}	0.0281963	optimal	1
{'ENSG00000088035'}	0.0281963	optimal	1
{'ENSG00000088179'}	0.0281963	optimal	1
{'ENSG00000088305'}	0.0281963	optimal	1
{'ENSG00000088386'}	0.0281963	optimal	1
{'ENSG00000088451'}	0.0281963	optimal	1
{'ENSG00000088766'}	0	optimal	0
{'ENSG00000088826'}	0.0281963	optimal	1
{'ENSG00000088832'}	0.0281963	optimal	1
{'ENSG00000089022'}	0.0281963	optimal	1
{'ENSG00000089057'}	0.0281963	optimal	1
{'ENSG00000089060'}	0.0281963	optimal	1
{'ENSG00000089234'}	0.0281963	optimal	1
{'ENSG00000089250'}	0.0281963	optimal	1
{'ENSG00000089472'}	0.0281963	optimal	1
{'ENSG00000089597'}	0.0281963	optimal	1
{'ENSG00000090013'}	0.0281963	optimal	1
{'ENSG00000090020'}	0.0281963	optimal	1
{'ENSG00000090054'}	0	optimal	0
{'ENSG00000090060'}	0.0281963	optimal	1
{'ENSG00000090266'}	0.0232552	optimal	0.824761
{'ENSG00000090376'}	0.0281963	optimal	1
{'ENSG00000090402'}	0.0281963	optimal	1
{'ENSG00000090432'}	0.0281963	optimal	1
{'ENSG00000090661'}	0.0281963	optimal	1
{'ENSG00000090686'}	0.0281963	optimal	1
{'ENSG00000090857'}	0.0281963	optimal	1
{'ENSG00000090861'}	0	optimal	0
{'ENSG00000090971'}	0.0281963	optimal	1
{'ENSG00000091137'}	0.0281963	optimal	1
{'ENSG00000091138'}	0.0281963	optimal	1
{'ENSG00000091140'}	0.0268868	optimal	0.953558
{'ENSG00000091436'}	0.0281963	optimal	1
{'ENSG00000091483'}	0.027965	optimal	0.991797
{'ENSG00000091664'}	0.0281963	optimal	1
{'ENSG00000091704'}	0.0281963	optimal	1
{'ENSG00000092009'}	0.0281963	optimal	1
{'ENSG00000092068'}	0.0281963	optimal	1
{'ENSG00000092098'}	0.0281963	optimal	1
{'ENSG00000092148'}	0.0281963	optimal	1
{'ENSG00000092295'}	0.0281963	optimal	1
{'ENSG00000092439'}	0.0281963	optimal	1
{'ENSG00000092445'}	0.0281963	optimal	1
{'ENSG00000092529'}	0.0281963	optimal	1
{'ENSG00000092621'}	0.0281963	optimal	1
{'ENSG00000092964'}	0.0281963	optimal	1
{'ENSG00000093000'}	0	optimal	0
{'ENSG00000093010'}	0.0281963	optimal	1
{'ENSG00000093072'}	0.0281963	optimal	1
{'ENSG00000093134'}	0.0281963	optimal	1
{'ENSG00000093217'}	0.0281963	optimal	1
{'ENSG00000094841'}	0.0281963	optimal	1
{'ENSG00000094914'}	0	optimal	0
{'ENSG00000094963'}	0.0281963	optimal	1
{'ENSG00000095015'}	0.0281963	optimal	1
{'ENSG00000095059'}	0.0281963	optimal	1
{'ENSG00000095139'}	0.0281963	optimal	1
{'ENSG00000095303'}	0.0281963	optimal	1
{'ENSG00000095319'}	0	optimal	0
{'ENSG00000095321'}	0.0281963	optimal	1
{'ENSG00000095380'}	0.0281963	optimal	1
{'ENSG00000095464'}	0.0281963	optimal	1
{'ENSG00000095596'}	0	optimal	0
{'ENSG00000095777'}	0.0281963	optimal	1
{'ENSG00000095917'}	0.0281963	optimal	1
{'ENSG00000096006'}	0.0281963	optimal	1
{'ENSG00000096060'}	0.0281963	optimal	1
{'ENSG00000096063'}	0.0281963	optimal	1
{'ENSG00000096717'}	0.0281963	optimal	1
{'ENSG00000096968'}	0.0281963	optimal	1
{'ENSG00000097007'}	0.0281963	optimal	1
{'ENSG00000097021'}	0.0281963	optimal	1
{'ENSG00000097033'}	0.0281963	optimal	1
{'ENSG00000097046'}	0.0281963	optimal	1
{'ENSG00000099194'}	0.0281963	optimal	1
{'ENSG00000099308'}	0.0281963	optimal	1
{'ENSG00000099377'}	0.0281963	optimal	1
{'ENSG00000099381'}	0.0281963	optimal	1
{'ENSG00000099624'}	0.0237031	optimal	0.840648
{'ENSG00000099785'}	0.0281963	optimal	1
{'ENSG00000099795'}	0.0232552	optimal	0.824761
{'ENSG00000099797'}	0.0281963	optimal	1
{'ENSG00000099804'}	0.0281963	optimal	1
{'ENSG00000099810'}	0.0281963	optimal	1
{'ENSG00000099817'}	0	optimal	0
{'ENSG00000099821'}	0	optimal	0
{'ENSG00000099875'}	0.0281963	optimal	1
{'ENSG00000099904'}	0.0281963	optimal	1
{'ENSG00000099984'}	0.0281963	optimal	1
{'ENSG00000099998'}	0.0281963	optimal	1
{'ENSG00000100023'}	0.0281963	optimal	1
{'ENSG00000100024'}	0.0281963	optimal	1
{'ENSG00000100030'}	0.0281963	optimal	1
{'ENSG00000100031'}	0.0281963	optimal	1
{'ENSG00000100033'}	0.0281963	optimal	1
{'ENSG00000100034'}	0.0281963	optimal	1
{'ENSG00000100075'}	0.0281963	optimal	1
{'ENSG00000100077'}	0.0281963	optimal	1
{'ENSG00000100078'}	0.0281963	optimal	1
{'ENSG00000100092'}	0.0281963	optimal	1
{'ENSG00000100101'}	0.0281963	optimal	1
{'ENSG00000100116'}	0.0281963	optimal	1
{'ENSG00000100121'}	0.0281963	optimal	1
{'ENSG00000100142'}	0	optimal	0
{'ENSG00000100156'}	0.0281963	optimal	1
{'ENSG00000100170'}	0.0281963	optimal	1
{'ENSG00000100197'}	0.0281963	optimal	1
{'ENSG00000100243'}	0.0281963	optimal	1
{'ENSG00000100253'}	0.0281963	optimal	1
{'ENSG00000100288'}	0.0281963	optimal	1
{'ENSG00000100292'}	0.0281963	optimal	1
{'ENSG00000100294'}	0.0281963	optimal	1
{'ENSG00000100299'}	0.0281963	optimal	1
{'ENSG00000100330'}	0.0281963	optimal	1
{'ENSG00000100344'}	0.0281963	optimal	1
{'ENSG00000100348'}	0.0281963	optimal	1
{'ENSG00000100354'}	0.0281963	optimal	1
{'ENSG00000100372'}	0.0281963	optimal	1
{'ENSG00000100393'}	0.0281963	optimal	1
{'ENSG00000100412'}	0.0281963	optimal	1
{'ENSG00000100413'}	0	optimal	0
{'ENSG00000100416'}	0.0281963	optimal	1
{'ENSG00000100417'}	0.0281963	optimal	1
{'ENSG00000100422'}	0.0281963	optimal	1
{'ENSG00000100442'}	0.0281963	optimal	1
{'ENSG00000100448'}	0.0281963	optimal	1
{'ENSG00000100462'}	0.0281963	optimal	1
{'ENSG00000100479'}	0.0281963	optimal	1
{'ENSG00000100483'}	0.0281963	optimal	1
{'ENSG00000100490'}	0.0281963	optimal	1
{'ENSG00000100504'}	0.0281963	optimal	1
{'ENSG00000100522'}	0	optimal	0
{'ENSG00000100526'}	0.0281963	optimal	1
{'ENSG00000100554'}	0.0281963	optimal	1
{'ENSG00000100564'}	0.0281963	optimal	1
{'ENSG00000100577'}	0.0281963	optimal	1
{'ENSG00000100596'}	0	optimal	0
{'ENSG00000100600'}	0.0281963	optimal	1
{'ENSG00000100605'}	0.0281963	optimal	1
{'ENSG00000100614'}	0.0281963	optimal	1
{'ENSG00000100626'}	0.0281963	optimal	1
{'ENSG00000100644'}	0.0281963	optimal	1
{'ENSG00000100652'}	0.0281963	optimal	1
{'ENSG00000100678'}	0.0281963	optimal	1
{'ENSG00000100714'}	0.0281507	optimal	0.998385
{'ENSG00000100749'}	0.0281963	optimal	1
{'ENSG00000100784'}	0.0281963	optimal	1
{'ENSG00000100814'}	0.0281963	optimal	1
{'ENSG00000100865'}	0.0281963	optimal	1
{'ENSG00000100867'}	0.0281963	optimal	1
{'ENSG00000100889'}	0.0281963	optimal	1
{'ENSG00000100938'}	0.0281963	optimal	1
{'ENSG00000100979'}	0.0281963	optimal	1
{'ENSG00000100983'}	0	optimal	0
{'ENSG00000100994'}	0.0281963	optimal	1
{'ENSG00000100997'}	0.0281963	optimal	1
{'ENSG00000101049'}	0.0281963	optimal	1
{'ENSG00000101109'}	0.0281963	optimal	1
{'ENSG00000101146'}	0	optimal	0
{'ENSG00000101160'}	0.0281963	optimal	1
{'ENSG00000101187'}	0.0281963	optimal	1
{'ENSG00000101210'}	0.0281963	optimal	1
{'ENSG00000101213'}	0.0281963	optimal	1
{'ENSG00000101224'}	0.0281963	optimal	1
{'ENSG00000101247'}	0.0281963	optimal	1
{'ENSG00000101255'}	0.0281963	optimal	1
{'ENSG00000101266'}	0.0281963	optimal	1
{'ENSG00000101276'}	0.0281963	optimal	1
{'ENSG00000101290'}	0.0281963	optimal	1
{'ENSG00000101306'}	0.0281963	optimal	1
{'ENSG00000101323'}	0.0281963	optimal	1
{'ENSG00000101333'}	0.0281963	optimal	1
{'ENSG00000101336'}	0.0281963	optimal	1
{'ENSG00000101349'}	0.0281963	optimal	1
{'ENSG00000101365'}	0.0281963	optimal	1
{'ENSG00000101438'}	0.0281963	optimal	1
{'ENSG00000101444'}	0.0281963	optimal	1
{'ENSG00000101464'}	0.0281963	optimal	1
{'ENSG00000101473'}	0.0281963	optimal	1
{'ENSG00000101557'}	0.0281963	optimal	1
{'ENSG00000101558'}	0.0281963	optimal	1
{'ENSG00000101574'}	0.0281963	optimal	1
{'ENSG00000101577'}	0.0281963	optimal	1
{'ENSG00000101638'}	0.0281963	optimal	1
{'ENSG00000101654'}	0.0281963	optimal	1
{'ENSG00000101670'}	0.0281963	optimal	1
{'ENSG00000101695'}	0.0281963	optimal	1
{'ENSG00000101751'}	0.0281963	optimal	1
{'ENSG00000101752'}	0.0281963	optimal	1
{'ENSG00000101782'}	0.0281963	optimal	1
{'ENSG00000101846'}	0.0281963	optimal	1
{'ENSG00000101849'}	0.0281963	optimal	1
{'ENSG00000101868'}	0.0281963	optimal	1
{'ENSG00000101871'}	0.0281963	optimal	1
{'ENSG00000101890'}	0.0281963	optimal	1
{'ENSG00000101892'}	0.0281963	optimal	1
{'ENSG00000101901'}	0.0281963	optimal	1
{'ENSG00000101911'}	0.0281963	optimal	1
{'ENSG00000101945'}	0.0281963	optimal	1
{'ENSG00000101974'}	0.0281963	optimal	1
{'ENSG00000101986'}	0.0281963	optimal	1
{'ENSG00000102010'}	0.0281963	optimal	1
{'ENSG00000102030'}	0.0281963	optimal	1
{'ENSG00000102032'}	0.0281963	optimal	1
{'ENSG00000102043'}	0.0281963	optimal	1
{'ENSG00000102078'}	0.0281963	optimal	1
{'ENSG00000102096'}	0.0281963	optimal	1
{'ENSG00000102100'}	0.0281963	optimal	1
{'ENSG00000102125'}	0.0281963	optimal	1
{'ENSG00000102144'}	0.0281963	optimal	1
{'ENSG00000102172'}	0.0281963	optimal	1
{'ENSG00000102225'}	0.0281963	optimal	1
{'ENSG00000102226'}	0.0281963	optimal	1
{'ENSG00000102230'}	0.0281963	optimal	1
{'ENSG00000102309'}	0.0281963	optimal	1
{'ENSG00000102312'}	0.0281963	optimal	1
{'ENSG00000102383'}	0.0281963	optimal	1
{'ENSG00000102393'}	0.0281963	optimal	1
{'ENSG00000102572'}	0.0281963	optimal	1
{'ENSG00000102575'}	0.0281963	optimal	1
{'ENSG00000102595'}	0.0281963	optimal	1
{'ENSG00000102699'}	0.0281963	optimal	1
{'ENSG00000102743'}	0.0281963	optimal	1
{'ENSG00000102755'}	0.0281963	optimal	1
{'ENSG00000102780'}	0.0281963	optimal	1
{'ENSG00000102858'}	0.0281963	optimal	1
{'ENSG00000102882'}	0.0281963	optimal	1
{'ENSG00000102893'}	0.0281963	optimal	1
{'ENSG00000102900'}	0	optimal	0
{'ENSG00000102967'}	0	optimal	0
{'ENSG00000102978'}	0	optimal	0
{'ENSG00000103024'}	0.0281963	optimal	1
{'ENSG00000103037'}	0.0281963	optimal	1
{'ENSG00000103044'}	0.0281963	optimal	1
{'ENSG00000103056'}	0.0281963	optimal	1
{'ENSG00000103064'}	0.0281963	optimal	1
{'ENSG00000103066'}	0.0281963	optimal	1
{'ENSG00000103150'}	0.0281963	optimal	1
{'ENSG00000103174'}	0.0281963	optimal	1
{'ENSG00000103194'}	0.0281963	optimal	1
{'ENSG00000103202'}	0.0281963	optimal	1
{'ENSG00000103222'}	0.0281963	optimal	1
{'ENSG00000103253'}	0.0281963	optimal	1
{'ENSG00000103257'}	0.0281963	optimal	1
{'ENSG00000103266'}	0.0281963	optimal	1
{'ENSG00000103275'}	0.0281963	optimal	1
{'ENSG00000103375'}	0.0281963	optimal	1
{'ENSG00000103404'}	0.0281963	optimal	1
{'ENSG00000103415'}	0.0281963	optimal	1
{'ENSG00000103485'}	0.0281963	optimal	1
{'ENSG00000103489'}	0.0281963	optimal	1
{'ENSG00000103502'}	0.0281963	optimal	1
{'ENSG00000103507'}	0.0281963	optimal	1
{'ENSG00000103510'}	0.0281963	optimal	1
{'ENSG00000103546'}	0.0281963	optimal	1
{'ENSG00000103549'}	0.0281963	optimal	1
{'ENSG00000103569'}	0.0281963	optimal	1
{'ENSG00000103653'}	0.0281963	optimal	1
{'ENSG00000103657'}	0.0281963	optimal	1
{'ENSG00000103707'}	0.0281963	optimal	1
{'ENSG00000103740'}	0.0281963	optimal	1
{'ENSG00000103811'}	0.0281963	optimal	1
{'ENSG00000103876'}	0.0281963	optimal	1
{'ENSG00000104044'}	0.0281963	optimal	1
{'ENSG00000104055'}	0.0281963	optimal	1
{'ENSG00000104205'}	0.0281963	optimal	1
{'ENSG00000104219'}	0.0281963	optimal	1
{'ENSG00000104267'}	0.0281963	optimal	1
{'ENSG00000104312'}	0.0281963	optimal	1
{'ENSG00000104313'}	0.0281963	optimal	1
{'ENSG00000104325'}	0.0281963	optimal	1
{'ENSG00000104331'}	0.0281963	optimal	1
{'ENSG00000104343'}	0.0281963	optimal	1
{'ENSG00000104365'}	0.0281963	optimal	1
{'ENSG00000104375'}	0.0281963	optimal	1
{'ENSG00000104517'}	0.0281963	optimal	1
{'ENSG00000104522'}	0.0281963	optimal	1
{'ENSG00000104524'}	0.0281963	optimal	1
{'ENSG00000104549'}	0	optimal	0
{'ENSG00000104635'}	0.0281963	optimal	1
{'ENSG00000104687'}	0.0281963	optimal	1
{'ENSG00000104695'}	0.0281963	optimal	1
{'ENSG00000104723'}	0.0281963	optimal	1
{'ENSG00000104763'}	0.0281963	optimal	1
{'ENSG00000104774'}	0.0281963	optimal	1
{'ENSG00000104808'}	0.0281963	optimal	1
{'ENSG00000104812'}	0.0281963	optimal	1
{'ENSG00000104814'}	0.0281963	optimal	1
{'ENSG00000104823'}	0.0281963	optimal	1
{'ENSG00000104879'}	0.0281963	optimal	1
{'ENSG00000104885'}	0.0281963	optimal	1
{'ENSG00000104888'}	0.0281963	optimal	1
{'ENSG00000104907'}	0.0281963	optimal	1
{'ENSG00000104936'}	0.0281963	optimal	1
{'ENSG00000104951'}	0.0281963	optimal	1
{'ENSG00000105053'}	0.0281963	optimal	1
{'ENSG00000105143'}	0.0281963	optimal	1
{'ENSG00000105146'}	0.0281963	optimal	1
{'ENSG00000105198'}	0.0281963	optimal	1
{'ENSG00000105202'}	0.0281963	optimal	1
{'ENSG00000105204'}	0.0281963	optimal	1
{'ENSG00000105205'}	0.0281963	optimal	1
{'ENSG00000105220'}	0.0258792	optimal	0.917825
{'ENSG00000105221'}	0.0281963	optimal	1
{'ENSG00000105223'}	0.0281963	optimal	1
{'ENSG00000105254'}	0.0281963	optimal	1
{'ENSG00000105258'}	0	optimal	0
{'ENSG00000105281'}	0.0281963	optimal	1
{'ENSG00000105287'}	0.0281963	optimal	1
{'ENSG00000105355'}	0.0281963	optimal	1
{'ENSG00000105379'}	0.0281963	optimal	1
{'ENSG00000105397'}	0.0281963	optimal	1
{'ENSG00000105398'}	0.0281963	optimal	1
{'ENSG00000105409'}	0.0281963	optimal	1
{'ENSG00000105426'}	0.0281963	optimal	1
{'ENSG00000105499'}	0.0281963	optimal	1
{'ENSG00000105509'}	0.0281963	optimal	1
{'ENSG00000105516'}	0.0281963	optimal	1
{'ENSG00000105520'}	0.0281963	optimal	1
{'ENSG00000105552'}	0.0281963	optimal	1
{'ENSG00000105568'}	0.0281963	optimal	1
{'ENSG00000105607'}	0.0281963	optimal	1
{'ENSG00000105613'}	0.0281963	optimal	1
{'ENSG00000105639'}	0.0281963	optimal	1
{'ENSG00000105641'}	0.0281963	optimal	1
{'ENSG00000105647'}	0.0281963	optimal	1
{'ENSG00000105650'}	0.0281963	optimal	1
{'ENSG00000105655'}	0.0169908	optimal	0.60259
{'ENSG00000105669'}	0.0281963	optimal	1
{'ENSG00000105675'}	0.0281963	optimal	1
{'ENSG00000105679'}	0.0281963	optimal	1
{'ENSG00000105701'}	0.0281963	optimal	1
{'ENSG00000105810'}	0.0281963	optimal	1
{'ENSG00000105835'}	0.0281963	optimal	1
{'ENSG00000105851'}	0.0281963	optimal	1
{'ENSG00000105852'}	0.0281963	optimal	1
{'ENSG00000105854'}	0.0281963	optimal	1
{'ENSG00000105879'}	0.0281963	optimal	1
{'ENSG00000105929'}	0.0281963	optimal	1
{'ENSG00000105939'}	0.0281963	optimal	1
{'ENSG00000105953'}	0.0281963	optimal	1
{'ENSG00000105976'}	0.0281963	optimal	1
{'ENSG00000106049'}	0.0281963	optimal	1
{'ENSG00000106080'}	0.0281963	optimal	1
{'ENSG00000106105'}	0	optimal	0
{'ENSG00000106123'}	0.0281963	optimal	1
{'ENSG00000106258'}	0.0281963	optimal	1
{'ENSG00000106278'}	0.0281963	optimal	1
{'ENSG00000106302'}	0.0281963	optimal	1
{'ENSG00000106304'}	0.0281963	optimal	1
{'ENSG00000106346'}	0.0281963	optimal	1
{'ENSG00000106348'}	0.0281963	optimal	1
{'ENSG00000106384'}	0.0281963	optimal	1
{'ENSG00000106392'}	0.0281963	optimal	1
{'ENSG00000106397'}	0.0281963	optimal	1
{'ENSG00000106459'}	0.0281963	optimal	1
{'ENSG00000106462'}	0.0281963	optimal	1
{'ENSG00000106605'}	0.0281963	optimal	1
{'ENSG00000106617'}	0.0281963	optimal	1
{'ENSG00000106628'}	0.0281963	optimal	1
{'ENSG00000106633'}	0.0281963	optimal	1
{'ENSG00000106636'}	0.0281963	optimal	1
{'ENSG00000106648'}	0.0281963	optimal	1
{'ENSG00000106683'}	0.0281963	optimal	1
{'ENSG00000106688'}	0.0281963	optimal	1
{'ENSG00000106733'}	0.0281963	optimal	1
{'ENSG00000106799'}	0.0281963	optimal	1
{'ENSG00000106853'}	0.0281963	optimal	1
{'ENSG00000106976'}	0.0281963	optimal	1
{'ENSG00000106992'}	0.0281963	optimal	1
{'ENSG00000107140'}	0.0281963	optimal	1
{'ENSG00000107159'}	0.0281963	optimal	1
{'ENSG00000107165'}	0.0281963	optimal	1
{'ENSG00000107242'}	0.0281963	optimal	1
{'ENSG00000107317'}	0.0281963	optimal	1
{'ENSG00000107341'}	0.0281963	optimal	1
{'ENSG00000107537'}	0.0281963	optimal	1
{'ENSG00000107611'}	0.0281963	optimal	1
{'ENSG00000107614'}	0.0281963	optimal	1
{'ENSG00000107643'}	0.0281963	optimal	1
{'ENSG00000107669'}	0.0281963	optimal	1
{'ENSG00000107758'}	0.0281963	optimal	1
{'ENSG00000107779'}	0.0281963	optimal	1
{'ENSG00000107789'}	0.0281963	optimal	1
{'ENSG00000107798'}	0.0281963	optimal	1
{'ENSG00000107819'}	0.0281963	optimal	1
{'ENSG00000107854'}	0.0281963	optimal	1
{'ENSG00000107902'}	0.0281963	optimal	1
{'ENSG00000107951'}	0	optimal	0
{'ENSG00000107954'}	0.0281963	optimal	1
{'ENSG00000107968'}	0.0281963	optimal	1
{'ENSG00000108106'}	0.0281963	optimal	1
{'ENSG00000108179'}	0.0281963	optimal	1
{'ENSG00000108242'}	0.0281963	optimal	1
{'ENSG00000108381'}	0.0281963	optimal	1
{'ENSG00000108439'}	0	optimal	0
{'ENSG00000108443'}	0.0281963	optimal	1
{'ENSG00000108468'}	0.0281963	optimal	1
{'ENSG00000108474'}	0.0281963	optimal	1
{'ENSG00000108479'}	0.0281963	optimal	1
{'ENSG00000108515'}	0.0281963	optimal	1
{'ENSG00000108523'}	0.0281963	optimal	1
{'ENSG00000108528'}	0.0281963	optimal	1
{'ENSG00000108559'}	0	optimal	0
{'ENSG00000108576'}	0.0281963	optimal	1
{'ENSG00000108592'}	0.0281963	optimal	1
{'ENSG00000108602'}	0.0281963	optimal	1
{'ENSG00000108773'}	0.0281963	optimal	1
{'ENSG00000108784'}	0.0281963	optimal	1
{'ENSG00000108786'}	0.0281963	optimal	1
{'ENSG00000108799'}	0.0281963	optimal	1
{'ENSG00000108813'}	0.0281963	optimal	1
{'ENSG00000108839'}	0.0281963	optimal	1
{'ENSG00000108846'}	0.0281963	optimal	1
{'ENSG00000108854'}	0.0281963	optimal	1
{'ENSG00000108861'}	0.0281963	optimal	1
{'ENSG00000108932'}	0.0281963	optimal	1
{'ENSG00000108946'}	0.0281963	optimal	1
{'ENSG00000108984'}	0.0281963	optimal	1
{'ENSG00000109065'}	0.0281963	optimal	1
{'ENSG00000109107'}	0.0281963	optimal	1
{'ENSG00000109181'}	0.0281963	optimal	1
{'ENSG00000109189'}	0.0281963	optimal	1
{'ENSG00000109193'}	0.0281963	optimal	1
{'ENSG00000109323'}	0.0281963	optimal	1
{'ENSG00000109332'}	0.0281963	optimal	1
{'ENSG00000109339'}	0.0281963	optimal	1
{'ENSG00000109390'}	0.0232552	optimal	0.824761
{'ENSG00000109424'}	0.0281963	optimal	1
{'ENSG00000109452'}	0.0281963	optimal	1
{'ENSG00000109576'}	0.0255191	optimal	0.905052
{'ENSG00000109586'}	0.0281963	optimal	1
{'ENSG00000109610'}	0.0281963	optimal	1
{'ENSG00000109667'}	0.0281963	optimal	1
{'ENSG00000109685'}	0.0281963	optimal	1
{'ENSG00000109743'}	0.0281963	optimal	1
{'ENSG00000109814'}	0	optimal	0
{'ENSG00000109854'}	0.0281963	optimal	1
{'ENSG00000109861'}	0.0281963	optimal	1
{'ENSG00000109929'}	0.0281963	optimal	1
{'ENSG00000109956'}	0.0281963	optimal	1
{'ENSG00000110013'}	0.0281963	optimal	1
{'ENSG00000110066'}	0.0281963	optimal	1
{'ENSG00000110080'}	0.0281963	optimal	1
{'ENSG00000110090'}	0.0281963	optimal	1
{'ENSG00000110195'}	0.0281963	optimal	1
{'ENSG00000110203'}	0.0281963	optimal	1
{'ENSG00000110243'}	0.0281963	optimal	1
{'ENSG00000110245'}	0.0281963	optimal	1
{'ENSG00000110328'}	0.0281963	optimal	1
{'ENSG00000110344'}	0.0281963	optimal	1
{'ENSG00000110395'}	0.0281963	optimal	1
{'ENSG00000110422'}	0.0281963	optimal	1
{'ENSG00000110435'}	0.0281963	optimal	1
{'ENSG00000110436'}	0.0281963	optimal	1
{'ENSG00000110446'}	0.0281963	optimal	1
{'ENSG00000110536'}	0.0281963	optimal	1
{'ENSG00000110583'}	0.0281963	optimal	1
{'ENSG00000110619'}	0	optimal	0
{'ENSG00000110628'}	0.0281963	optimal	1
{'ENSG00000110713'}	0	optimal	0
{'ENSG00000110717'}	0.0232552	optimal	0.824761
{'ENSG00000110719'}	0.0281963	optimal	1
{'ENSG00000110721'}	0.0281963	optimal	1
{'ENSG00000110786'}	0.0281963	optimal	1
{'ENSG00000110871'}	0.0281963	optimal	1
{'ENSG00000110887'}	0.0281963	optimal	1
{'ENSG00000110911'}	0.0281963	optimal	1
{'ENSG00000110921'}	0	optimal	0
{'ENSG00000110931'}	0.0281963	optimal	1
{'ENSG00000110955'}	0.0237031	optimal	0.840648
{'ENSG00000110958'}	0.0281963	optimal	1
{'ENSG00000111012'}	0.0281963	optimal	1
{'ENSG00000111058'}	0.0281963	optimal	1
{'ENSG00000111077'}	0.0281963	optimal	1
{'ENSG00000111144'}	0.0281963	optimal	1
{'ENSG00000111181'}	0.0281963	optimal	1
{'ENSG00000111218'}	0.0281963	optimal	1
{'ENSG00000111224'}	0.0281963	optimal	1
{'ENSG00000111237'}	0.0281963	optimal	1
{'ENSG00000111261'}	0.0281963	optimal	1
{'ENSG00000111266'}	0.0281963	optimal	1
{'ENSG00000111271'}	0.0281963	optimal	1
{'ENSG00000111275'}	0.0281963	optimal	1
{'ENSG00000111339'}	0.0281963	optimal	1
{'ENSG00000111371'}	0.0281963	optimal	1
{'ENSG00000111445'}	0.0281963	optimal	1
{'ENSG00000111581'}	0	optimal	0
{'ENSG00000111640'}	0.0281963	optimal	1
{'ENSG00000111641'}	0.0281963	optimal	1
{'ENSG00000111666'}	0.0281963	optimal	1
{'ENSG00000111667'}	0.0281963	optimal	1
{'ENSG00000111669'}	0.0193533	optimal	0.686377
{'ENSG00000111670'}	0.0281963	optimal	1
{'ENSG00000111674'}	0.0281963	optimal	1
{'ENSG00000111679'}	0.0281963	optimal	1
{'ENSG00000111684'}	0.0281963	optimal	1
{'ENSG00000111696'}	0.0281963	optimal	1
{'ENSG00000111700'}	0.0281963	optimal	1
{'ENSG00000111713'}	0.0281963	optimal	1
{'ENSG00000111716'}	0.0281963	optimal	1
{'ENSG00000111726'}	0.0281963	optimal	1
{'ENSG00000111728'}	0.0281963	optimal	1
{'ENSG00000111732'}	0.0281963	optimal	1
{'ENSG00000111775'}	0.0281963	optimal	1
{'ENSG00000111816'}	0.0281963	optimal	1
{'ENSG00000111817'}	0.0281963	optimal	1
{'ENSG00000111837'}	0.0281963	optimal	1
{'ENSG00000111846'}	0.0281963	optimal	1
{'ENSG00000111880'}	0.0281963	optimal	1
{'ENSG00000111885'}	0.0281963	optimal	1
{'ENSG00000111962'}	0.0281963	optimal	1
{'ENSG00000112053'}	0.0281963	optimal	1
{'ENSG00000112062'}	0.0281963	optimal	1
{'ENSG00000112077'}	0.0281963	optimal	1
{'ENSG00000112079'}	0.0281963	optimal	1
{'ENSG00000112096'}	0.0281963	optimal	1
{'ENSG00000112130'}	0.0281963	optimal	1
{'ENSG00000112144'}	0.0281963	optimal	1
{'ENSG00000112245'}	0.0281963	optimal	1
{'ENSG00000112293'}	0.0281963	optimal	1
{'ENSG00000112294'}	0.0281963	optimal	1
{'ENSG00000112299'}	0.0281963	optimal	1
{'ENSG00000112303'}	0.0281963	optimal	1
{'ENSG00000112304'}	0.0281963	optimal	1
{'ENSG00000112309'}	0.0281963	optimal	1
{'ENSG00000112319'}	0.0281963	optimal	1
{'ENSG00000112337'}	0.0281963	optimal	1
{'ENSG00000112367'}	0.0281963	optimal	1
{'ENSG00000112394'}	0.0281963	optimal	1
{'ENSG00000112425'}	0.0281963	optimal	1
{'ENSG00000112473'}	0.0281963	optimal	1
{'ENSG00000112499'}	0.0281963	optimal	1
{'ENSG00000112541'}	0.0281963	optimal	1
{'ENSG00000112655'}	0.0281963	optimal	1
{'ENSG00000112679'}	0.0281963	optimal	1
{'ENSG00000112695'}	0.0281963	optimal	1
{'ENSG00000112699'}	0.0281963	optimal	1
{'ENSG00000112739'}	0.0281963	optimal	1
{'ENSG00000112742'}	0.0281963	optimal	1
{'ENSG00000112759'}	0.0281963	optimal	1
{'ENSG00000112874'}	0.0281963	optimal	1
{'ENSG00000112893'}	0.0281963	optimal	1
{'ENSG00000112941'}	0.0281963	optimal	1
{'ENSG00000112972'}	0.0261716	optimal	0.928192
{'ENSG00000112981'}	0.0281963	optimal	1
{'ENSG00000112992'}	0.0281963	optimal	1
{'ENSG00000113073'}	0.0281963	optimal	1
{'ENSG00000113083'}	0.0281963	optimal	1
{'ENSG00000113161'}	0	optimal	0
{'ENSG00000113163'}	0.0281963	optimal	1
{'ENSG00000113231'}	0.0281963	optimal	1
{'ENSG00000113240'}	0.0281963	optimal	1
{'ENSG00000113263'}	0.0281963	optimal	1
{'ENSG00000113269'}	0.0281963	optimal	1
{'ENSG00000113273'}	0.0281963	optimal	1
{'ENSG00000113356'}	0.0281963	optimal	1
{'ENSG00000113396'}	0.0281963	optimal	1
{'ENSG00000113407'}	0	optimal	0
{'ENSG00000113448'}	0.0281963	optimal	1
{'ENSG00000113456'}	0.0281963	optimal	1
{'ENSG00000113492'}	0.0281963	optimal	1
{'ENSG00000113504'}	0.0281963	optimal	1
{'ENSG00000113532'}	0.0281963	optimal	1
{'ENSG00000113552'}	0.0281963	optimal	1
{'ENSG00000113569'}	0	optimal	0
{'ENSG00000113575'}	0.0281963	optimal	1
{'ENSG00000113593'}	0.0281963	optimal	1
{'ENSG00000113643'}	0	optimal	0
{'ENSG00000113657'}	0.0281963	optimal	1
{'ENSG00000113712'}	0.0281963	optimal	1
{'ENSG00000113721'}	0.0281963	optimal	1
{'ENSG00000113732'}	0.0281963	optimal	1
{'ENSG00000113790'}	0.0281962	optimal	0.999999
{'ENSG00000113924'}	0.0281963	optimal	1
{'ENSG00000114021'}	0.0281963	optimal	1
{'ENSG00000114054'}	0.0281963	optimal	1
{'ENSG00000114062'}	0.0281963	optimal	1
{'ENSG00000114113'}	0.0281963	optimal	1
{'ENSG00000114115'}	0.0281963	optimal	1
{'ENSG00000114124'}	0.0281963	optimal	1
{'ENSG00000114166'}	0.0281963	optimal	1
{'ENSG00000114200'}	0.0281963	optimal	1
{'ENSG00000114268'}	0.0281963	optimal	1
{'ENSG00000114302'}	0.0281963	optimal	1
{'ENSG00000114316'}	0.0281963	optimal	1
{'ENSG00000114374'}	0.0281963	optimal	1
{'ENSG00000114378'}	0.0281963	optimal	1
{'ENSG00000114423'}	0.0281963	optimal	1
{'ENSG00000114480'}	0.0281963	optimal	1
{'ENSG00000114491'}	0	optimal	0
{'ENSG00000114573'}	0.0281963	optimal	1
{'ENSG00000114670'}	0.0281963	optimal	1
{'ENSG00000114735'}	0.0281963	optimal	1
{'ENSG00000114738'}	0.0281963	optimal	1
{'ENSG00000114739'}	0.0281963	optimal	1
{'ENSG00000114770'}	0.0281963	optimal	1
{'ENSG00000114771'}	0.0281963	optimal	1
{'ENSG00000114786'}	0.0281963	optimal	1
{'ENSG00000114805'}	0.0281963	optimal	1
{'ENSG00000114857'}	0.0281963	optimal	1
{'ENSG00000114902'}	0	optimal	0
{'ENSG00000114904'}	0.0281963	optimal	1
{'ENSG00000114923'}	0.0281963	optimal	1
{'ENSG00000114956'}	0.0281963	optimal	1
{'ENSG00000114982'}	0.0281963	optimal	1
{'ENSG00000114999'}	0.0281963	optimal	1
{'ENSG00000115020'}	0.0281963	optimal	1
{'ENSG00000115085'}	0.0281963	optimal	1
{'ENSG00000115159'}	0.0281963	optimal	1
{'ENSG00000115170'}	0.0281963	optimal	1
{'ENSG00000115241'}	0.0281963	optimal	1
{'ENSG00000115252'}	0.0281963	optimal	1
{'ENSG00000115275'}	0.0281963	optimal	1
{'ENSG00000115286'}	0.0232552	optimal	0.824761
{'ENSG00000115339'}	0.0281963	optimal	1
{'ENSG00000115350'}	0.0281963	optimal	1
{'ENSG00000115361'}	0.0281963	optimal	1
{'ENSG00000115392'}	0.0281963	optimal	1
{'ENSG00000115419'}	0.0281963	optimal	1
{'ENSG00000115421'}	0.0281963	optimal	1
{'ENSG00000115425'}	0.0281963	optimal	1
{'ENSG00000115464'}	0.0281963	optimal	1
{'ENSG00000115488'}	0.0281963	optimal	1
{'ENSG00000115525'}	0.0281963	optimal	1
{'ENSG00000115526'}	0.0281963	optimal	1
{'ENSG00000115556'}	0.0281963	optimal	1
{'ENSG00000115616'}	0.0281963	optimal	1
{'ENSG00000115641'}	0.0281963	optimal	1
{'ENSG00000115652'}	0.0281963	optimal	1
{'ENSG00000115657'}	0	optimal	0
{'ENSG00000115661'}	0.0281963	optimal	1
{'ENSG00000115665'}	0.0281963	optimal	1
{'ENSG00000115677'}	0.0281963	optimal	1
{'ENSG00000115687'}	0.0281963	optimal	1
{'ENSG00000115694'}	0.0281963	optimal	1
{'ENSG00000115705'}	0.0281963	optimal	1
{'ENSG00000115758'}	0.0280732	optimal	0.995635
{'ENSG00000115760'}	0.0281963	optimal	1
{'ENSG00000115825'}	0.0281963	optimal	1
{'ENSG00000115828'}	0.0281963	optimal	1
{'ENSG00000115840'}	0.0281963	optimal	1
{'ENSG00000115850'}	0.0281963	optimal	1
{'ENSG00000115866'}	0	optimal	0
{'ENSG00000115884'}	0.0281963	optimal	1
{'ENSG00000115896'}	0.0281963	optimal	1
{'ENSG00000115902'}	0.0281963	optimal	1
{'ENSG00000115919'}	0.0281963	optimal	1
{'ENSG00000115977'}	0.0281963	optimal	1
{'ENSG00000116005'}	0.0281963	optimal	1
{'ENSG00000116039'}	0.0281963	optimal	1
{'ENSG00000116096'}	0	optimal	0
{'ENSG00000116106'}	0.0281963	optimal	1
{'ENSG00000116120'}	0	optimal	0
{'ENSG00000116133'}	0	optimal	0
{'ENSG00000116141'}	0.0281963	optimal	1
{'ENSG00000116157'}	0.0281963	optimal	1
{'ENSG00000116171'}	0.0281963	optimal	1
{'ENSG00000116199'}	0.0281963	optimal	1
{'ENSG00000116237'}	0.0281963	optimal	1
{'ENSG00000116337'}	0.0281963	optimal	1
{'ENSG00000116353'}	0.0281963	optimal	1
{'ENSG00000116459'}	0.0237031	optimal	0.840648
{'ENSG00000116514'}	0.0281963	optimal	1
{'ENSG00000116539'}	0.0281963	optimal	1
{'ENSG00000116649'}	0.0281963	optimal	1
{'ENSG00000116675'}	0.0281963	optimal	1
{'ENSG00000116704'}	0.0281963	optimal	1
{'ENSG00000116711'}	0.0281963	optimal	1
{'ENSG00000116745'}	0.0281963	optimal	1
{'ENSG00000116748'}	0.0281963	optimal	1
{'ENSG00000116761'}	0.028145	optimal	0.998182
{'ENSG00000116771'}	0.0281963	optimal	1
{'ENSG00000116783'}	0.0281963	optimal	1
{'ENSG00000116791'}	0.0281963	optimal	1
{'ENSG00000116882'}	0.0281963	optimal	1
{'ENSG00000116906'}	0.0281963	optimal	1
{'ENSG00000116981'}	0.0281963	optimal	1
{'ENSG00000116984'}	0.0281963	optimal	1
{'ENSG00000117009'}	0.0281963	optimal	1
{'ENSG00000117020'}	0.0281963	optimal	1
{'ENSG00000117054'}	0.0281963	optimal	1
{'ENSG00000117069'}	0.0281963	optimal	1
{'ENSG00000117115'}	0.0281963	optimal	1
{'ENSG00000117118'}	0.0281912	optimal	0.999819
{'ENSG00000117143'}	0.0281963	optimal	1
{'ENSG00000117215'}	0.0281963	optimal	1
{'ENSG00000117266'}	0.0281963	optimal	1
{'ENSG00000117305'}	0.0281963	optimal	1
{'ENSG00000117308'}	0.0281963	optimal	1
{'ENSG00000117394'}	0.0281963	optimal	1
{'ENSG00000117410'}	0.0281963	optimal	1
{'ENSG00000117411'}	0.0281963	optimal	1
{'ENSG00000117448'}	0.0281963	optimal	1
{'ENSG00000117450'}	0.0281963	optimal	1
{'ENSG00000117461'}	0.0281963	optimal	1
{'ENSG00000117479'}	0.0281963	optimal	1
{'ENSG00000117480'}	0.0281962	optimal	0.999997
{'ENSG00000117481'}	0.0281963	optimal	1
{'ENSG00000117528'}	0.0281963	optimal	1
{'ENSG00000117543'}	0.0281963	optimal	1
{'ENSG00000117592'}	0.0281963	optimal	1
{'ENSG00000117594'}	0.0281963	optimal	1
{'ENSG00000117598'}	0.0281963	optimal	1
{'ENSG00000117600'}	0.0281963	optimal	1
{'ENSG00000117620'}	0.0281963	optimal	1
{'ENSG00000117643'}	0.0281963	optimal	1
{'ENSG00000117650'}	0.0281963	optimal	1
{'ENSG00000117676'}	0.0281963	optimal	1
{'ENSG00000117682'}	0.0281963	optimal	1
{'ENSG00000117834'}	0.0281963	optimal	1
{'ENSG00000117984'}	0.0281963	optimal	1
{'ENSG00000118017'}	0.0281963	optimal	1
{'ENSG00000118046'}	0.0281963	optimal	1
{'ENSG00000118058'}	0.0281963	optimal	1
{'ENSG00000118094'}	0.0281963	optimal	1
{'ENSG00000118137'}	0.0281963	optimal	1
{'ENSG00000118160'}	0.0281963	optimal	1
{'ENSG00000118276'}	0.0281963	optimal	1
{'ENSG00000118298'}	0.0281963	optimal	1
{'ENSG00000118363'}	0	optimal	0
{'ENSG00000118369'}	0.0281963	optimal	1
{'ENSG00000118402'}	0.0281963	optimal	1
{'ENSG00000118514'}	0.0281963	optimal	1
{'ENSG00000118515'}	0.0281963	optimal	1
{'ENSG00000118518'}	0.0281963	optimal	1
{'ENSG00000118520'}	0.0281963	optimal	1
{'ENSG00000118523'}	0.0281963	optimal	1
{'ENSG00000118596'}	0.0281963	optimal	1
{'ENSG00000118705'}	0.0281963	optimal	1
{'ENSG00000118777'}	0.0281963	optimal	1
{'ENSG00000119013'}	0.0232552	optimal	0.824761
{'ENSG00000119048'}	0.0281963	optimal	1
{'ENSG00000119121'}	0.0281963	optimal	1
{'ENSG00000119125'}	0.0281963	optimal	1
{'ENSG00000119227'}	0.0281963	optimal	1
{'ENSG00000119392'}	0	optimal	0
{'ENSG00000119401'}	0.0281963	optimal	1
{'ENSG00000119408'}	0.0281963	optimal	1
{'ENSG00000119414'}	0.0281963	optimal	1
{'ENSG00000119421'}	0.0232552	optimal	0.824761
{'ENSG00000119514'}	0.0281963	optimal	1
{'ENSG00000119523'}	0.0281963	optimal	1
{'ENSG00000119537'}	0	optimal	0
{'ENSG00000119638'}	0.0281963	optimal	1
{'ENSG00000119640'}	0.0281963	optimal	1
{'ENSG00000119673'}	0.0281963	optimal	1
{'ENSG00000119689'}	0.0281912	optimal	0.999819
{'ENSG00000119711'}	0.0281963	optimal	1
{'ENSG00000119723'}	0	optimal	0
{'ENSG00000119772'}	0.0281963	optimal	1
{'ENSG00000119782'}	0.0281963	optimal	1
{'ENSG00000119899'}	0.0281963	optimal	1
{'ENSG00000119915'}	0.0281963	optimal	1
{'ENSG00000119927'}	0.0281963	optimal	1
{'ENSG00000119938'}	0.0281963	optimal	1
{'ENSG00000120053'}	0.0281963	optimal	1
{'ENSG00000120129'}	0.0281963	optimal	1
{'ENSG00000120137'}	0.0281963	optimal	1
{'ENSG00000120156'}	0.0281963	optimal	1
{'ENSG00000120158'}	0.0281963	optimal	1
{'ENSG00000120253'}	0	optimal	0
{'ENSG00000120254'}	0.0281963	optimal	1
{'ENSG00000120265'}	0.0281963	optimal	1
{'ENSG00000120329'}	0.0281779	optimal	0.999348
{'ENSG00000120437'}	0.0261716	optimal	0.928192
{'ENSG00000120539'}	0.0281963	optimal	1
{'ENSG00000120563'}	0.0281963	optimal	1
{'ENSG00000120697'}	0.0281963	optimal	1
{'ENSG00000120820'}	0.0281963	optimal	1
{'ENSG00000120875'}	0.0281963	optimal	1
{'ENSG00000120899'}	0.0281963	optimal	1
{'ENSG00000120910'}	0.0281963	optimal	1
{'ENSG00000120915'}	0.0281963	optimal	1
{'ENSG00000120942'}	0.0281963	optimal	1
{'ENSG00000120992'}	0.0281963	optimal	1
{'ENSG00000121039'}	0.0281963	optimal	1
{'ENSG00000121053'}	0.0281963	optimal	1
{'ENSG00000121207'}	0.0281963	optimal	1
{'ENSG00000121270'}	0.0281963	optimal	1
{'ENSG00000121281'}	0.0281963	optimal	1
{'ENSG00000121310'}	0.0281963	optimal	1
{'ENSG00000121361'}	0.0281963	optimal	1
{'ENSG00000121481'}	0.0281963	optimal	1
{'ENSG00000121486'}	0.0281963	optimal	1
{'ENSG00000121578'}	0.0281963	optimal	1
{'ENSG00000121579'}	0.0281963	optimal	1
{'ENSG00000121691'}	0.0281963	optimal	1
{'ENSG00000121769'}	0.0281963	optimal	1
{'ENSG00000121851'}	0.0281963	optimal	1
{'ENSG00000121879'}	0.0281963	optimal	1
{'ENSG00000121897'}	0.0281963	optimal	1
{'ENSG00000121900'}	0.0281963	optimal	1
{'ENSG00000121989'}	0.0281963	optimal	1
{'ENSG00000122008'}	0.0281963	optimal	1
{'ENSG00000122025'}	0.0281963	optimal	1
{'ENSG00000122126'}	0.0281963	optimal	1
{'ENSG00000122194'}	0.0281963	optimal	1
{'ENSG00000122218'}	0.0281963	optimal	1
{'ENSG00000122254'}	0.0281963	optimal	1
{'ENSG00000122257'}	0.0281963	optimal	1
{'ENSG00000122390'}	0.0281963	optimal	1
{'ENSG00000122435'}	0.0281963	optimal	1
{'ENSG00000122484'}	0.0281963	optimal	1
{'ENSG00000122642'}	0.0281963	optimal	1
{'ENSG00000122643'}	0.0281963	optimal	1
{'ENSG00000122678'}	0.0281963	optimal	1
{'ENSG00000122687'}	0.0281963	optimal	1
{'ENSG00000122729'}	0.0281963	optimal	1
{'ENSG00000122787'}	0.0281963	optimal	1
{'ENSG00000122824'}	0.0281963	optimal	1
{'ENSG00000122863'}	0.0281963	optimal	1
{'ENSG00000122884'}	0.0281963	optimal	1
{'ENSG00000122912'}	0.0281963	optimal	1
{'ENSG00000122966'}	0.0281963	optimal	1
{'ENSG00000122971'}	0.0281963	optimal	1
{'ENSG00000123124'}	0.0281963	optimal	1
{'ENSG00000123130'}	0.0281963	optimal	1
{'ENSG00000123143'}	0.0281963	optimal	1
{'ENSG00000123213'}	0.0281963	optimal	1
{'ENSG00000123360'}	0.0281963	optimal	1
{'ENSG00000123374'}	0.0281963	optimal	1
{'ENSG00000123427'}	0.0281963	optimal	1
{'ENSG00000123453'}	0.0281963	optimal	1
{'ENSG00000123454'}	0.0281963	optimal	1
{'ENSG00000123505'}	0.0281963	optimal	1
{'ENSG00000123552'}	0.0281963	optimal	1
{'ENSG00000123600'}	0.0281963	optimal	1
{'ENSG00000123612'}	0.0281963	optimal	1
{'ENSG00000123643'}	0.0281963	optimal	1
{'ENSG00000123684'}	0.0281963	optimal	1
{'ENSG00000123689'}	0.0281963	optimal	1
{'ENSG00000123739'}	0.0281963	optimal	1
{'ENSG00000123836'}	0.0281963	optimal	1
{'ENSG00000123983'}	0.0281963	optimal	1
{'ENSG00000123989'}	0.0281963	optimal	1
{'ENSG00000124003'}	0.0281963	optimal	1
{'ENSG00000124006'}	0.0281963	optimal	1
{'ENSG00000124067'}	0.0281963	optimal	1
{'ENSG00000124091'}	0.0281963	optimal	1
{'ENSG00000124140'}	0.0281963	optimal	1
{'ENSG00000124151'}	0.0281963	optimal	1
{'ENSG00000124155'}	0.0281963	optimal	1
{'ENSG00000124164'}	0.0281963	optimal	1
{'ENSG00000124172'}	0.0237031	optimal	0.840648
{'ENSG00000124181'}	0.0281963	optimal	1
{'ENSG00000124212'}	0.0281963	optimal	1
{'ENSG00000124253'}	0.0281963	optimal	1
{'ENSG00000124275'}	0.0281963	optimal	1
{'ENSG00000124299'}	0.0281963	optimal	1
{'ENSG00000124302'}	0.0281963	optimal	1
{'ENSG00000124356'}	0.0281963	optimal	1
{'ENSG00000124357'}	0.0281963	optimal	1
{'ENSG00000124370'}	0.0281963	optimal	1
{'ENSG00000124406'}	0.0281963	optimal	1
{'ENSG00000124422'}	0.0281963	optimal	1
{'ENSG00000124486'}	0.0281963	optimal	1
{'ENSG00000124491'}	0.0281963	optimal	1
{'ENSG00000124523'}	0.0281963	optimal	1
{'ENSG00000124564'}	0.0281963	optimal	1
{'ENSG00000124568'}	0.0281963	optimal	1
{'ENSG00000124588'}	0.0281963	optimal	1
{'ENSG00000124596'}	0.0281963	optimal	1
{'ENSG00000124615'}	0.0281963	optimal	1
{'ENSG00000124713'}	0.0281963	optimal	1
{'ENSG00000124767'}	0.0281963	optimal	1
{'ENSG00000124784'}	0.0281963	optimal	1
{'ENSG00000124789'}	0	optimal	0
{'ENSG00000125166'}	0.0281963	optimal	1
{'ENSG00000125246'}	0.0281963	optimal	1
{'ENSG00000125255'}	0.0281963	optimal	1
{'ENSG00000125257'}	0.0281963	optimal	1
{'ENSG00000125356'}	0.0232552	optimal	0.824761
{'ENSG00000125430'}	0.0281963	optimal	1
{'ENSG00000125450'}	0	optimal	0
{'ENSG00000125454'}	0.0281963	optimal	1
{'ENSG00000125458'}	0.0281963	optimal	1
{'ENSG00000125484'}	0.0281963	optimal	1
{'ENSG00000125505'}	0.0281963	optimal	1
{'ENSG00000125508'}	0.0281963	optimal	1
{'ENSG00000125630'}	0	optimal	0
{'ENSG00000125651'}	0.0281963	optimal	1
{'ENSG00000125686'}	0.0281963	optimal	1
{'ENSG00000125772'}	0.0281963	optimal	1
{'ENSG00000125779'}	0.0281963	optimal	1
{'ENSG00000125780'}	0.0281963	optimal	1
{'ENSG00000125834'}	0.0281963	optimal	1
{'ENSG00000125877'}	0.0281963	optimal	1
{'ENSG00000125954'}	0.0281963	optimal	1
{'ENSG00000126088'}	0.0281963	optimal	1
{'ENSG00000126091'}	0.0281963	optimal	1
{'ENSG00000126107'}	0.0281963	optimal	1
{'ENSG00000126261'}	0.0281963	optimal	1
{'ENSG00000126264'}	0.0281963	optimal	1
{'ENSG00000126267'}	0.0281963	optimal	1
{'ENSG00000126368'}	0.0281963	optimal	1
{'ENSG00000126432'}	0.0281963	optimal	1
{'ENSG00000126457'}	0.0281963	optimal	1
{'ENSG00000126522'}	0.0281963	optimal	1
{'ENSG00000126562'}	0.0281963	optimal	1
{'ENSG00000126583'}	0.0281963	optimal	1
{'ENSG00000126749'}	0.0281963	optimal	1
{'ENSG00000126821'}	0.0281963	optimal	1
{'ENSG00000126883'}	0	optimal	0
{'ENSG00000126934'}	0.0281963	optimal	1
{'ENSG00000127080'}	0.0281963	optimal	1
{'ENSG00000127125'}	0	optimal	0
{'ENSG00000127184'}	0.0281963	optimal	1
{'ENSG00000127329'}	0.0281963	optimal	1
{'ENSG00000127334'}	0.0281963	optimal	1
{'ENSG00000127415'}	0.0281963	optimal	1
{'ENSG00000127445'}	0.0281963	optimal	1
{'ENSG00000127472'}	0.0281963	optimal	1
{'ENSG00000127481'}	0.0281963	optimal	1
{'ENSG00000127511'}	0.0281963	optimal	1
{'ENSG00000127540'}	0.0281963	optimal	1
{'ENSG00000127564'}	0.0281963	optimal	1
{'ENSG00000127804'}	0.0281963	optimal	1
{'ENSG00000127884'}	0.0281962	optimal	0.999999
{'ENSG00000127947'}	0.0281963	optimal	1
{'ENSG00000127948'}	0.0281963	optimal	1
{'ENSG00000127952'}	0.0281963	optimal	1
{'ENSG00000128039'}	0.0281963	optimal	1
{'ENSG00000128050'}	0	optimal	0
{'ENSG00000128052'}	0.0281963	optimal	1
{'ENSG00000128059'}	0	optimal	0
{'ENSG00000128242'}	0.0281963	optimal	1
{'ENSG00000128268'}	0.0281963	optimal	1
{'ENSG00000128274'}	0.0281963	optimal	1
{'ENSG00000128294'}	0.0281963	optimal	1
{'ENSG00000128309'}	0.0281963	optimal	1
{'ENSG00000128311'}	0.0281963	optimal	1
{'ENSG00000128524'}	0.0281963	optimal	1
{'ENSG00000128609'}	0.0232552	optimal	0.824761
{'ENSG00000128655'}	0.0281963	optimal	1
{'ENSG00000128683'}	0.0281963	optimal	1
{'ENSG00000128708'}	0.0281963	optimal	1
{'ENSG00000128731'}	0.0281963	optimal	1
{'ENSG00000128829'}	0.0281963	optimal	1
{'ENSG00000128918'}	0.0281963	optimal	1
{'ENSG00000128928'}	0.0281963	optimal	1
{'ENSG00000128951'}	0.0281963	optimal	1
{'ENSG00000129083'}	0.0281963	optimal	1
{'ENSG00000129128'}	0	optimal	0
{'ENSG00000129151'}	0	optimal	0
{'ENSG00000129167'}	0.0281963	optimal	1
{'ENSG00000129187'}	0.0281963	optimal	1
{'ENSG00000129204'}	0.0281963	optimal	1
{'ENSG00000129219'}	0.0281963	optimal	1
{'ENSG00000129244'}	0.0281963	optimal	1
{'ENSG00000129353'}	0.0281963	optimal	1
{'ENSG00000129465'}	0.0281963	optimal	1
{'ENSG00000129467'}	0.0281963	optimal	1
{'ENSG00000129484'}	0.0281963	optimal	1
{'ENSG00000129562'}	0.0281963	optimal	1
{'ENSG00000129596'}	0.0281963	optimal	1
{'ENSG00000129673'}	0.0281963	optimal	1
{'ENSG00000129744'}	0.0281963	optimal	1
{'ENSG00000129873'}	0.0281963	optimal	1
{'ENSG00000129951'}	0.0281963	optimal	1
{'ENSG00000130005'}	0.0281963	optimal	1
{'ENSG00000130035'}	0.0281963	optimal	1
{'ENSG00000130052'}	0.0281963	optimal	1
{'ENSG00000130055'}	0.0281963	optimal	1
{'ENSG00000130066'}	0.0281963	optimal	1
{'ENSG00000130164'}	0.0281963	optimal	1
{'ENSG00000130175'}	0.0281963	optimal	1
{'ENSG00000130203'}	0.0281963	optimal	1
{'ENSG00000130208'}	0.0281963	optimal	1
{'ENSG00000130227'}	0.0281963	optimal	1
{'ENSG00000130234'}	0.0281963	optimal	1
{'ENSG00000130304'}	0.0281963	optimal	1
{'ENSG00000130305'}	0.0281963	optimal	1
{'ENSG00000130309'}	0.0281963	optimal	1
{'ENSG00000130313'}	0.0281963	optimal	1
{'ENSG00000130377'}	0.0281963	optimal	1
{'ENSG00000130383'}	0.0281963	optimal	1
{'ENSG00000130413'}	0.0281963	optimal	1
{'ENSG00000130414'}	0.0232552	optimal	0.824761
{'ENSG00000130508'}	0.0281963	optimal	1
{'ENSG00000130540'}	0.0281963	optimal	1
{'ENSG00000130589'}	0.0281963	optimal	1
{'ENSG00000130649'}	0.0281963	optimal	1
{'ENSG00000130653'}	0.0281963	optimal	1
{'ENSG00000130669'}	0.0281963	optimal	1
{'ENSG00000130707'}	0.0281963	optimal	1
{'ENSG00000130714'}	0.0281963	optimal	1
{'ENSG00000130717'}	0.0281963	optimal	1
{'ENSG00000130725'}	0.0281963	optimal	1
{'ENSG00000130758'}	0.0281963	optimal	1
{'ENSG00000130816'}	0.0281963	optimal	1
{'ENSG00000130821'}	0.0281963	optimal	1
{'ENSG00000130822'}	0.0281963	optimal	1
{'ENSG00000130829'}	0.0281963	optimal	1
{'ENSG00000130876'}	0.0281963	optimal	1
{'ENSG00000130939'}	0.0281963	optimal	1
{'ENSG00000130948'}	0.0281963	optimal	1
{'ENSG00000130957'}	0.0281963	optimal	1
{'ENSG00000130958'}	0.0281963	optimal	1
{'ENSG00000130985'}	0.0281963	optimal	1
{'ENSG00000130988'}	0.0281963	optimal	1
{'ENSG00000130997'}	0.0281963	optimal	1
{'ENSG00000131013'}	0.0281963	optimal	1
{'ENSG00000131023'}	0.0281963	optimal	1
{'ENSG00000131055'}	0.0281963	optimal	1
{'ENSG00000131067'}	0.0281963	optimal	1
{'ENSG00000131069'}	0.0281963	optimal	1
{'ENSG00000131100'}	0.0281963	optimal	1
{'ENSG00000131143'}	0.0281963	optimal	1
{'ENSG00000131174'}	0.0281963	optimal	1
{'ENSG00000131183'}	0.0281963	optimal	1
{'ENSG00000131203'}	0.0281963	optimal	1
{'ENSG00000131238'}	0.0281963	optimal	1
{'ENSG00000131373'}	0.0281963	optimal	1
{'ENSG00000131386'}	0.0281963	optimal	1
{'ENSG00000131389'}	0.0281963	optimal	1
{'ENSG00000131400'}	0.0281963	optimal	1
{'ENSG00000131446'}	0.0281963	optimal	1
{'ENSG00000131459'}	0.0281963	optimal	1
{'ENSG00000131471'}	0.0281963	optimal	1
{'ENSG00000131473'}	0.0281963	optimal	1
{'ENSG00000131480'}	0.0281963	optimal	1
{'ENSG00000131482'}	0.0281963	optimal	1
{'ENSG00000131495'}	0.0232552	optimal	0.824761
{'ENSG00000131508'}	0.0281963	optimal	1
{'ENSG00000131653'}	0.0281963	optimal	1
{'ENSG00000131686'}	0.0281963	optimal	1
{'ENSG00000131730'}	0.0281963	optimal	1
{'ENSG00000131748'}	0.0281963	optimal	1
{'ENSG00000131771'}	0.0281963	optimal	1
{'ENSG00000131781'}	0.0281963	optimal	1
{'ENSG00000131791'}	0.0281963	optimal	1
{'ENSG00000131828'}	0.0281963	optimal	1
{'ENSG00000131844'}	0.0281963	optimal	1
{'ENSG00000131864'}	0.0281963	optimal	1
{'ENSG00000131873'}	0.0281963	optimal	1
{'ENSG00000131979'}	0	optimal	0
{'ENSG00000132155'}	0.0281963	optimal	1
{'ENSG00000132164'}	0.0281963	optimal	1
{'ENSG00000132182'}	0	optimal	0
{'ENSG00000132196'}	0.0281963	optimal	1
{'ENSG00000132256'}	0.0281963	optimal	1
{'ENSG00000132275'}	0.0281963	optimal	1
{'ENSG00000132323'}	0.0281963	optimal	1
{'ENSG00000132330'}	0.0281963	optimal	1
{'ENSG00000132334'}	0.0281963	optimal	1
{'ENSG00000132356'}	0.0281963	optimal	1
{'ENSG00000132376'}	0.0281963	optimal	1
{'ENSG00000132382'}	0.0281963	optimal	1
{'ENSG00000132388'}	0.0281963	optimal	1
{'ENSG00000132423'}	0	optimal	0
{'ENSG00000132437'}	0.0281963	optimal	1
{'ENSG00000132517'}	0.0281963	optimal	1
{'ENSG00000132518'}	0.0281963	optimal	1
{'ENSG00000132570'}	0.0281963	optimal	1
{'ENSG00000132600'}	0.0281963	optimal	1
{'ENSG00000132664'}	0	optimal	0
{'ENSG00000132670'}	0.0281963	optimal	1
{'ENSG00000132677'}	0.0281963	optimal	1
{'ENSG00000132681'}	0.0281963	optimal	1
{'ENSG00000132744'}	0.0281963	optimal	1
{'ENSG00000132746'}	0.0281963	optimal	1
{'ENSG00000132793'}	0.0281963	optimal	1
{'ENSG00000132837'}	0.0281963	optimal	1
{'ENSG00000132840'}	0.0281963	optimal	1
{'ENSG00000132874'}	0.0281963	optimal	1
{'ENSG00000132915'}	0.0281963	optimal	1
{'ENSG00000132958'}	0.0281963	optimal	1
{'ENSG00000132964'}	0.0281963	optimal	1
{'ENSG00000133027'}	0.0281963	optimal	1
{'ENSG00000133048'}	0.0281963	optimal	1
{'ENSG00000133056'}	0.0281963	optimal	1
{'ENSG00000133059'}	0.0281963	optimal	1
{'ENSG00000133063'}	0.0281963	optimal	1
{'ENSG00000133065'}	0.0281963	optimal	1
{'ENSG00000133083'}	0.0281963	optimal	1
{'ENSG00000133116'}	0.0281963	optimal	1
{'ENSG00000133121'}	0.0281963	optimal	1
{'ENSG00000133135'}	0.0281963	optimal	1
{'ENSG00000133216'}	0.0281963	optimal	1
{'ENSG00000133247'}	0.0281963	optimal	1
{'ENSG00000133256'}	0.0281963	optimal	1
{'ENSG00000133275'}	0.0281963	optimal	1
{'ENSG00000133313'}	0.0281963	optimal	1
{'ENSG00000133315'}	0.0281963	optimal	1
{'ENSG00000133328'}	0.0281963	optimal	1
{'ENSG00000133433'}	0.0281963	optimal	1
{'ENSG00000133460'}	0.0281963	optimal	1
{'ENSG00000133475'}	0.0281963	optimal	1
{'ENSG00000133606'}	0.0281963	optimal	1
{'ENSG00000133706'}	0	optimal	0
{'ENSG00000133731'}	0.0281963	optimal	1
{'ENSG00000133742'}	0.0281963	optimal	1
{'ENSG00000133805'}	0.0281963	optimal	1
{'ENSG00000133835'}	0.0281963	optimal	1
{'ENSG00000133878'}	0.0281963	optimal	1
{'ENSG00000134013'}	0.0281963	optimal	1
{'ENSG00000134014'}	0.0281963	optimal	1
{'ENSG00000134058'}	0.0281963	optimal	1
{'ENSG00000134070'}	0.0281963	optimal	1
{'ENSG00000134072'}	0.0281963	optimal	1
{'ENSG00000134184'}	0.0281963	optimal	1
{'ENSG00000134201'}	0.0281963	optimal	1
{'ENSG00000134202'}	0.0281963	optimal	1
{'ENSG00000134216'}	0.0281963	optimal	1
{'ENSG00000134240'}	0.0281963	optimal	1
{'ENSG00000134242'}	0.0281963	optimal	1
{'ENSG00000134255'}	0.0281963	optimal	1
{'ENSG00000134285'}	0.0281963	optimal	1
{'ENSG00000134294'}	0.0281963	optimal	1
{'ENSG00000134317'}	0.0281963	optimal	1
{'ENSG00000134318'}	0.0281963	optimal	1
{'ENSG00000134324'}	0.0281963	optimal	1
{'ENSG00000134326'}	0.0281963	optimal	1
{'ENSG00000134333'}	0.0281963	optimal	1
{'ENSG00000134398'}	0.0281963	optimal	1
{'ENSG00000134440'}	0	optimal	0
{'ENSG00000134538'}	0.0281963	optimal	1
{'ENSG00000134575'}	0.0281963	optimal	1
{'ENSG00000134588'}	0.0281963	optimal	1
{'ENSG00000134602'}	0.0281963	optimal	1
{'ENSG00000134684'}	0	optimal	0
{'ENSG00000134716'}	0.0281963	optimal	1
{'ENSG00000134744'}	0.0281963	optimal	1
{'ENSG00000134758'}	0.0281963	optimal	1
{'ENSG00000134780'}	0.0281963	optimal	1
{'ENSG00000134812'}	0.0281963	optimal	1
{'ENSG00000134824'}	0.0281963	optimal	1
{'ENSG00000134852'}	0.0281963	optimal	1
{'ENSG00000134853'}	0.0281963	optimal	1
{'ENSG00000134864'}	0.0281963	optimal	1
{'ENSG00000134882'}	0.0281963	optimal	1
{'ENSG00000134910'}	0.0281963	optimal	1
{'ENSG00000135002'}	0	optimal	0
{'ENSG00000135047'}	0.0281963	optimal	1
{'ENSG00000135069'}	0	optimal	0
{'ENSG00000135090'}	0.0281963	optimal	1
{'ENSG00000135093'}	0.0281963	optimal	1
{'ENSG00000135094'}	0.0281963	optimal	1
{'ENSG00000135218'}	0.0281963	optimal	1
{'ENSG00000135220'}	0.0281963	optimal	1
{'ENSG00000135226'}	0.0281963	optimal	1
{'ENSG00000135241'}	0.0281963	optimal	1
{'ENSG00000135250'}	0.0281963	optimal	1
{'ENSG00000135318'}	0.0281963	optimal	1
{'ENSG00000135333'}	0.0281963	optimal	1
{'ENSG00000135341'}	0.0281963	optimal	1
{'ENSG00000135372'}	0.0281963	optimal	1
{'ENSG00000135390'}	0.0237031	optimal	0.840648
{'ENSG00000135409'}	0.0281963	optimal	1
{'ENSG00000135423'}	0.0281963	optimal	1
{'ENSG00000135437'}	0.0281963	optimal	1
{'ENSG00000135446'}	0.0281963	optimal	1
{'ENSG00000135447'}	0.0281963	optimal	1
{'ENSG00000135454'}	0.0281963	optimal	1
{'ENSG00000135473'}	0.0281963	optimal	1
{'ENSG00000135503'}	0.0281963	optimal	1
{'ENSG00000135587'}	0.0281963	optimal	1
{'ENSG00000135605'}	0.0281963	optimal	1
{'ENSG00000135655'}	0.0281963	optimal	1
{'ENSG00000135677'}	0.0281963	optimal	1
{'ENSG00000135679'}	0.0281963	optimal	1
{'ENSG00000135697'}	0.0281963	optimal	1
{'ENSG00000135702'}	0.0281963	optimal	1
{'ENSG00000135740'}	0.0281963	optimal	1
{'ENSG00000135744'}	0.0281963	optimal	1
{'ENSG00000135778'}	0.0281963	optimal	1
{'ENSG00000135821'}	0.0281963	optimal	1
{'ENSG00000135838'}	0.0281963	optimal	1
{'ENSG00000135845'}	0.0281963	optimal	1
{'ENSG00000135913'}	0.0281963	optimal	1
{'ENSG00000135917'}	0.0281963	optimal	1
{'ENSG00000135929'}	0.0281963	optimal	1
{'ENSG00000135940'}	0.0281963	optimal	1
{'ENSG00000136010'}	0.0281963	optimal	1
{'ENSG00000136014'}	0.0281963	optimal	1
{'ENSG00000136052'}	0.0281963	optimal	1
{'ENSG00000136098'}	0.0281963	optimal	1
{'ENSG00000136143'}	0.0281963	optimal	1
{'ENSG00000136169'}	0.0281963	optimal	1
{'ENSG00000136213'}	0.0281963	optimal	1
{'ENSG00000136243'}	0	optimal	0
{'ENSG00000136247'}	0.0281963	optimal	1
{'ENSG00000136250'}	0.0281963	optimal	1
{'ENSG00000136267'}	0.0281963	optimal	1
{'ENSG00000136371'}	0.0281963	optimal	1
{'ENSG00000136381'}	0.0281963	optimal	1
{'ENSG00000136448'}	0.0281963	optimal	1
{'ENSG00000136504'}	0.0281963	optimal	1
{'ENSG00000136521'}	0.0232552	optimal	0.824761
{'ENSG00000136536'}	0.0281963	optimal	1
{'ENSG00000136542'}	0.0281963	optimal	1
{'ENSG00000136573'}	0.0281963	optimal	1
{'ENSG00000136628'}	0	optimal	0
{'ENSG00000136643'}	0.0281963	optimal	1
{'ENSG00000136699'}	0.0281963	optimal	1
{'ENSG00000136715'}	0.0281963	optimal	1
{'ENSG00000136720'}	0.0281963	optimal	1
{'ENSG00000136731'}	0.0281963	optimal	1
{'ENSG00000136750'}	0.0281963	optimal	1
{'ENSG00000136807'}	0.0281963	optimal	1
{'ENSG00000136810'}	0.0281963	optimal	1
{'ENSG00000136840'}	0.0281963	optimal	1
{'ENSG00000136856'}	0.0281963	optimal	1
{'ENSG00000136868'}	0.0281963	optimal	1
{'ENSG00000136872'}	0.0281963	optimal	1
{'ENSG00000136877'}	0.0281963	optimal	1
{'ENSG00000136878'}	0.0281963	optimal	1
{'ENSG00000136881'}	0.0281963	optimal	1
{'ENSG00000136888'}	0.0281963	optimal	1
{'ENSG00000136908'}	0.0281963	optimal	1
{'ENSG00000136943'}	0.0281963	optimal	1
{'ENSG00000136960'}	0.0281963	optimal	1
{'ENSG00000137054'}	0	optimal	0
{'ENSG00000137106'}	0.0281963	optimal	1
{'ENSG00000137124'}	0.0281963	optimal	1
{'ENSG00000137168'}	0.0281963	optimal	1
{'ENSG00000137193'}	0.0281963	optimal	1
{'ENSG00000137198'}	0.0281963	optimal	1
{'ENSG00000137200'}	0.0281963	optimal	1
{'ENSG00000137204'}	0.0281963	optimal	1
{'ENSG00000137261'}	0.0281963	optimal	1
{'ENSG00000137275'}	0.0281963	optimal	1
{'ENSG00000137364'}	0.0281963	optimal	1
{'ENSG00000137392'}	0	optimal	0
{'ENSG00000137393'}	0.0281963	optimal	1
{'ENSG00000137491'}	0.0281963	optimal	1
{'ENSG00000137496'}	0.0281963	optimal	1
{'ENSG00000137563'}	0.0281963	optimal	1
{'ENSG00000137574'}	0.0281963	optimal	1
{'ENSG00000137601'}	0.0281963	optimal	1
{'ENSG00000137700'}	0.0281963	optimal	1
{'ENSG00000137713'}	0.0281963	optimal	1
{'ENSG00000137731'}	0.0281963	optimal	1
{'ENSG00000137760'}	0.0281963	optimal	1
{'ENSG00000137764'}	0.0281963	optimal	1
{'ENSG00000137770'}	0.0281963	optimal	1
{'ENSG00000137817'}	0.0281963	optimal	1
{'ENSG00000137825'}	0.0281963	optimal	1
{'ENSG00000137841'}	0.0281963	optimal	1
{'ENSG00000137843'}	0.0281963	optimal	1
{'ENSG00000137857'}	0.0281963	optimal	1
{'ENSG00000137860'}	0.0281963	optimal	1
{'ENSG00000137868'}	0	optimal	0
{'ENSG00000137869'}	0.0281963	optimal	1
{'ENSG00000137944'}	0.0281963	optimal	1
{'ENSG00000137968'}	0.0281963	optimal	1
{'ENSG00000137992'}	0.0281963	optimal	1
{'ENSG00000137996'}	0.0281963	optimal	1
{'ENSG00000138018'}	0.0281963	optimal	1
{'ENSG00000138029'}	0.0281962	optimal	0.999999
{'ENSG00000138030'}	0.0281963	optimal	1
{'ENSG00000138031'}	0.0281963	optimal	1
{'ENSG00000138032'}	0.0281963	optimal	1
{'ENSG00000138061'}	0.0281963	optimal	1
{'ENSG00000138074'}	0	optimal	0
{'ENSG00000138075'}	0.0281963	optimal	1
{'ENSG00000138079'}	0.0281963	optimal	1
{'ENSG00000138109'}	0.0281963	optimal	1
{'ENSG00000138115'}	0.0281963	optimal	1
{'ENSG00000138134'}	0.0281963	optimal	1
{'ENSG00000138135'}	0.0281963	optimal	1
{'ENSG00000138166'}	0.0281963	optimal	1
{'ENSG00000138185'}	0.0281963	optimal	1
{'ENSG00000138193'}	0.0281963	optimal	1
{'ENSG00000138207'}	0	optimal	0
{'ENSG00000138308'}	0.0281963	optimal	1
{'ENSG00000138356'}	0.0281963	optimal	1
{'ENSG00000138363'}	0	optimal	0
{'ENSG00000138376'}	0.0281963	optimal	1
{'ENSG00000138382'}	0.0281963	optimal	1
{'ENSG00000138395'}	0.0281963	optimal	1
{'ENSG00000138398'}	0.0281963	optimal	1
{'ENSG00000138400'}	0.0281963	optimal	1
{'ENSG00000138411'}	0.0281963	optimal	1
{'ENSG00000138413'}	0.0281963	optimal	1
{'ENSG00000138449'}	0.0281963	optimal	1
{'ENSG00000138496'}	0.0281963	optimal	1
{'ENSG00000138592'}	0.0281963	optimal	1
{'ENSG00000138604'}	0.0281963	optimal	1
{'ENSG00000138617'}	0.0281963	optimal	1
{'ENSG00000138621'}	0.0281963	optimal	1
{'ENSG00000138641'}	0.0281963	optimal	1
{'ENSG00000138653'}	0.0281963	optimal	1
{'ENSG00000138669'}	0.0281963	optimal	1
{'ENSG00000138678'}	0.0281963	optimal	1
{'ENSG00000138696'}	0.0281963	optimal	1
{'ENSG00000138735'}	0.0281963	optimal	1
{'ENSG00000138744'}	0.0281963	optimal	1
{'ENSG00000138750'}	0	optimal	0
{'ENSG00000138756'}	0.0281963	optimal	1
{'ENSG00000138769'}	0.0281963	optimal	1
{'ENSG00000138772'}	0.0281963	optimal	1
{'ENSG00000138777'}	0.0281963	optimal	1
{'ENSG00000138796'}	0.0281962	optimal	0.999999
{'ENSG00000138801'}	0.0281963	optimal	1
{'ENSG00000138814'}	0.0281963	optimal	1
{'ENSG00000138821'}	0.0281963	optimal	1
{'ENSG00000138823'}	0.0281963	optimal	1
{'ENSG00000138942'}	0.0281963	optimal	1
{'ENSG00000139044'}	0.0281963	optimal	1
{'ENSG00000139053'}	0.0281963	optimal	1
{'ENSG00000139133'}	0.0281963	optimal	1
{'ENSG00000139144'}	0.0281963	optimal	1
{'ENSG00000139151'}	0.0281963	optimal	1
{'ENSG00000139155'}	0.0281963	optimal	1
{'ENSG00000139160'}	0.0281963	optimal	1
{'ENSG00000139163'}	0.0281963	optimal	1
{'ENSG00000139180'}	0.0232552	optimal	0.824761
{'ENSG00000139209'}	0.0281963	optimal	1
{'ENSG00000139266'}	0.0281963	optimal	1
{'ENSG00000139278'}	0.0281963	optimal	1
{'ENSG00000139287'}	0.0281963	optimal	1
{'ENSG00000139304'}	0.0281963	optimal	1
{'ENSG00000139318'}	0.0281963	optimal	1
{'ENSG00000139344'}	0.0281507	optimal	0.998385
{'ENSG00000139370'}	0.0281963	optimal	1
{'ENSG00000139410'}	0.0281963	optimal	1
{'ENSG00000139428'}	0.0281963	optimal	1
{'ENSG00000139433'}	0.0281963	optimal	1
{'ENSG00000139496'}	0	optimal	0
{'ENSG00000139505'}	0.0281963	optimal	1
{'ENSG00000139514'}	0.0281963	optimal	1
{'ENSG00000139531'}	0.0281963	optimal	1
{'ENSG00000139540'}	0.0281963	optimal	1
{'ENSG00000139547'}	0.0281963	optimal	1
{'ENSG00000139567'}	0.0281963	optimal	1
{'ENSG00000139624'}	0.0281963	optimal	1
{'ENSG00000139625'}	0.0281963	optimal	1
{'ENSG00000139629'}	0.0281963	optimal	1
{'ENSG00000139631'}	0.0281963	optimal	1
{'ENSG00000139684'}	0.0281963	optimal	1
{'ENSG00000139718'}	0.0281963	optimal	1
{'ENSG00000139780'}	0.0281963	optimal	1
{'ENSG00000139908'}	0.0281963	optimal	1
{'ENSG00000139914'}	0.0281963	optimal	1
{'ENSG00000139977'}	0.0281963	optimal	1
{'ENSG00000139988'}	0.0281963	optimal	1
{'ENSG00000140057'}	0.0281963	optimal	1
{'ENSG00000140090'}	0.0281963	optimal	1
{'ENSG00000140105'}	0	optimal	0
{'ENSG00000140199'}	0.0281963	optimal	1
{'ENSG00000140263'}	0.0281963	optimal	1
{'ENSG00000140279'}	0.0281963	optimal	1
{'ENSG00000140284'}	0.0281963	optimal	1
{'ENSG00000140287'}	0.0281963	optimal	1
{'ENSG00000140297'}	0.0281963	optimal	1
{'ENSG00000140367'}	0.0281963	optimal	1
{'ENSG00000140374'}	0.0281963	optimal	1
{'ENSG00000140396'}	0.0281963	optimal	1
{'ENSG00000140400'}	0.0281963	optimal	1
{'ENSG00000140443'}	0.0281963	optimal	1
{'ENSG00000140455'}	0.0281963	optimal	1
{'ENSG00000140459'}	0.0281963	optimal	1
{'ENSG00000140465'}	0.0281963	optimal	1
{'ENSG00000140474'}	0.0281963	optimal	1
{'ENSG00000140505'}	0	optimal	0
{'ENSG00000140519'}	0.0281963	optimal	1
{'ENSG00000140521'}	0.0281963	optimal	1
{'ENSG00000140522'}	0.0281963	optimal	1
{'ENSG00000140534'}	0.0281963	optimal	1
{'ENSG00000140538'}	0.0281963	optimal	1
{'ENSG00000140598'}	0.0281963	optimal	1
{'ENSG00000140612'}	0	optimal	0
{'ENSG00000140650'}	0.0281963	optimal	1
{'ENSG00000140675'}	0.0281963	optimal	1
{'ENSG00000140740'}	0.0281963	optimal	1
{'ENSG00000140795'}	0.0281963	optimal	1
{'ENSG00000140835'}	0.0281963	optimal	1
{'ENSG00000140905'}	0.0269597	optimal	0.956144
{'ENSG00000140990'}	0.0232552	optimal	0.824761
{'ENSG00000140992'}	0.0281963	optimal	1
{'ENSG00000141012'}	0.0281963	optimal	1
{'ENSG00000141027'}	0.0281963	optimal	1
{'ENSG00000141096'}	0.0281963	optimal	1
{'ENSG00000141179'}	0.0281963	optimal	1
{'ENSG00000141279'}	0.0281963	optimal	1
{'ENSG00000141298'}	0.0281963	optimal	1
{'ENSG00000141338'}	0.0281963	optimal	1
{'ENSG00000141349'}	0.0281963	optimal	1
{'ENSG00000141378'}	0.0281963	optimal	1
{'ENSG00000141401'}	0.0281963	optimal	1
{'ENSG00000141424'}	0.0281963	optimal	1
{'ENSG00000141429'}	0.0281963	optimal	1
{'ENSG00000141446'}	0.0281963	optimal	1
{'ENSG00000141458'}	0.0281963	optimal	1
{'ENSG00000141469'}	0.0281963	optimal	1
{'ENSG00000141485'}	0.0281963	optimal	1
{'ENSG00000141503'}	0.0281963	optimal	1
{'ENSG00000141504'}	0.0281963	optimal	1
{'ENSG00000141506'}	0.0281963	optimal	1
{'ENSG00000141526'}	0.0281963	optimal	1
{'ENSG00000141551'}	0.0281963	optimal	1
{'ENSG00000141552'}	0.0281963	optimal	1
{'ENSG00000141560'}	0.0281963	optimal	1
{'ENSG00000141639'}	0.0281963	optimal	1
{'ENSG00000141698'}	0.0281963	optimal	1
{'ENSG00000141736'}	0.0281963	optimal	1
{'ENSG00000141744'}	0.0281963	optimal	1
{'ENSG00000141756'}	0.0281963	optimal	1
{'ENSG00000141873'}	0.0281963	optimal	1
{'ENSG00000141934'}	0.0281963	optimal	1
{'ENSG00000141959'}	0.0281963	optimal	1
{'ENSG00000142046'}	0.0281963	optimal	1
{'ENSG00000142082'}	0.0281963	optimal	1
{'ENSG00000142102'}	0.0281963	optimal	1
{'ENSG00000142149'}	0.0281963	optimal	1
{'ENSG00000142168'}	0.0281963	optimal	1
{'ENSG00000142182'}	0.0281963	optimal	1
{'ENSG00000142185'}	0.0281963	optimal	1
{'ENSG00000142208'}	0.0281963	optimal	1
{'ENSG00000142230'}	0.0281963	optimal	1
{'ENSG00000142235'}	0.0281963	optimal	1
{'ENSG00000142273'}	0.0281963	optimal	1
{'ENSG00000142319'}	0.0281963	optimal	1
{'ENSG00000142453'}	0.0281963	optimal	1
{'ENSG00000142494'}	0.0281963	optimal	1
{'ENSG00000142513'}	0.0281963	optimal	1
{'ENSG00000142583'}	0.0281963	optimal	1
{'ENSG00000142619'}	0.0281963	optimal	1
{'ENSG00000142623'}	0.0281963	optimal	1
{'ENSG00000142627'}	0.0281963	optimal	1
{'ENSG00000142657'}	0.0281963	optimal	1
{'ENSG00000142731'}	0.0281963	optimal	1
{'ENSG00000142733'}	0.0281963	optimal	1
{'ENSG00000142798'}	0.0281963	optimal	1
{'ENSG00000142875'}	0.0281963	optimal	1
{'ENSG00000142892'}	0.0281963	optimal	1
{'ENSG00000142920'}	0.0281963	optimal	1
{'ENSG00000142949'}	0.0281963	optimal	1
{'ENSG00000142973'}	0.0281963	optimal	1
{'ENSG00000143036'}	0.0281963	optimal	1
{'ENSG00000143149'}	0	optimal	0
{'ENSG00000143153'}	0.0281963	optimal	1
{'ENSG00000143156'}	0.0281963	optimal	1
{'ENSG00000143158'}	0.0281963	optimal	1
{'ENSG00000143179'}	0.0281963	optimal	1
{'ENSG00000143198'}	0.0281963	optimal	1
{'ENSG00000143199'}	0.0281963	optimal	1
{'ENSG00000143207'}	0.0281963	optimal	1
{'ENSG00000143224'}	0.0281963	optimal	1
{'ENSG00000143252'}	0.0281911	optimal	0.999819
{'ENSG00000143258'}	0.0281963	optimal	1
{'ENSG00000143278'}	0.0281963	optimal	1
{'ENSG00000143315'}	0.0281963	optimal	1
{'ENSG00000143322'}	0.0281963	optimal	1
{'ENSG00000143344'}	0.0281963	optimal	1
{'ENSG00000143363'}	0.0281963	optimal	1
{'ENSG00000143379'}	0.0281963	optimal	1
{'ENSG00000143387'}	0.0281963	optimal	1
{'ENSG00000143393'}	0.0281963	optimal	1
{'ENSG00000143398'}	0.0281963	optimal	1
{'ENSG00000143418'}	0.0281963	optimal	1
{'ENSG00000143479'}	0.0281963	optimal	1
{'ENSG00000143499'}	0.0281963	optimal	1
{'ENSG00000143507'}	0.0281963	optimal	1
{'ENSG00000143515'}	0.0281963	optimal	1
{'ENSG00000143552'}	0.0281963	optimal	1
{'ENSG00000143554'}	0.0281963	optimal	1
{'ENSG00000143570'}	0.0281963	optimal	1
{'ENSG00000143595'}	0.0281963	optimal	1
{'ENSG00000143627'}	0.0281963	optimal	1
{'ENSG00000143630'}	0.0281963	optimal	1
{'ENSG00000143641'}	0.0281963	optimal	1
{'ENSG00000143653'}	0.0281963	optimal	1
{'ENSG00000143674'}	0.0281963	optimal	1
{'ENSG00000143727'}	0.0281963	optimal	1
{'ENSG00000143753'}	0.0281963	optimal	1
{'ENSG00000143772'}	0.0281963	optimal	1
{'ENSG00000143774'}	0	optimal	0
{'ENSG00000143776'}	0.0281963	optimal	1
{'ENSG00000143797'}	0.0281963	optimal	1
{'ENSG00000143799'}	0.0281963	optimal	1
{'ENSG00000143811'}	0.0281963	optimal	1
{'ENSG00000143815'}	0.0281963	optimal	1
{'ENSG00000143819'}	0.0281963	optimal	1
{'ENSG00000143845'}	0.0281963	optimal	1
{'ENSG00000143851'}	0.0281963	optimal	1
{'ENSG00000143870'}	0.0281963	optimal	1
{'ENSG00000143882'}	0.0281963	optimal	1
{'ENSG00000143891'}	0.0281963	optimal	1
{'ENSG00000143921'}	0.0281963	optimal	1
{'ENSG00000143933'}	0.0281963	optimal	1
{'ENSG00000144035'}	0.0281963	optimal	1
{'ENSG00000144048'}	0.0281963	optimal	1
{'ENSG00000144057'}	0.0281963	optimal	1
{'ENSG00000144136'}	0.0281963	optimal	1
{'ENSG00000144182'}	0.0281963	optimal	1
{'ENSG00000144231'}	0	optimal	0
{'ENSG00000144278'}	0.0281963	optimal	1
{'ENSG00000144290'}	0.0281963	optimal	1
{'ENSG00000144357'}	0.0281963	optimal	1
{'ENSG00000144362'}	0.0281963	optimal	1
{'ENSG00000144401'}	0.0281963	optimal	1
{'ENSG00000144579'}	0.0281963	optimal	1
{'ENSG00000144583'}	0.0281963	optimal	1
{'ENSG00000144591'}	0.0281963	optimal	1
{'ENSG00000144659'}	0.0281963	optimal	1
{'ENSG00000144677'}	0.0281963	optimal	1
{'ENSG00000144724'}	0.0281963	optimal	1
{'ENSG00000144741'}	0	optimal	0
{'ENSG00000144744'}	0.0281963	optimal	1
{'ENSG00000144843'}	0.0281963	optimal	1
{'ENSG00000144908'}	0.0281963	optimal	1
{'ENSG00000145020'}	0.0269597	optimal	0.956144
{'ENSG00000145194'}	0.0281963	optimal	1
{'ENSG00000145214'}	0.0281963	optimal	1
{'ENSG00000145217'}	0.0281963	optimal	1
{'ENSG00000145242'}	0.0281963	optimal	1
{'ENSG00000145283'}	0.0281963	optimal	1
{'ENSG00000145284'}	0.0281963	optimal	1
{'ENSG00000145293'}	0.0281963	optimal	1
{'ENSG00000145321'}	0.0281963	optimal	1
{'ENSG00000145331'}	0.0281963	optimal	1
{'ENSG00000145337'}	0.0281963	optimal	1
{'ENSG00000145349'}	0.0281963	optimal	1
{'ENSG00000145384'}	0.0281963	optimal	1
{'ENSG00000145388'}	0.0281963	optimal	1
{'ENSG00000145391'}	0.0281963	optimal	1
{'ENSG00000145416'}	0.0281963	optimal	1
{'ENSG00000145439'}	0.0281963	optimal	1
{'ENSG00000145476'}	0.0281963	optimal	1
{'ENSG00000145494'}	0.0232552	optimal	0.824761
{'ENSG00000145495'}	0.0281963	optimal	1
{'ENSG00000145545'}	0.0281963	optimal	1
{'ENSG00000145626'}	0.0281963	optimal	1
{'ENSG00000145632'}	0.0281963	optimal	1
{'ENSG00000145675'}	0.0281963	optimal	1
{'ENSG00000145692'}	0.0281963	optimal	1
[truncated: 1,629 more rows]

## Sheet: cov318
ids	growth	status	ratio
{'ENSG00000000419'}	0.0246442	optimal	1
{'ENSG00000000938'}	0.0246442	optimal	1
{'ENSG00000001036'}	0.0246442	optimal	1
{'ENSG00000001084'}	0	optimal	0
{'ENSG00000001630'}	0	optimal	0
{'ENSG00000002549'}	0.0246442	optimal	1
{'ENSG00000002587'}	0.0246442	optimal	1
{'ENSG00000002726'}	0.0246442	optimal	1
{'ENSG00000002746'}	0.0246442	optimal	1
{'ENSG00000003137'}	0	optimal	0
{'ENSG00000003987'}	0.0246442	optimal	1
{'ENSG00000003989'}	0.0246442	optimal	1
{'ENSG00000004455'}	0.0246442	optimal	1
{'ENSG00000004468'}	0.0246442	optimal	1
{'ENSG00000004478'}	0.0246442	optimal	1
{'ENSG00000004660'}	0.0246442	optimal	1
{'ENSG00000004779'}	0.0208208	optimal	0.844858
{'ENSG00000004799'}	0.0246442	optimal	1
{'ENSG00000004809'}	0.0246442	optimal	1
{'ENSG00000004864'}	0.0246442	optimal	1
{'ENSG00000004939'}	0.0246442	optimal	1
{'ENSG00000004961'}	0.0246442	optimal	1
{'ENSG00000005022'}	0.0246442	optimal	1
{'ENSG00000005075'}	0	optimal	0
{'ENSG00000005187'}	0.0246442	optimal	1
{'ENSG00000005249'}	0.0246442	optimal	1
{'ENSG00000005339'}	0.0246442	optimal	1
{'ENSG00000005381'}	0.0246442	optimal	1
{'ENSG00000005421'}	0.0246442	optimal	1
{'ENSG00000005469'}	0.0246442	optimal	1
{'ENSG00000005471'}	0.0246442	optimal	1
{'ENSG00000005483'}	0.0246442	optimal	1
{'ENSG00000005810'}	0.0246442	optimal	1
{'ENSG00000005882'}	0.0246442	optimal	1
{'ENSG00000006007'}	0.0246442	optimal	1
{'ENSG00000006062'}	0.0246442	optimal	1
{'ENSG00000006071'}	0.0246442	optimal	1
{'ENSG00000006432'}	0.0246442	optimal	1
{'ENSG00000006530'}	0.0228483	optimal	0.927129
{'ENSG00000006534'}	0.0246442	optimal	1
{'ENSG00000006625'}	0.0246442	optimal	1
{'ENSG00000006695'}	0.0246442	optimal	1
{'ENSG00000006756'}	0.0246442	optimal	1
{'ENSG00000006757'}	0.0246442	optimal	1
{'ENSG00000006837'}	0.0246442	optimal	1
{'ENSG00000007001'}	0.0246442	optimal	1
{'ENSG00000007047'}	0.0246442	optimal	1
{'ENSG00000007168'}	0.0246442	optimal	1
{'ENSG00000007171'}	0.0246442	optimal	1
{'ENSG00000007216'}	0.0246442	optimal	1
{'ENSG00000007264'}	0.0246442	optimal	1
{'ENSG00000007350'}	0.0246442	optimal	1
{'ENSG00000007541'}	0.0246442	optimal	1
{'ENSG00000007933'}	0.0246442	optimal	1
{'ENSG00000007944'}	0.0246442	optimal	1
{'ENSG00000008086'}	0.0246442	optimal	1
{'ENSG00000008118'}	0.0246442	optimal	1
{'ENSG00000008128'}	0.0246442	optimal	1
{'ENSG00000008130'}	0.0246442	optimal	1
{'ENSG00000008300'}	0.0246442	optimal	1
{'ENSG00000008311'}	0.0225059	optimal	0.913233
{'ENSG00000008394'}	0.0246442	optimal	1
{'ENSG00000008438'}	0.0246442	optimal	1
{'ENSG00000008513'}	0.0246442	optimal	1
{'ENSG00000009335'}	0.0246442	optimal	1
{'ENSG00000009413'}	0.0246442	optimal	1
{'ENSG00000009830'}	0.0246442	optimal	1
{'ENSG00000010165'}	0.0246442	optimal	1
{'ENSG00000010219'}	0.0246442	optimal	1
{'ENSG00000010256'}	0.0246442	optimal	1
{'ENSG00000010379'}	0.0246442	optimal	1
{'ENSG00000010404'}	0.0246442	optimal	1
{'ENSG00000010671'}	0.0246442	optimal	1
{'ENSG00000010810'}	0.0246442	optimal	1
{'ENSG00000010932'}	0.0246442	optimal	1
{'ENSG00000011009'}	0.0246442	optimal	1
{'ENSG00000011052'}	0.0246442	optimal	1
{'ENSG00000011083'}	0.0246442	optimal	1
{'ENSG00000011198'}	0.0246442	optimal	1
{'ENSG00000011275'}	0.0246442	optimal	1
{'ENSG00000011405'}	0.0246442	optimal	1
{'ENSG00000011485'}	0.0246442	optimal	1
{'ENSG00000011566'}	0.0246442	optimal	1
{'ENSG00000012232'}	0.0246442	optimal	1
{'ENSG00000012660'}	0.0246442	optimal	1
{'ENSG00000012779'}	0.0246442	optimal	1
{'ENSG00000012963'}	0.0246442	optimal	1
{'ENSG00000012983'}	0.0246442	optimal	1
{'ENSG00000013288'}	0.0246442	optimal	1
{'ENSG00000013375'}	0	optimal	0
{'ENSG00000013392'}	0.0246442	optimal	1
{'ENSG00000013441'}	0.0246442	optimal	1
{'ENSG00000013503'}	0	optimal	0
{'ENSG00000013561'}	0.0246442	optimal	1
{'ENSG00000014138'}	0.0246442	optimal	1
{'ENSG00000014257'}	0.0246442	optimal	1
{'ENSG00000014641'}	0.0246442	optimal	1
{'ENSG00000015413'}	0.0246442	optimal	1
{'ENSG00000015520'}	0.0246442	optimal	1
{'ENSG00000015532'}	0.0246442	optimal	1
{'ENSG00000016391'}	0.0246437	optimal	0.99998
{'ENSG00000016864'}	0.0246442	optimal	1
{'ENSG00000017260'}	0.0246442	optimal	1
{'ENSG00000017483'}	0.0246442	optimal	1
{'ENSG00000017797'}	0.0246442	optimal	1
{'ENSG00000018280'}	0.0246442	optimal	1
{'ENSG00000018510'}	0.0246442	optimal	1
{'ENSG00000018625'}	0.0246442	optimal	1
{'ENSG00000019186'}	0	optimal	0
{'ENSG00000021461'}	0.0246442	optimal	1
{'ENSG00000021488'}	0.0246442	optimal	1
{'ENSG00000021826'}	0.0246442	optimal	1
{'ENSG00000023041'}	0.0246442	optimal	1
{'ENSG00000023228'}	0.0208208	optimal	0.844858
{'ENSG00000023330'}	0.0246442	optimal	1
{'ENSG00000023572'}	0.0246442	optimal	1
{'ENSG00000023697'}	0.0246442	optimal	1
{'ENSG00000023839'}	0.0246442	optimal	1
{'ENSG00000023909'}	0	optimal	0
{'ENSG00000024048'}	0.0246442	optimal	1
{'ENSG00000025423'}	0.0246442	optimal	1
{'ENSG00000025708'}	0.0246442	optimal	1
{'ENSG00000025800'}	0.0246442	optimal	1
{'ENSG00000026103'}	0.0246442	optimal	1
{'ENSG00000026652'}	0.0246442	optimal	1
{'ENSG00000027075'}	0.0246442	optimal	1
{'ENSG00000027644'}	0.0246442	optimal	1
{'ENSG00000027847'}	0.0246442	optimal	1
{'ENSG00000028116'}	0.0246442	optimal	1
{'ENSG00000029639'}	0.0246442	optimal	1
{'ENSG00000030066'}	0	optimal	0
{'ENSG00000030304'}	0.0246442	optimal	1
{'ENSG00000031698'}	0	optimal	0
{'ENSG00000032444'}	0.0246442	optimal	1
{'ENSG00000033011'}	0.0246442	optimal	1
{'ENSG00000033100'}	0.0246442	optimal	1
{'ENSG00000033170'}	0.0246442	optimal	1
{'ENSG00000033178'}	0.0246442	optimal	1
{'ENSG00000033627'}	0.0246442	optimal	1
{'ENSG00000033867'}	0.0246442	optimal	1
{'ENSG00000034152'}	0.0246442	optimal	1
{'ENSG00000034677'}	0.0246442	optimal	1
{'ENSG00000035664'}	0.0246442	optimal	1
{'ENSG00000035687'}	0.0246442	optimal	1
{'ENSG00000036473'}	0.0246442	optimal	1
{'ENSG00000036530'}	0.0246442	optimal	1
{'ENSG00000036565'}	0.0246442	optimal	1
{'ENSG00000036672'}	0.0246442	optimal	1
{'ENSG00000037280'}	0.0246442	optimal	1
{'ENSG00000037757'}	0.0246442	optimal	1
{'ENSG00000037897'}	0.0246442	optimal	1
{'ENSG00000038002'}	0.0246442	optimal	1
{'ENSG00000038210'}	0.0246442	optimal	1
{'ENSG00000038274'}	0.0246442	optimal	1
{'ENSG00000038382'}	0.0246442	optimal	1
{'ENSG00000039123'}	0.0246442	optimal	1
{'ENSG00000039650'}	0.0246442	optimal	1
{'ENSG00000040199'}	0.0246442	optimal	1
{'ENSG00000040933'}	0.0246442	optimal	1
{'ENSG00000041880'}	0.0246442	optimal	1
{'ENSG00000043514'}	0.0246442	optimal	1
{'ENSG00000044446'}	0.0246442	optimal	1
{'ENSG00000044524'}	0.0246442	optimal	1
{'ENSG00000047230'}	0.0246442	optimal	1
{'ENSG00000047249'}	0.0246442	optimal	1
{'ENSG00000047315'}	0	optimal	0
{'ENSG00000047410'}	0	optimal	0
{'ENSG00000047457'}	0.0246442	optimal	1
{'ENSG00000047936'}	0.0246442	optimal	1
{'ENSG00000048028'}	0.0246442	optimal	1
{'ENSG00000048392'}	0	optimal	0
{'ENSG00000049239'}	0.0246442	optimal	1
{'ENSG00000049759'}	0.0246442	optimal	1
{'ENSG00000049860'}	0.0246442	optimal	1
{'ENSG00000050438'}	0.0246442	optimal	1
{'ENSG00000050748'}	0.0246442	optimal	1
{'ENSG00000051341'}	0.0246442	optimal	1
{'ENSG00000051382'}	0.0246442	optimal	1
{'ENSG00000052802'}	0.0246442	optimal	1
{'ENSG00000053371'}	0.0246442	optimal	1
{'ENSG00000054148'}	0.0246442	optimal	1
{'ENSG00000054179'}	0.0246442	optimal	1
{'ENSG00000054267'}	0.0246442	optimal	1
{'ENSG00000054356'}	0.0246442	optimal	1
{'ENSG00000054392'}	0.0246442	optimal	1
{'ENSG00000054983'}	0.0246442	optimal	1
{'ENSG00000055332'}	0.0246442	optimal	1
{'ENSG00000055483'}	0.0246442	optimal	1
{'ENSG00000055609'}	0.0246442	optimal	1
{'ENSG00000056998'}	0.0246442	optimal	1
{'ENSG00000057252'}	0.0246442	optimal	1
{'ENSG00000058056'}	0.0246442	optimal	1
{'ENSG00000058091'}	0.0246442	optimal	1
{'ENSG00000058404'}	0.0246442	optimal	1
{'ENSG00000058600'}	0	optimal	0
{'ENSG00000058668'}	0.0246442	optimal	1
{'ENSG00000058729'}	0.0246442	optimal	1
{'ENSG00000058804'}	0	optimal	0
{'ENSG00000058866'}	0.0246442	optimal	1
{'ENSG00000059377'}	0.0246442	optimal	1
{'ENSG00000059378'}	0.0246442	optimal	1
{'ENSG00000059573'}	0.0246442	optimal	1
{'ENSG00000059588'}	0.0246442	optimal	1
{'ENSG00000059758'}	0.0246442	optimal	1
{'ENSG00000059804'}	0.0246442	optimal	1
{'ENSG00000060069'}	0.0246442	optimal	1
{'ENSG00000060140'}	0.0246442	optimal	1
{'ENSG00000060237'}	0.0246442	optimal	1
{'ENSG00000060642'}	0.0246442	optimal	1
{'ENSG00000060656'}	0.0246442	optimal	1
{'ENSG00000060762'}	0.024636	optimal	0.99967
{'ENSG00000060971'}	0.0246442	optimal	1
{'ENSG00000060982'}	0.0244398	optimal	0.991708
{'ENSG00000061918'}	0.0246442	optimal	1
{'ENSG00000061938'}	0.0246442	optimal	1
{'ENSG00000062282'}	0.0246442	optimal	1
{'ENSG00000062485'}	0	optimal	0
{'ENSG00000062524'}	0.0246442	optimal	1
{'ENSG00000062822'}	0.0246442	optimal	1
{'ENSG00000063176'}	0.0246442	optimal	1
{'ENSG00000063601'}	0.0246442	optimal	1
{'ENSG00000063854'}	0.0246442	optimal	1
{'ENSG00000064225'}	0.0246442	optimal	1
{'ENSG00000064270'}	0.0246442	optimal	1
{'ENSG00000064393'}	0.0246442	optimal	1
{'ENSG00000064601'}	0.0246442	optimal	1
{'ENSG00000064651'}	0.0246442	optimal	1
{'ENSG00000064655'}	0.0246442	optimal	1
{'ENSG00000064763'}	0.0246442	optimal	1
{'ENSG00000065154'}	0.0245829	optimal	0.997513
{'ENSG00000065243'}	0.0246442	optimal	1
{'ENSG00000065357'}	0.0246442	optimal	1
{'ENSG00000065361'}	0.0246442	optimal	1
{'ENSG00000065427'}	0	optimal	0
{'ENSG00000065485'}	0.0246442	optimal	1
{'ENSG00000065518'}	0.0208208	optimal	0.844858
{'ENSG00000065534'}	0.0246442	optimal	1
{'ENSG00000065559'}	0.0246442	optimal	1
{'ENSG00000065613'}	0.0246442	optimal	1
{'ENSG00000065615'}	0.0246442	optimal	1
{'ENSG00000065621'}	0.0246442	optimal	1
{'ENSG00000065675'}	0.0246442	optimal	1
{'ENSG00000065833'}	0.0246442	optimal	1
{'ENSG00000065883'}	0.0246442	optimal	1
{'ENSG00000065911'}	0.0246442	optimal	1
{'ENSG00000065923'}	0.0246442	optimal	1
{'ENSG00000065989'}	0.0246442	optimal	1
{'ENSG00000066056'}	0.0246442	optimal	1
{'ENSG00000066230'}	0.0246442	optimal	1
{'ENSG00000066322'}	0.0246442	optimal	1
{'ENSG00000066379'}	0	optimal	0
{'ENSG00000066468'}	0.0246442	optimal	1
{'ENSG00000066651'}	0.0246442	optimal	1
{'ENSG00000066813'}	0.0246442	optimal	1
{'ENSG00000066926'}	0.0246442	optimal	1
{'ENSG00000067057'}	0.0246442	optimal	1
{'ENSG00000067064'}	0.0246442	optimal	1
{'ENSG00000067113'}	0.0246442	optimal	1
{'ENSG00000067177'}	0.0246442	optimal	1
{'ENSG00000067225'}	0.0246442	optimal	1
{'ENSG00000067365'}	0.0246442	optimal	1
{'ENSG00000067606'}	0.0246442	optimal	1
{'ENSG00000067829'}	0.0246442	optimal	1
{'ENSG00000067840'}	0.0246442	optimal	1
{'ENSG00000067842'}	0.0246442	optimal	1
{'ENSG00000067900'}	0.0246442	optimal	1
{'ENSG00000067992'}	0.0246442	optimal	1
{'ENSG00000068001'}	0.0246442	optimal	1
{'ENSG00000068078'}	0.0246442	optimal	1
{'ENSG00000068120'}	0	optimal	0
{'ENSG00000068308'}	0.0246442	optimal	1
{'ENSG00000068366'}	0.0246442	optimal	1
{'ENSG00000068383'}	0.0246442	optimal	1
{'ENSG00000068438'}	0.0246442	optimal	1
{'ENSG00000068650'}	0.0246442	optimal	1
{'ENSG00000068654'}	0	optimal	0
{'ENSG00000068745'}	0.0246442	optimal	1
{'ENSG00000068903'}	0.0246442	optimal	1
{'ENSG00000068976'}	0.0246442	optimal	1
{'ENSG00000069020'}	0.0246442	optimal	1
{'ENSG00000069248'}	0	optimal	0
{'ENSG00000069431'}	0.0246442	optimal	1
{'ENSG00000069535'}	0.0246442	optimal	1
{'ENSG00000069667'}	0.0246442	optimal	1
{'ENSG00000069764'}	0.0246442	optimal	1
{'ENSG00000069849'}	0.0246442	optimal	1
{'ENSG00000069869'}	0.0246442	optimal	1
{'ENSG00000069943'}	0.0246442	optimal	1
{'ENSG00000069956'}	0.0246442	optimal	1
{'ENSG00000070019'}	0.0246442	optimal	1
{'ENSG00000070159'}	0.0246442	optimal	1
{'ENSG00000070214'}	0.0246442	optimal	1
{'ENSG00000070423'}	0.0246442	optimal	1
{'ENSG00000070501'}	0.0246442	optimal	1
{'ENSG00000070526'}	0.0246442	optimal	1
{'ENSG00000070610'}	0.0246442	optimal	1
{'ENSG00000070614'}	0.0246442	optimal	1
{'ENSG00000070669'}	0	optimal	0
{'ENSG00000070731'}	0.0246442	optimal	1
{'ENSG00000070748'}	0.0246442	optimal	1
{'ENSG00000070759'}	0.0246442	optimal	1
{'ENSG00000070770'}	0.0246442	optimal	1
{'ENSG00000070778'}	0.0246442	optimal	1
{'ENSG00000070808'}	0.0246442	optimal	1
{'ENSG00000070886'}	0.0246442	optimal	1
{'ENSG00000070915'}	0.0246442	optimal	1
{'ENSG00000070950'}	0.0246442	optimal	1
{'ENSG00000070961'}	0.0246442	optimal	1
{'ENSG00000071054'}	0.0246442	optimal	1
{'ENSG00000071073'}	0.0246442	optimal	1
{'ENSG00000071242'}	0.0246442	optimal	1
{'ENSG00000071462'}	0.0246442	optimal	1
{'ENSG00000071553'}	0.0246442	optimal	1
{'ENSG00000071794'}	0.0246442	optimal	1
{'ENSG00000071909'}	0.0246442	optimal	1
{'ENSG00000071967'}	0.0246442	optimal	1
{'ENSG00000072041'}	0.0246442	optimal	1
{'ENSG00000072042'}	0.0246442	optimal	1
{'ENSG00000072062'}	0.0246442	optimal	1
{'ENSG00000072133'}	0.0246442	optimal	1
{'ENSG00000072135'}	0.0246442	optimal	1
{'ENSG00000072195'}	0.0246442	optimal	1
{'ENSG00000072210'}	0.0246442	optimal	1
{'ENSG00000072274'}	0.0246442	optimal	1
{'ENSG00000072310'}	0.0246442	optimal	1
{'ENSG00000072401'}	0.0246442	optimal	1
{'ENSG00000072506'}	0.0246016	optimal	0.998273
{'ENSG00000072518'}	0.0246442	optimal	1
{'ENSG00000072609'}	0.0246442	optimal	1
{'ENSG00000072657'}	0.0246442	optimal	1
{'ENSG00000072682'}	0.0246442	optimal	1
{'ENSG00000072756'}	0.0246442	optimal	1
{'ENSG00000072778'}	0.0246442	optimal	1
{'ENSG00000072786'}	0.0246442	optimal	1
{'ENSG00000073060'}	0.0246442	optimal	1
{'ENSG00000073417'}	0.0246442	optimal	1
{'ENSG00000073578'}	0.0246262	optimal	0.999269
{'ENSG00000073711'}	0.0246442	optimal	1
{'ENSG00000073734'}	0.0246442	optimal	1
{'ENSG00000073737'}	0.0246442	optimal	1
{'ENSG00000073756'}	0.0246442	optimal	1
{'ENSG00000073803'}	0.0246442	optimal	1
{'ENSG00000073849'}	0.0246442	optimal	1
{'ENSG00000074211'}	0.0246442	optimal	1
{'ENSG00000074370'}	0.0246442	optimal	1
{'ENSG00000074410'}	0.0246442	optimal	1
{'ENSG00000074416'}	0.0246442	optimal	1
{'ENSG00000074590'}	0.0246442	optimal	1
{'ENSG00000074621'}	0.0246442	optimal	1
{'ENSG00000074696'}	0.0246442	optimal	1
{'ENSG00000074800'}	0.0246442	optimal	1
{'ENSG00000074803'}	0.0246442	optimal	1
{'ENSG00000074966'}	0.0246442	optimal	1
{'ENSG00000075188'}	0	optimal	0
{'ENSG00000075239'}	0.0246072	optimal	0.9985
{'ENSG00000075413'}	0.0246442	optimal	1
{'ENSG00000075415'}	0.0239366	optimal	0.971288
{'ENSG00000075651'}	0.0246442	optimal	1
{'ENSG00000075673'}	0.0246442	optimal	1
{'ENSG00000075975'}	0.0246442	optimal	1
{'ENSG00000076201'}	0.0246442	optimal	1
{'ENSG00000076258'}	0.0246442	optimal	1
{'ENSG00000076351'}	0	optimal	0
{'ENSG00000076555'}	0.0246442	optimal	1
{'ENSG00000076685'}	0.0246442	optimal	1
{'ENSG00000076984'}	0.0246442	optimal	1
{'ENSG00000077009'}	0.0246442	optimal	1
{'ENSG00000077044'}	0.0246442	optimal	1
{'ENSG00000077152'}	0.0246442	optimal	1
{'ENSG00000077254'}	0.0246442	optimal	1
{'ENSG00000077264'}	0.0246442	optimal	1
{'ENSG00000077463'}	0.0246442	optimal	1
{'ENSG00000077498'}	0.0246442	optimal	1
{'ENSG00000077514'}	0.0246442	optimal	1
{'ENSG00000077721'}	0.0246442	optimal	1
{'ENSG00000077782'}	0.0246442	optimal	1
{'ENSG00000077800'}	0.0246442	optimal	1
{'ENSG00000078061'}	0.0246442	optimal	1
{'ENSG00000078070'}	0.0246442	optimal	1
{'ENSG00000078124'}	0.0246442	optimal	1
{'ENSG00000078140'}	0.0246442	optimal	1
{'ENSG00000078142'}	0.0246442	optimal	1
{'ENSG00000078237'}	0.0246442	optimal	1
{'ENSG00000078269'}	0.0246442	optimal	1
{'ENSG00000078295'}	0.0246442	optimal	1
{'ENSG00000078747'}	0.0246442	optimal	1
{'ENSG00000078967'}	0.0246442	optimal	1
{'ENSG00000079150'}	0.0246442	optimal	1
{'ENSG00000079215'}	0.0246442	optimal	1
{'ENSG00000079277'}	0.0246442	optimal	1
{'ENSG00000079335'}	0.0246442	optimal	1
{'ENSG00000079393'}	0.0246442	optimal	1
{'ENSG00000079435'}	0.0246442	optimal	1
{'ENSG00000079459'}	0	optimal	0
{'ENSG00000079462'}	0.0246442	optimal	1
{'ENSG00000079739'}	0.0246442	optimal	1
{'ENSG00000079805'}	0.0246442	optimal	1
{'ENSG00000079931'}	0.0246442	optimal	1
{'ENSG00000080031'}	0.0246442	optimal	1
{'ENSG00000080166'}	0.0246442	optimal	1
{'ENSG00000080224'}	0.0246442	optimal	1
{'ENSG00000080493'}	0.0246442	optimal	1
{'ENSG00000080511'}	0.0246442	optimal	1
{'ENSG00000080802'}	0.0246442	optimal	1
{'ENSG00000080819'}	0.0246442	optimal	1
{'ENSG00000080823'}	0.0246442	optimal	1
{'ENSG00000081181'}	0.0246442	optimal	1
{'ENSG00000081237'}	0.0246442	optimal	1
{'ENSG00000081320'}	0.0246442	optimal	1
{'ENSG00000081377'}	0.0246442	optimal	1
{'ENSG00000081479'}	0.0246442	optimal	1
{'ENSG00000081721'}	0.0246442	optimal	1
{'ENSG00000081760'}	0.0246442	optimal	1
{'ENSG00000081800'}	0.0246442	optimal	1
{'ENSG00000081913'}	0.0246442	optimal	1
{'ENSG00000081923'}	0.0246442	optimal	1
{'ENSG00000082014'}	0.0246442	optimal	1
{'ENSG00000082212'}	0.0246442	optimal	1
{'ENSG00000082996'}	0.0246442	optimal	1
{'ENSG00000083123'}	0.0246442	optimal	1
{'ENSG00000083168'}	0.0246442	optimal	1
{'ENSG00000083223'}	0.0246442	optimal	1
{'ENSG00000083290'}	0.0246442	optimal	1
{'ENSG00000083444'}	0.0246442	optimal	1
{'ENSG00000083720'}	0.0246442	optimal	1
{'ENSG00000083799'}	0.0246442	optimal	1
{'ENSG00000083807'}	0.0246442	optimal	1
{'ENSG00000084072'}	0.0246442	optimal	1
{'ENSG00000084073'}	0.0246442	optimal	1
{'ENSG00000084090'}	0.0246442	optimal	1
{'ENSG00000084110'}	0.0244644	optimal	0.992704
{'ENSG00000084112'}	0.0246442	optimal	1
{'ENSG00000084207'}	0.0246442	optimal	1
{'ENSG00000084453'}	0.0246442	optimal	1
{'ENSG00000084674'}	0.0246442	optimal	1
{'ENSG00000084676'}	0.0246442	optimal	1
{'ENSG00000084754'}	0.0246016	optimal	0.998273
{'ENSG00000084774'}	-3.40006e-11	optimal	-1.37966e-09
{'ENSG00000085231'}	0.0246442	optimal	1
{'ENSG00000085377'}	0.0246442	optimal	1
{'ENSG00000085382'}	0.0246442	optimal	1
{'ENSG00000085415'}	0	optimal	0
{'ENSG00000085511'}	0.0246442	optimal	1
{'ENSG00000085563'}	0.0246442	optimal	1
{'ENSG00000085662'}	0.0246442	optimal	1
{'ENSG00000085871'}	0.0246442	optimal	1
{'ENSG00000085982'}	0.0246442	optimal	1
{'ENSG00000085998'}	0.0246442	optimal	1
{'ENSG00000086015'}	0.0246442	optimal	1
{'ENSG00000086062'}	0.0246442	optimal	1
{'ENSG00000086159'}	0.0246442	optimal	1
{'ENSG00000086232'}	0.0246442	optimal	1
{'ENSG00000086475'}	0.0246442	optimal	1
{'ENSG00000086544'}	0.0246442	optimal	1
{'ENSG00000086696'}	0.0246442	optimal	1
{'ENSG00000086717'}	0.0246442	optimal	1
{'ENSG00000086758'}	0.0246442	optimal	1
{'ENSG00000086848'}	0.0246442	optimal	1
{'ENSG00000087008'}	0.0246442	optimal	1
{'ENSG00000087053'}	0.0246442	optimal	1
{'ENSG00000087076'}	0.0246442	optimal	1
{'ENSG00000087085'}	0.0246442	optimal	1
{'ENSG00000087095'}	0.0246442	optimal	1
{'ENSG00000087111'}	0.0246442	optimal	1
{'ENSG00000087157'}	0	optimal	0
{'ENSG00000087253'}	0.0246442	optimal	1
{'ENSG00000087299'}	0.0246442	optimal	1
{'ENSG00000087470'}	0.0246442	optimal	1
{'ENSG00000087586'}	0.0246442	optimal	1
{'ENSG00000087995'}	0.0246442	optimal	1
{'ENSG00000088002'}	0.0246442	optimal	1
{'ENSG00000088035'}	0.0246442	optimal	1
{'ENSG00000088179'}	0.0246442	optimal	1
{'ENSG00000088305'}	0.0246442	optimal	1
{'ENSG00000088386'}	0.0246442	optimal	1
{'ENSG00000088451'}	0.0246442	optimal	1
{'ENSG00000088766'}	0	optimal	0
{'ENSG00000088826'}	0.0246442	optimal	1
{'ENSG00000088832'}	0.0246442	optimal	1
{'ENSG00000089022'}	0.0246442	optimal	1
{'ENSG00000089057'}	0.0246442	optimal	1
{'ENSG00000089060'}	0.0246442	optimal	1
{'ENSG00000089234'}	0.0246442	optimal	1
{'ENSG00000089250'}	0.0246442	optimal	1
{'ENSG00000089472'}	0.0246442	optimal	1
{'ENSG00000089597'}	0.0246442	optimal	1
{'ENSG00000090013'}	0.0246442	optimal	1
{'ENSG00000090020'}	0.0246442	optimal	1
{'ENSG00000090054'}	0	optimal	0
{'ENSG00000090060'}	0.0246442	optimal	1
{'ENSG00000090266'}	0.0208208	optimal	0.844858
{'ENSG00000090376'}	0.0246442	optimal	1
{'ENSG00000090402'}	0.0246442	optimal	1
{'ENSG00000090432'}	0.0246442	optimal	1
{'ENSG00000090661'}	0.0246442	optimal	1
{'ENSG00000090686'}	0.0246442	optimal	1
{'ENSG00000090857'}	0.0246442	optimal	1
{'ENSG00000090861'}	0	optimal	0
{'ENSG00000090971'}	0.0246442	optimal	1
{'ENSG00000091137'}	0.0246442	optimal	1
{'ENSG00000091138'}	0.0246442	optimal	1
{'ENSG00000091140'}	0.0235076	optimal	0.953881
{'ENSG00000091436'}	0.0246442	optimal	1
{'ENSG00000091483'}	0.0245426	optimal	0.995879
{'ENSG00000091664'}	0.0246442	optimal	1
{'ENSG00000091704'}	0.0246442	optimal	1
{'ENSG00000092009'}	0.0246442	optimal	1
{'ENSG00000092068'}	0.0246442	optimal	1
{'ENSG00000092098'}	0.0246442	optimal	1
{'ENSG00000092148'}	0.0246442	optimal	1
{'ENSG00000092295'}	0.0246442	optimal	1
{'ENSG00000092439'}	0.0246442	optimal	1
{'ENSG00000092445'}	0.0246442	optimal	1
{'ENSG00000092529'}	0.0246442	optimal	1
{'ENSG00000092621'}	0.0246442	optimal	1
{'ENSG00000092964'}	0.0246442	optimal	1
{'ENSG00000093000'}	0	optimal	0
{'ENSG00000093010'}	0.0246442	optimal	1
{'ENSG00000093072'}	0.0246442	optimal	1
{'ENSG00000093134'}	0.0246442	optimal	1
{'ENSG00000093217'}	0.0246442	optimal	1
{'ENSG00000094841'}	0.0246442	optimal	1
{'ENSG00000094914'}	0	optimal	0
{'ENSG00000094963'}	0.0246442	optimal	1
{'ENSG00000095015'}	0.0246442	optimal	1
{'ENSG00000095059'}	0.0246442	optimal	1
{'ENSG00000095139'}	0.0246442	optimal	1
{'ENSG00000095303'}	0.0246442	optimal	1
{'ENSG00000095319'}	0	optimal	0
{'ENSG00000095321'}	0.0246442	optimal	1
{'ENSG00000095380'}	0.0246442	optimal	1
{'ENSG00000095464'}	0.0246442	optimal	1
{'ENSG00000095596'}	0	optimal	0
{'ENSG00000095777'}	0.0246442	optimal	1
{'ENSG00000095917'}	0.0246442	optimal	1
{'ENSG00000096006'}	0.0246442	optimal	1
{'ENSG00000096060'}	0.0246442	optimal	1
{'ENSG00000096063'}	0.0246442	optimal	1
{'ENSG00000096717'}	0.0246442	optimal	1
{'ENSG00000096968'}	0.0246442	optimal	1
{'ENSG00000097007'}	0.0246442	optimal	1
{'ENSG00000097021'}	0.0246442	optimal	1
{'ENSG00000097033'}	0.0246442	optimal	1
{'ENSG00000097046'}	0.0246442	optimal	1
{'ENSG00000099194'}	0.0246442	optimal	1
{'ENSG00000099308'}	0.0246442	optimal	1
{'ENSG00000099377'}	0.0246442	optimal	1
{'ENSG00000099381'}	0.0246442	optimal	1
{'ENSG00000099624'}	0.0215078	optimal	0.872733
{'ENSG00000099785'}	0.0246442	optimal	1
{'ENSG00000099795'}	0.0208208	optimal	0.844858
{'ENSG00000099797'}	0.0246442	optimal	1
{'ENSG00000099804'}	0.0246442	optimal	1
{'ENSG00000099810'}	0.0246442	optimal	1
{'ENSG00000099817'}	0	optimal	0
{'ENSG00000099821'}	0	optimal	0
{'ENSG00000099875'}	0.0246442	optimal	1
{'ENSG00000099904'}	0.0246442	optimal	1
{'ENSG00000099984'}	0.0246442	optimal	1
{'ENSG00000099998'}	0.0246442	optimal	1
{'ENSG00000100023'}	0.0246442	optimal	1
{'ENSG00000100024'}	0.0246442	optimal	1
{'ENSG00000100030'}	0.0246442	optimal	1
{'ENSG00000100031'}	0.0246442	optimal	1
{'ENSG00000100033'}	0.0246442	optimal	1
{'ENSG00000100034'}	0.0246442	optimal	1
{'ENSG00000100075'}	0.0246442	optimal	1
{'ENSG00000100077'}	0.0246442	optimal	1
{'ENSG00000100078'}	0.0246442	optimal	1
{'ENSG00000100092'}	0.0246442	optimal	1
{'ENSG00000100101'}	0.0246442	optimal	1
{'ENSG00000100116'}	0.0246442	optimal	1
{'ENSG00000100121'}	0.0246442	optimal	1
{'ENSG00000100142'}	0	optimal	0
{'ENSG00000100156'}	0.0246442	optimal	1
{'ENSG00000100170'}	0.0246442	optimal	1
{'ENSG00000100197'}	0.0246442	optimal	1
{'ENSG00000100243'}	0.0246442	optimal	1
{'ENSG00000100253'}	0.0246442	optimal	1
{'ENSG00000100288'}	0.0246442	optimal	1
{'ENSG00000100292'}	0.0246442	optimal	1
{'ENSG00000100294'}	0.0246442	optimal	1
{'ENSG00000100299'}	0.0246442	optimal	1
{'ENSG00000100330'}	0.0246442	optimal	1
{'ENSG00000100344'}	0.0246442	optimal	1
{'ENSG00000100348'}	0.0246442	optimal	1
{'ENSG00000100354'}	0.0246442	optimal	1
{'ENSG00000100372'}	0.0246442	optimal	1
{'ENSG00000100393'}	0.0246442	optimal	1
{'ENSG00000100412'}	0.0246442	optimal	1
{'ENSG00000100413'}	0	optimal	0
{'ENSG00000100416'}	0.0246442	optimal	1
{'ENSG00000100417'}	0.0246442	optimal	1
{'ENSG00000100422'}	0.0246442	optimal	1
{'ENSG00000100442'}	0.0246442	optimal	1
{'ENSG00000100448'}	0.0246442	optimal	1
{'ENSG00000100462'}	0.0246442	optimal	1
{'ENSG00000100479'}	0.0246442	optimal	1
{'ENSG00000100483'}	0.0246442	optimal	1
{'ENSG00000100490'}	0.0246442	optimal	1
{'ENSG00000100504'}	0.0246442	optimal	1
{'ENSG00000100522'}	0	optimal	0
{'ENSG00000100526'}	0.0246442	optimal	1
{'ENSG00000100554'}	0.0246442	optimal	1
{'ENSG00000100564'}	0.0246442	optimal	1
{'ENSG00000100577'}	0.0246442	optimal	1
{'ENSG00000100596'}	0	optimal	0
{'ENSG00000100600'}	0.0246442	optimal	1
{'ENSG00000100605'}	0.0246442	optimal	1
{'ENSG00000100614'}	0.0246442	optimal	1
{'ENSG00000100626'}	0.0246442	optimal	1
{'ENSG00000100644'}	0.0246442	optimal	1
{'ENSG00000100652'}	0.0246442	optimal	1
{'ENSG00000100678'}	0.0246442	optimal	1
{'ENSG00000100714'}	0.0245146	optimal	0.994741
{'ENSG00000100749'}	0.0246442	optimal	1
{'ENSG00000100784'}	0.0246442	optimal	1
{'ENSG00000100814'}	0.0246442	optimal	1
{'ENSG00000100865'}	0.0246442	optimal	1
{'ENSG00000100867'}	0.0246442	optimal	1
{'ENSG00000100889'}	0.0246442	optimal	1
{'ENSG00000100938'}	0.0246442	optimal	1
{'ENSG00000100979'}	0.0246442	optimal	1
{'ENSG00000100983'}	0	optimal	0
{'ENSG00000100994'}	0.0246442	optimal	1
{'ENSG00000100997'}	0.0246442	optimal	1
{'ENSG00000101049'}	0.0246442	optimal	1
{'ENSG00000101109'}	0.0246442	optimal	1
{'ENSG00000101146'}	0	optimal	0
{'ENSG00000101160'}	0.0246442	optimal	1
{'ENSG00000101187'}	0.0246442	optimal	1
{'ENSG00000101210'}	0.0246442	optimal	1
{'ENSG00000101213'}	0.0246442	optimal	1
{'ENSG00000101224'}	0.0246442	optimal	1
{'ENSG00000101247'}	0.0246442	optimal	1
{'ENSG00000101255'}	0.0246442	optimal	1
{'ENSG00000101266'}	0.0246442	optimal	1
{'ENSG00000101276'}	0.0246442	optimal	1
{'ENSG00000101290'}	0.0246442	optimal	1
{'ENSG00000101306'}	0.0246442	optimal	1
{'ENSG00000101323'}	0.0246442	optimal	1
{'ENSG00000101333'}	0.0246442	optimal	1
{'ENSG00000101336'}	0.0246442	optimal	1
{'ENSG00000101349'}	0.0246442	optimal	1
{'ENSG00000101365'}	0.0246442	optimal	1
{'ENSG00000101438'}	0.0246442	optimal	1
{'ENSG00000101444'}	0.0246442	optimal	1
{'ENSG00000101464'}	0.0246442	optimal	1
{'ENSG00000101473'}	0.0246442	optimal	1
{'ENSG00000101557'}	0.0246442	optimal	1
{'ENSG00000101558'}	0.0246442	optimal	1
{'ENSG00000101574'}	0.0246442	optimal	1
{'ENSG00000101577'}	0.0246442	optimal	1
{'ENSG00000101638'}	0.0246442	optimal	1
{'ENSG00000101654'}	0.0246442	optimal	1
{'ENSG00000101670'}	0.0246442	optimal	1
{'ENSG00000101695'}	0.0246442	optimal	1
{'ENSG00000101751'}	0.0246442	optimal	1
{'ENSG00000101752'}	0.0246442	optimal	1
{'ENSG00000101782'}	0.0246442	optimal	1
{'ENSG00000101846'}	0.0246442	optimal	1
{'ENSG00000101849'}	0.0246442	optimal	1
{'ENSG00000101868'}	0.0246442	optimal	1
{'ENSG00000101871'}	0.0246442	optimal	1
{'ENSG00000101890'}	0.0246442	optimal	1
{'ENSG00000101892'}	0.0246442	optimal	1
{'ENSG00000101901'}	0.0246442	optimal	1
{'ENSG00000101911'}	0.0246442	optimal	1
{'ENSG00000101945'}	0.0246442	optimal	1
{'ENSG00000101974'}	0.0246442	optimal	1
{'ENSG00000101986'}	0.0246442	optimal	1
{'ENSG00000102010'}	0.0246442	optimal	1
{'ENSG00000102030'}	0.0246442	optimal	1
{'ENSG00000102032'}	0.0246442	optimal	1
{'ENSG00000102043'}	0.0246442	optimal	1
{'ENSG00000102078'}	0.0246442	optimal	1
{'ENSG00000102096'}	0.0246442	optimal	1
{'ENSG00000102100'}	0.0246442	optimal	1
{'ENSG00000102125'}	0.0246442	optimal	1
{'ENSG00000102144'}	0.0246442	optimal	1
{'ENSG00000102172'}	0.0246442	optimal	1
{'ENSG00000102225'}	0.0246442	optimal	1
{'ENSG00000102226'}	0.0246442	optimal	1
{'ENSG00000102230'}	0.0246442	optimal	1
{'ENSG00000102309'}	0.0246442	optimal	1
{'ENSG00000102312'}	0.0246442	optimal	1
{'ENSG00000102383'}	0.0246442	optimal	1
{'ENSG00000102393'}	0.0246442	optimal	1
{'ENSG00000102572'}	0.0246442	optimal	1
{'ENSG00000102575'}	0.0246442	optimal	1
{'ENSG00000102595'}	0.0246442	optimal	1
{'ENSG00000102699'}	0.0246442	optimal	1
{'ENSG00000102743'}	0.0246442	optimal	1
{'ENSG00000102755'}	0.0246442	optimal	1
{'ENSG00000102780'}	0.0246442	optimal	1
{'ENSG00000102858'}	0.0246442	optimal	1
{'ENSG00000102882'}	0.0246442	optimal	1
{'ENSG00000102893'}	0.0246442	optimal	1
{'ENSG00000102900'}	0	optimal	0
{'ENSG00000102967'}	0	optimal	0
{'ENSG00000102978'}	0	optimal	0
{'ENSG00000103024'}	0.0246442	optimal	1
{'ENSG00000103037'}	0.0246442	optimal	1
{'ENSG00000103044'}	0.0246442	optimal	1
{'ENSG00000103056'}	0.0246442	optimal	1
{'ENSG00000103064'}	0.0246442	optimal	1
{'ENSG00000103066'}	0.0246442	optimal	1
{'ENSG00000103150'}	0.0246442	optimal	1
{'ENSG00000103174'}	0.0246442	optimal	1
{'ENSG00000103194'}	0.0246442	optimal	1
{'ENSG00000103202'}	0.0246442	optimal	1
{'ENSG00000103222'}	0.0246442	optimal	1
{'ENSG00000103253'}	0.0246442	optimal	1
{'ENSG00000103257'}	0.0246442	optimal	1
{'ENSG00000103266'}	0.0246442	optimal	1
{'ENSG00000103275'}	0.0246442	optimal	1
{'ENSG00000103375'}	0.0246442	optimal	1
{'ENSG00000103404'}	0.0246442	optimal	1
{'ENSG00000103415'}	0.0246442	optimal	1
{'ENSG00000103485'}	0.0246442	optimal	1
{'ENSG00000103489'}	0.0246442	optimal	1
{'ENSG00000103502'}	0.0246442	optimal	1
{'ENSG00000103507'}	0.0246442	optimal	1
{'ENSG00000103510'}	0.0246442	optimal	1
{'ENSG00000103546'}	0.0246442	optimal	1
{'ENSG00000103549'}	0.0246442	optimal	1
{'ENSG00000103569'}	0.0246442	optimal	1
{'ENSG00000103653'}	0.0246442	optimal	1
{'ENSG00000103657'}	0.0246442	optimal	1
{'ENSG00000103707'}	0.0246442	optimal	1
{'ENSG00000103740'}	0.0246442	optimal	1
{'ENSG00000103811'}	0.0246442	optimal	1
{'ENSG00000103876'}	0.0246442	optimal	1
{'ENSG00000104044'}	0.0246442	optimal	1
{'ENSG00000104055'}	0.0246442	optimal	1
{'ENSG00000104205'}	0.0246442	optimal	1
{'ENSG00000104219'}	0.0246442	optimal	1
{'ENSG00000104267'}	0.0246442	optimal	1
{'ENSG00000104312'}	0.0246442	optimal	1
{'ENSG00000104313'}	0.0246442	optimal	1
{'ENSG00000104325'}	0.0246442	optimal	1
{'ENSG00000104331'}	0.0246442	optimal	1
{'ENSG00000104343'}	0.0246442	optimal	1
{'ENSG00000104365'}	0.0246442	optimal	1
{'ENSG00000104375'}	0.0246442	optimal	1
{'ENSG00000104517'}	0.0246442	optimal	1
{'ENSG00000104522'}	0.0246442	optimal	1
{'ENSG00000104524'}	0.0246442	optimal	1
{'ENSG00000104549'}	0	optimal	0
{'ENSG00000104635'}	0.0246442	optimal	1
{'ENSG00000104687'}	0.0246442	optimal	1
{'ENSG00000104695'}	0.0246442	optimal	1
{'ENSG00000104723'}	0.0246442	optimal	1
{'ENSG00000104763'}	0.0246442	optimal	1
{'ENSG00000104774'}	0.0246442	optimal	1
{'ENSG00000104808'}	0.0246442	optimal	1
{'ENSG00000104812'}	0.0246442	optimal	1
{'ENSG00000104814'}	0.0246442	optimal	1
{'ENSG00000104823'}	0.0246442	optimal	1
{'ENSG00000104879'}	0.0246442	optimal	1
{'ENSG00000104885'}	0.0246442	optimal	1
{'ENSG00000104888'}	0.0246442	optimal	1
{'ENSG00000104907'}	0.0246442	optimal	1
{'ENSG00000104936'}	0.0246442	optimal	1
{'ENSG00000104951'}	0.0246442	optimal	1
{'ENSG00000105053'}	0.0246442	optimal	1
{'ENSG00000105143'}	0.0246442	optimal	1
{'ENSG00000105146'}	0.0246442	optimal	1
{'ENSG00000105198'}	0.0246442	optimal	1
{'ENSG00000105202'}	0.0246442	optimal	1
{'ENSG00000105204'}	0.0246442	optimal	1
{'ENSG00000105205'}	0.0246442	optimal	1
{'ENSG00000105220'}	0.0222415	optimal	0.902507
{'ENSG00000105221'}	0.0246442	optimal	1
{'ENSG00000105223'}	0.0246442	optimal	1
{'ENSG00000105254'}	0.0246442	optimal	1
{'ENSG00000105258'}	0	optimal	0
{'ENSG00000105281'}	0.0246442	optimal	1
{'ENSG00000105287'}	0.0246442	optimal	1
{'ENSG00000105355'}	0.0246442	optimal	1
{'ENSG00000105379'}	0.0246442	optimal	1
{'ENSG00000105397'}	0.0246442	optimal	1
{'ENSG00000105398'}	0.0246442	optimal	1
{'ENSG00000105409'}	0.0246442	optimal	1
{'ENSG00000105426'}	0.0246442	optimal	1
{'ENSG00000105499'}	0.0246442	optimal	1
{'ENSG00000105509'}	0.0246442	optimal	1
{'ENSG00000105516'}	0.0246442	optimal	1
{'ENSG00000105520'}	0.0246442	optimal	1
{'ENSG00000105552'}	0.0246442	optimal	1
{'ENSG00000105568'}	0.0246442	optimal	1
{'ENSG00000105607'}	0.0246016	optimal	0.998273
{'ENSG00000105613'}	0.0246442	optimal	1
{'ENSG00000105639'}	0.0246442	optimal	1
{'ENSG00000105641'}	0.0246442	optimal	1
{'ENSG00000105647'}	0.0246442	optimal	1
{'ENSG00000105650'}	0.0246442	optimal	1
{'ENSG00000105655'}	0.00591156	optimal	0.239877
{'ENSG00000105669'}	0.0246442	optimal	1
{'ENSG00000105675'}	0.0246442	optimal	1
{'ENSG00000105679'}	0.0246442	optimal	1
{'ENSG00000105701'}	0.0246442	optimal	1
{'ENSG00000105810'}	0.0246442	optimal	1
{'ENSG00000105835'}	0.0246442	optimal	1
{'ENSG00000105851'}	0.0246442	optimal	1
{'ENSG00000105852'}	0.0246442	optimal	1
{'ENSG00000105854'}	0.0246442	optimal	1
{'ENSG00000105879'}	0.0246442	optimal	1
{'ENSG00000105929'}	0.0246442	optimal	1
{'ENSG00000105939'}	0.0246442	optimal	1
{'ENSG00000105953'}	0.0245679	optimal	0.996904
{'ENSG00000105976'}	0.0246442	optimal	1
{'ENSG00000106049'}	0.0246442	optimal	1
{'ENSG00000106080'}	0.0246442	optimal	1
{'ENSG00000106105'}	0	optimal	0
{'ENSG00000106123'}	0.0246442	optimal	1
{'ENSG00000106258'}	0.0246442	optimal	1
{'ENSG00000106278'}	0.0246442	optimal	1
{'ENSG00000106302'}	0.0246442	optimal	1
{'ENSG00000106304'}	0.0246442	optimal	1
{'ENSG00000106346'}	0.0246442	optimal	1
{'ENSG00000106348'}	0.0246442	optimal	1
{'ENSG00000106384'}	0.0246442	optimal	1
{'ENSG00000106392'}	0.0246442	optimal	1
{'ENSG00000106397'}	0.0246442	optimal	1
{'ENSG00000106459'}	0.0246442	optimal	1
{'ENSG00000106462'}	0.0246442	optimal	1
{'ENSG00000106605'}	0.0246442	optimal	1
{'ENSG00000106617'}	0.0246442	optimal	1
{'ENSG00000106628'}	0.0246442	optimal	1
{'ENSG00000106633'}	0.0246442	optimal	1
{'ENSG00000106636'}	0.0246442	optimal	1
{'ENSG00000106648'}	0.0246442	optimal	1
{'ENSG00000106683'}	0.0246442	optimal	1
{'ENSG00000106688'}	0.0246442	optimal	1
{'ENSG00000106733'}	0.0246442	optimal	1
{'ENSG00000106799'}	0.0246442	optimal	1
{'ENSG00000106853'}	0.0246442	optimal	1
{'ENSG00000106976'}	0.0246442	optimal	1
{'ENSG00000106992'}	0.0246442	optimal	1
{'ENSG00000107140'}	0.0246442	optimal	1
{'ENSG00000107159'}	0.0246442	optimal	1
{'ENSG00000107165'}	0.0246442	optimal	1
{'ENSG00000107242'}	0.0246442	optimal	1
{'ENSG00000107317'}	0.0246442	optimal	1
{'ENSG00000107341'}	0.0246442	optimal	1
{'ENSG00000107537'}	0.0246442	optimal	1
{'ENSG00000107611'}	0.0246442	optimal	1
{'ENSG00000107614'}	0.0246442	optimal	1
{'ENSG00000107643'}	0.0246442	optimal	1
{'ENSG00000107669'}	0.0246442	optimal	1
{'ENSG00000107758'}	0.0246442	optimal	1
{'ENSG00000107779'}	0.0246442	optimal	1
{'ENSG00000107789'}	0.0246442	optimal	1
{'ENSG00000107798'}	0.0246442	optimal	1
{'ENSG00000107819'}	0.0246442	optimal	1
{'ENSG00000107854'}	0.0246442	optimal	1
{'ENSG00000107902'}	0.0246442	optimal	1
{'ENSG00000107951'}	0	optimal	0
{'ENSG00000107954'}	0.0246442	optimal	1
{'ENSG00000107968'}	0.0246442	optimal	1
{'ENSG00000108106'}	0.0246442	optimal	1
{'ENSG00000108179'}	0.0246442	optimal	1
{'ENSG00000108242'}	0.0246442	optimal	1
{'ENSG00000108381'}	0.0246442	optimal	1
{'ENSG00000108439'}	0	optimal	0
{'ENSG00000108443'}	0.0246442	optimal	1
{'ENSG00000108468'}	0.0246442	optimal	1
{'ENSG00000108474'}	0.0246442	optimal	1
{'ENSG00000108479'}	0.0246442	optimal	1
{'ENSG00000108515'}	0.0246442	optimal	1
{'ENSG00000108523'}	0.0246442	optimal	1
{'ENSG00000108528'}	0.0246442	optimal	1
{'ENSG00000108559'}	0	optimal	0
{'ENSG00000108576'}	0.0246442	optimal	1
{'ENSG00000108592'}	0.0246442	optimal	1
{'ENSG00000108602'}	0.0246442	optimal	1
{'ENSG00000108773'}	0.0246442	optimal	1
{'ENSG00000108784'}	0.0246442	optimal	1
{'ENSG00000108786'}	0.0246442	optimal	1
{'ENSG00000108799'}	0.0246442	optimal	1
{'ENSG00000108813'}	0.0246442	optimal	1
{'ENSG00000108839'}	0.0246442	optimal	1
{'ENSG00000108846'}	0.0246442	optimal	1
{'ENSG00000108854'}	0.0246442	optimal	1
{'ENSG00000108861'}	0.0246442	optimal	1
{'ENSG00000108932'}	0.0246442	optimal	1
{'ENSG00000108946'}	0.0246442	optimal	1
{'ENSG00000108984'}	0.0246442	optimal	1
{'ENSG00000109065'}	0.0246442	optimal	1
{'ENSG00000109107'}	0.0246442	optimal	1
{'ENSG00000109181'}	0.0246442	optimal	1
{'ENSG00000109189'}	0.0246442	optimal	1
{'ENSG00000109193'}	0.0246442	optimal	1
{'ENSG00000109323'}	0.0246442	optimal	1
{'ENSG00000109332'}	0.0246442	optimal	1
{'ENSG00000109339'}	0.0246442	optimal	1
{'ENSG00000109390'}	0.0208208	optimal	0.844858
{'ENSG00000109424'}	0.0246442	optimal	1
{'ENSG00000109452'}	0.0246442	optimal	1
{'ENSG00000109576'}	0.0215779	optimal	0.87558
{'ENSG00000109586'}	0.0246442	optimal	1
{'ENSG00000109610'}	0.0246442	optimal	1
{'ENSG00000109667'}	0.0246442	optimal	1
{'ENSG00000109685'}	0.0246442	optimal	1
{'ENSG00000109743'}	0.0246442	optimal	1
{'ENSG00000109814'}	0	optimal	0
{'ENSG00000109854'}	0.0246442	optimal	1
{'ENSG00000109861'}	0.0246442	optimal	1
{'ENSG00000109929'}	0.0246442	optimal	1
{'ENSG00000109956'}	0.0246442	optimal	1
{'ENSG00000110013'}	0.0246442	optimal	1
{'ENSG00000110066'}	0.0246442	optimal	1
{'ENSG00000110080'}	0.0246442	optimal	1
{'ENSG00000110090'}	0.0246442	optimal	1
{'ENSG00000110195'}	0.0246442	optimal	1
{'ENSG00000110203'}	0.0246442	optimal	1
{'ENSG00000110243'}	0.0246442	optimal	1
{'ENSG00000110245'}	0.0246442	optimal	1
{'ENSG00000110328'}	0.0246442	optimal	1
{'ENSG00000110344'}	0.0246442	optimal	1
{'ENSG00000110395'}	0.0246442	optimal	1
{'ENSG00000110422'}	0.0246442	optimal	1
{'ENSG00000110435'}	0.0246442	optimal	1
{'ENSG00000110436'}	0.0246442	optimal	1
{'ENSG00000110446'}	0.0246442	optimal	1
{'ENSG00000110536'}	0.0246442	optimal	1
{'ENSG00000110583'}	0.0246442	optimal	1
{'ENSG00000110619'}	0	optimal	0
{'ENSG00000110628'}	0.0246442	optimal	1
{'ENSG00000110713'}	0	optimal	0
{'ENSG00000110717'}	0.0208208	optimal	0.844858
{'ENSG00000110719'}	0.0246442	optimal	1
{'ENSG00000110721'}	0.0246442	optimal	1
{'ENSG00000110786'}	0.0246442	optimal	1
{'ENSG00000110871'}	0.0246442	optimal	1
{'ENSG00000110887'}	0.0246442	optimal	1
{'ENSG00000110911'}	0.0246442	optimal	1
{'ENSG00000110921'}	0	optimal	0
{'ENSG00000110931'}	0.0246442	optimal	1
{'ENSG00000110955'}	0.0215078	optimal	0.872733
{'ENSG00000110958'}	0.0246442	optimal	1
{'ENSG00000111012'}	0.0246442	optimal	1
{'ENSG00000111058'}	0.0246442	optimal	1
{'ENSG00000111077'}	0.0246442	optimal	1
{'ENSG00000111144'}	0.0246442	optimal	1
{'ENSG00000111181'}	0.0246442	optimal	1
{'ENSG00000111218'}	0.0246442	optimal	1
{'ENSG00000111224'}	0.0246442	optimal	1
{'ENSG00000111237'}	0.0246442	optimal	1
{'ENSG00000111261'}	0.0246442	optimal	1
{'ENSG00000111266'}	0.0246442	optimal	1
{'ENSG00000111271'}	0.0246442	optimal	1
{'ENSG00000111275'}	0.0246442	optimal	1
{'ENSG00000111339'}	0.0246442	optimal	1
{'ENSG00000111371'}	0.0246442	optimal	1
{'ENSG00000111445'}	0.0246442	optimal	1
{'ENSG00000111581'}	0	optimal	0
{'ENSG00000111640'}	0.0246442	optimal	1
{'ENSG00000111641'}	0.0246442	optimal	1
{'ENSG00000111666'}	0.0246442	optimal	1
{'ENSG00000111667'}	0.0246442	optimal	1
{'ENSG00000111669'}	0.017299	optimal	0.70195
{'ENSG00000111670'}	0.0246442	optimal	1
{'ENSG00000111674'}	0.0246442	optimal	1
{'ENSG00000111679'}	0.0246442	optimal	1
{'ENSG00000111684'}	0.0246442	optimal	1
{'ENSG00000111696'}	0.0246442	optimal	1
{'ENSG00000111700'}	0.0246442	optimal	1
{'ENSG00000111713'}	0.0246442	optimal	1
{'ENSG00000111716'}	0.0246442	optimal	1
{'ENSG00000111726'}	0.0246442	optimal	1
{'ENSG00000111728'}	0.0246442	optimal	1
{'ENSG00000111732'}	0.0246442	optimal	1
{'ENSG00000111775'}	0.0246442	optimal	1
{'ENSG00000111816'}	0.0246442	optimal	1
{'ENSG00000111817'}	0.0246442	optimal	1
{'ENSG00000111837'}	0.0246442	optimal	1
{'ENSG00000111846'}	0.0246442	optimal	1
{'ENSG00000111880'}	0.0246442	optimal	1
{'ENSG00000111885'}	0.0246442	optimal	1
{'ENSG00000111962'}	0.0246442	optimal	1
{'ENSG00000112053'}	0.0246442	optimal	1
{'ENSG00000112062'}	0.0246442	optimal	1
{'ENSG00000112077'}	0.0246442	optimal	1
{'ENSG00000112079'}	0.0246442	optimal	1
{'ENSG00000112096'}	0.0246442	optimal	1
{'ENSG00000112130'}	0.0246442	optimal	1
{'ENSG00000112144'}	0.0246442	optimal	1
{'ENSG00000112245'}	0.0246442	optimal	1
{'ENSG00000112293'}	0.0246442	optimal	1
{'ENSG00000112294'}	0.0246442	optimal	1
{'ENSG00000112299'}	0.0246442	optimal	1
{'ENSG00000112303'}	0.0246442	optimal	1
{'ENSG00000112304'}	0.0246442	optimal	1
{'ENSG00000112309'}	0.0246442	optimal	1
{'ENSG00000112319'}	0.0246442	optimal	1
{'ENSG00000112337'}	0.0246442	optimal	1
{'ENSG00000112367'}	0.0246442	optimal	1
{'ENSG00000112394'}	0.0246442	optimal	1
{'ENSG00000112425'}	0.0246442	optimal	1
{'ENSG00000112473'}	0.0246442	optimal	1
{'ENSG00000112499'}	0.0246442	optimal	1
{'ENSG00000112541'}	0.0246442	optimal	1
{'ENSG00000112655'}	0.0246442	optimal	1
{'ENSG00000112679'}	0.0246442	optimal	1
{'ENSG00000112695'}	0.0246442	optimal	1
{'ENSG00000112699'}	0.0246442	optimal	1
{'ENSG00000112739'}	0.0246442	optimal	1
{'ENSG00000112742'}	0.0246442	optimal	1
{'ENSG00000112759'}	0.0246442	optimal	1
{'ENSG00000112874'}	0.0246442	optimal	1
{'ENSG00000112893'}	0.0246442	optimal	1
{'ENSG00000112941'}	0.0246442	optimal	1
{'ENSG00000112972'}	0.0235242	optimal	0.954553
{'ENSG00000112981'}	0.0246442	optimal	1
{'ENSG00000112992'}	0.0246442	optimal	1
{'ENSG00000113073'}	0.0246442	optimal	1
{'ENSG00000113083'}	0.0246442	optimal	1
{'ENSG00000113161'}	0	optimal	0
{'ENSG00000113163'}	0.0246442	optimal	1
{'ENSG00000113231'}	0.0246442	optimal	1
{'ENSG00000113240'}	0.0246442	optimal	1
{'ENSG00000113263'}	0.0246442	optimal	1
{'ENSG00000113269'}	0.0246442	optimal	1
{'ENSG00000113273'}	0.0246442	optimal	1
{'ENSG00000113356'}	0.0246442	optimal	1
{'ENSG00000113396'}	0.0246442	optimal	1
{'ENSG00000113407'}	0	optimal	0
{'ENSG00000113448'}	0.0246442	optimal	1
{'ENSG00000113456'}	0.0246442	optimal	1
{'ENSG00000113492'}	0.0246442	optimal	1
{'ENSG00000113504'}	0.0246442	optimal	1
{'ENSG00000113532'}	0.0246442	optimal	1
{'ENSG00000113552'}	0.0246442	optimal	1
{'ENSG00000113569'}	0	optimal	0
{'ENSG00000113575'}	0.0246442	optimal	1
{'ENSG00000113593'}	0.0246442	optimal	1
{'ENSG00000113643'}	0	optimal	0
{'ENSG00000113657'}	0.0246442	optimal	1
{'ENSG00000113712'}	0.0246442	optimal	1
{'ENSG00000113721'}	0.0246442	optimal	1
{'ENSG00000113732'}	0.0246442	optimal	1
{'ENSG00000113790'}	0.0246016	optimal	0.998273
{'ENSG00000113924'}	0.0246442	optimal	1
{'ENSG00000114021'}	0.0246442	optimal	1
{'ENSG00000114054'}	0.0246442	optimal	1
{'ENSG00000114062'}	0.0246442	optimal	1
{'ENSG00000114113'}	0.0246442	optimal	1
{'ENSG00000114115'}	0.0246442	optimal	1
{'ENSG00000114124'}	0.0246442	optimal	1
{'ENSG00000114166'}	0.0246442	optimal	1
{'ENSG00000114200'}	0.0246442	optimal	1
{'ENSG00000114268'}	0.0246442	optimal	1
{'ENSG00000114302'}	0.0246442	optimal	1
{'ENSG00000114316'}	0.0246442	optimal	1
{'ENSG00000114374'}	0.0246442	optimal	1
{'ENSG00000114378'}	0.0246442	optimal	1
{'ENSG00000114423'}	0.0246442	optimal	1
{'ENSG00000114480'}	0.0246442	optimal	1
{'ENSG00000114491'}	0	optimal	0
{'ENSG00000114573'}	0.0246442	optimal	1
{'ENSG00000114670'}	0.0246442	optimal	1
{'ENSG00000114735'}	0.0246442	optimal	1
{'ENSG00000114738'}	0.0246442	optimal	1
{'ENSG00000114739'}	0.0246442	optimal	1
{'ENSG00000114770'}	0.0246442	optimal	1
{'ENSG00000114771'}	0.0246442	optimal	1
{'ENSG00000114786'}	0.0246442	optimal	1
{'ENSG00000114805'}	0.0246442	optimal	1
{'ENSG00000114857'}	0.0246442	optimal	1
{'ENSG00000114902'}	0	optimal	0
{'ENSG00000114904'}	0.0246442	optimal	1
{'ENSG00000114923'}	0.0246442	optimal	1
{'ENSG00000114956'}	0.0246442	optimal	1
{'ENSG00000114982'}	0.0246442	optimal	1
{'ENSG00000114999'}	0.0246442	optimal	1
{'ENSG00000115020'}	0.0246442	optimal	1
{'ENSG00000115085'}	0.0246442	optimal	1
{'ENSG00000115159'}	0.0246442	optimal	1
{'ENSG00000115170'}	0.0246442	optimal	1
{'ENSG00000115241'}	0.0246442	optimal	1
{'ENSG00000115252'}	0.0246442	optimal	1
{'ENSG00000115275'}	0.0246442	optimal	1
{'ENSG00000115286'}	0.0208208	optimal	0.844858
{'ENSG00000115339'}	0.0246442	optimal	1
{'ENSG00000115350'}	0.0246442	optimal	1
{'ENSG00000115361'}	0.0246442	optimal	1
{'ENSG00000115392'}	0.0246442	optimal	1
{'ENSG00000115419'}	0.0246442	optimal	1
{'ENSG00000115421'}	0.0246442	optimal	1
{'ENSG00000115425'}	0.0246442	optimal	1
{'ENSG00000115464'}	0.0246442	optimal	1
{'ENSG00000115488'}	0.0246442	optimal	1
{'ENSG00000115525'}	0.0246442	optimal	1
{'ENSG00000115526'}	0.0246442	optimal	1
{'ENSG00000115556'}	0.0246442	optimal	1
{'ENSG00000115616'}	0.0246442	optimal	1
{'ENSG00000115641'}	0.0246442	optimal	1
{'ENSG00000115652'}	0.0246442	optimal	1
{'ENSG00000115657'}	0	optimal	0
{'ENSG00000115661'}	0.0246442	optimal	1
{'ENSG00000115665'}	0.0246442	optimal	1
{'ENSG00000115677'}	0.0246442	optimal	1
{'ENSG00000115687'}	0.0246442	optimal	1
{'ENSG00000115694'}	0.0246442	optimal	1
{'ENSG00000115705'}	0.0246442	optimal	1
{'ENSG00000115758'}	0.0245671	optimal	0.996873
{'ENSG00000115760'}	0.0246442	optimal	1
{'ENSG00000115825'}	0.0246442	optimal	1
{'ENSG00000115828'}	0.0246442	optimal	1
{'ENSG00000115840'}	0.0246442	optimal	1
{'ENSG00000115850'}	0.0246442	optimal	1
{'ENSG00000115866'}	0	optimal	0
{'ENSG00000115884'}	0.0246442	optimal	1
{'ENSG00000115896'}	0.0246442	optimal	1
{'ENSG00000115902'}	0.0246442	optimal	1
{'ENSG00000115919'}	0.0246442	optimal	1
{'ENSG00000115977'}	0.0246442	optimal	1
{'ENSG00000116005'}	0.0246442	optimal	1
{'ENSG00000116039'}	0.0246442	optimal	1
{'ENSG00000116096'}	0	optimal	0
{'ENSG00000116106'}	0.0246442	optimal	1
{'ENSG00000116120'}	0	optimal	0
{'ENSG00000116133'}	0	optimal	0
{'ENSG00000116141'}	0.0246442	optimal	1
{'ENSG00000116157'}	0.0246442	optimal	1
{'ENSG00000116171'}	0.0246442	optimal	1
{'ENSG00000116199'}	0.0246442	optimal	1
{'ENSG00000116237'}	0.0246442	optimal	1
{'ENSG00000116337'}	0.0246442	optimal	1
{'ENSG00000116353'}	0.0246442	optimal	1
{'ENSG00000116459'}	0.0215078	optimal	0.872733
{'ENSG00000116514'}	0.0246442	optimal	1
{'ENSG00000116539'}	0.0246442	optimal	1
{'ENSG00000116649'}	0.0246442	optimal	1
{'ENSG00000116675'}	0.0246442	optimal	1
{'ENSG00000116704'}	0.0246442	optimal	1
{'ENSG00000116711'}	0.0246442	optimal	1
{'ENSG00000116745'}	0.0246442	optimal	1
{'ENSG00000116748'}	0.0246442	optimal	1
{'ENSG00000116761'}	0.0245926	optimal	0.997908
{'ENSG00000116771'}	0.0246442	optimal	1
{'ENSG00000116783'}	0.0246442	optimal	1
{'ENSG00000116791'}	0.0246442	optimal	1
{'ENSG00000116882'}	0.0246442	optimal	1
{'ENSG00000116906'}	0.0246442	optimal	1
{'ENSG00000116981'}	0.0246442	optimal	1
{'ENSG00000116984'}	0.0246442	optimal	1
{'ENSG00000117009'}	0.0246442	optimal	1
{'ENSG00000117020'}	0.0246442	optimal	1
{'ENSG00000117054'}	0.0246442	optimal	1
{'ENSG00000117069'}	0.0246442	optimal	1
{'ENSG00000117115'}	0.0246442	optimal	1
{'ENSG00000117118'}	0.0246262	optimal	0.999269
{'ENSG00000117143'}	0.0246442	optimal	1
{'ENSG00000117215'}	0.0246442	optimal	1
{'ENSG00000117266'}	0.0246442	optimal	1
{'ENSG00000117305'}	0.0246442	optimal	1
{'ENSG00000117308'}	0.0246442	optimal	1
{'ENSG00000117394'}	0.0246442	optimal	1
{'ENSG00000117410'}	0.0246442	optimal	1
{'ENSG00000117411'}	0.0246442	optimal	1
{'ENSG00000117448'}	0.0246442	optimal	1
{'ENSG00000117450'}	0.0246442	optimal	1
{'ENSG00000117461'}	0.0246442	optimal	1
{'ENSG00000117479'}	0.0246442	optimal	1
{'ENSG00000117480'}	0.0246442	optimal	1
{'ENSG00000117481'}	0.0246442	optimal	1
{'ENSG00000117528'}	0.0246442	optimal	1
{'ENSG00000117543'}	0.0246442	optimal	1
{'ENSG00000117592'}	0.0246442	optimal	1
{'ENSG00000117594'}	0.0246442	optimal	1
{'ENSG00000117598'}	0.0246442	optimal	1
{'ENSG00000117600'}	0.0246442	optimal	1
{'ENSG00000117620'}	0.0246442	optimal	1
{'ENSG00000117643'}	0.0246442	optimal	1
{'ENSG00000117650'}	0.0246442	optimal	1
{'ENSG00000117676'}	0.0246442	optimal	1
{'ENSG00000117682'}	0.0246442	optimal	1
{'ENSG00000117834'}	0.0246442	optimal	1
{'ENSG00000117984'}	0.0246442	optimal	1
{'ENSG00000118017'}	0.0246442	optimal	1
{'ENSG00000118046'}	0.0246442	optimal	1
{'ENSG00000118058'}	0.0246442	optimal	1
{'ENSG00000118094'}	0.0246442	optimal	1
{'ENSG00000118137'}	0.0246442	optimal	1
{'ENSG00000118160'}	0.0246442	optimal	1
{'ENSG00000118276'}	0.0246442	optimal	1
{'ENSG00000118298'}	0.0246442	optimal	1
{'ENSG00000118363'}	0	optimal	0
{'ENSG00000118369'}	0.0246442	optimal	1
{'ENSG00000118402'}	0.0246442	optimal	1
{'ENSG00000118514'}	0.0246442	optimal	1
{'ENSG00000118515'}	0.0246442	optimal	1
{'ENSG00000118518'}	0.0246442	optimal	1
{'ENSG00000118520'}	0.0246442	optimal	1
{'ENSG00000118523'}	0.0246442	optimal	1
{'ENSG00000118596'}	0.0246442	optimal	1
{'ENSG00000118705'}	0.0246442	optimal	1
{'ENSG00000118777'}	0.0246442	optimal	1
{'ENSG00000119013'}	0.0208208	optimal	0.844858
{'ENSG00000119048'}	0.0246442	optimal	1
{'ENSG00000119121'}	0.0246442	optimal	1
{'ENSG00000119125'}	0.0246442	optimal	1
{'ENSG00000119227'}	0.0246442	optimal	1
{'ENSG00000119392'}	0	optimal	0
{'ENSG00000119401'}	0.0246442	optimal	1
{'ENSG00000119408'}	0.0246442	optimal	1
{'ENSG00000119414'}	0.0246442	optimal	1
{'ENSG00000119421'}	0.0208208	optimal	0.844858
{'ENSG00000119514'}	0.0246442	optimal	1
{'ENSG00000119523'}	0.0246442	optimal	1
{'ENSG00000119537'}	0	optimal	0
{'ENSG00000119638'}	0.0246442	optimal	1
{'ENSG00000119640'}	0.0246442	optimal	1
{'ENSG00000119673'}	0.0246442	optimal	1
{'ENSG00000119689'}	0.0242384	optimal	0.983534
{'ENSG00000119711'}	0.0246442	optimal	1
{'ENSG00000119723'}	0	optimal	0
{'ENSG00000119772'}	0.0246442	optimal	1
{'ENSG00000119782'}	0.0246442	optimal	1
{'ENSG00000119899'}	0.0246442	optimal	1
{'ENSG00000119915'}	0.0246442	optimal	1
{'ENSG00000119927'}	0.0246442	optimal	1
{'ENSG00000119938'}	0.0246442	optimal	1
{'ENSG00000120053'}	0.0246442	optimal	1
{'ENSG00000120129'}	0.0246442	optimal	1
{'ENSG00000120137'}	0.0246442	optimal	1
{'ENSG00000120156'}	0.0246442	optimal	1
{'ENSG00000120158'}	0.0246442	optimal	1
{'ENSG00000120253'}	0	optimal	0
{'ENSG00000120254'}	0.0246442	optimal	1
{'ENSG00000120265'}	0.0246442	optimal	1
{'ENSG00000120329'}	0.0246442	optimal	1
{'ENSG00000120437'}	0.0235242	optimal	0.954553
{'ENSG00000120539'}	0.0246442	optimal	1
{'ENSG00000120563'}	0.0246442	optimal	1
{'ENSG00000120697'}	0.0246442	optimal	1
{'ENSG00000120820'}	0.0246442	optimal	1
{'ENSG00000120875'}	0.0246442	optimal	1
{'ENSG00000120899'}	0.0246442	optimal	1
{'ENSG00000120910'}	0.0246442	optimal	1
{'ENSG00000120915'}	0.0246442	optimal	1
{'ENSG00000120942'}	0.0246442	optimal	1
{'ENSG00000120992'}	0.0246442	optimal	1
{'ENSG00000121039'}	0.0246442	optimal	1
{'ENSG00000121053'}	0.0246442	optimal	1
{'ENSG00000121207'}	0.0246442	optimal	1
{'ENSG00000121270'}	0.0246442	optimal	1
{'ENSG00000121281'}	0.0246442	optimal	1
{'ENSG00000121310'}	0.0246442	optimal	1
{'ENSG00000121361'}	0.0246442	optimal	1
{'ENSG00000121481'}	0.0246442	optimal	1
{'ENSG00000121486'}	0.0246442	optimal	1
{'ENSG00000121578'}	0.0246442	optimal	1
{'ENSG00000121579'}	0.0246442	optimal	1
{'ENSG00000121691'}	0.0246442	optimal	1
{'ENSG00000121769'}	0.0246442	optimal	1
{'ENSG00000121851'}	0.0246442	optimal	1
{'ENSG00000121879'}	0.0246442	optimal	1
{'ENSG00000121897'}	0.0246442	optimal	1
{'ENSG00000121900'}	0.0246442	optimal	1
{'ENSG00000121989'}	0.0246442	optimal	1
{'ENSG00000122008'}	0.0246442	optimal	1
{'ENSG00000122025'}	0.0246442	optimal	1
{'ENSG00000122126'}	0.0246442	optimal	1
{'ENSG00000122194'}	0.0246442	optimal	1
{'ENSG00000122218'}	0.0246442	optimal	1
{'ENSG00000122254'}	0.0246442	optimal	1
{'ENSG00000122257'}	0.0246442	optimal	1
{'ENSG00000122390'}	0.0246442	optimal	1
{'ENSG00000122435'}	0.0246442	optimal	1
{'ENSG00000122484'}	0.0246442	optimal	1
{'ENSG00000122642'}	0.0246442	optimal	1
{'ENSG00000122643'}	0.0246442	optimal	1
{'ENSG00000122678'}	0.0246442	optimal	1
{'ENSG00000122687'}	0.0246442	optimal	1
{'ENSG00000122729'}	0.0246442	optimal	1
{'ENSG00000122787'}	0.0246442	optimal	1
{'ENSG00000122824'}	0.0246442	optimal	1
{'ENSG00000122863'}	0.0246442	optimal	1
{'ENSG00000122884'}	0.0246442	optimal	1
{'ENSG00000122912'}	0.0246442	optimal	1
{'ENSG00000122966'}	0.0246442	optimal	1
{'ENSG00000122971'}	0.0246442	optimal	1
{'ENSG00000123124'}	0.0246442	optimal	1
{'ENSG00000123130'}	0.0246442	optimal	1
{'ENSG00000123143'}	0.0246442	optimal	1
{'ENSG00000123213'}	0.0246442	optimal	1
{'ENSG00000123360'}	0.0246442	optimal	1
{'ENSG00000123374'}	0.0246442	optimal	1
{'ENSG00000123427'}	0.0246442	optimal	1
{'ENSG00000123453'}	0.0246442	optimal	1
{'ENSG00000123454'}	0.0246442	optimal	1
{'ENSG00000123505'}	0.0246442	optimal	1
{'ENSG00000123552'}	0.0246442	optimal	1
{'ENSG00000123600'}	0.0246442	optimal	1
{'ENSG00000123612'}	0.0246442	optimal	1
{'ENSG00000123643'}	0.0246442	optimal	1
{'ENSG00000123684'}	0.0246442	optimal	1
{'ENSG00000123689'}	0.0246442	optimal	1
{'ENSG00000123739'}	0.0246442	optimal	1
{'ENSG00000123836'}	0.0246442	optimal	1
{'ENSG00000123983'}	0.0246442	optimal	1
{'ENSG00000123989'}	0.0246442	optimal	1
{'ENSG00000124003'}	0.0246442	optimal	1
{'ENSG00000124006'}	0.0246442	optimal	1
{'ENSG00000124067'}	0.0246442	optimal	1
{'ENSG00000124091'}	0.0246442	optimal	1
{'ENSG00000124140'}	0.0246442	optimal	1
{'ENSG00000124151'}	0.0246442	optimal	1
{'ENSG00000124155'}	0.0246442	optimal	1
{'ENSG00000124164'}	0.0246442	optimal	1
{'ENSG00000124172'}	0.0215078	optimal	0.872733
{'ENSG00000124181'}	0.0246442	optimal	1
{'ENSG00000124212'}	0.0246442	optimal	1
{'ENSG00000124253'}	0.0246442	optimal	1
{'ENSG00000124275'}	0.0246442	optimal	1
{'ENSG00000124299'}	0.0246442	optimal	1
{'ENSG00000124302'}	0.0246442	optimal	1
{'ENSG00000124356'}	0.0246442	optimal	1
{'ENSG00000124357'}	0.0246442	optimal	1
{'ENSG00000124370'}	0.0246442	optimal	1
{'ENSG00000124406'}	0.0246442	optimal	1
{'ENSG00000124422'}	0.0246442	optimal	1
{'ENSG00000124486'}	0.0246442	optimal	1
{'ENSG00000124491'}	0.0246442	optimal	1
{'ENSG00000124523'}	0.0246442	optimal	1
{'ENSG00000124564'}	0.0246442	optimal	1
{'ENSG00000124568'}	0.0246442	optimal	1
{'ENSG00000124588'}	0.0246442	optimal	1
{'ENSG00000124596'}	0.0246442	optimal	1
{'ENSG00000124615'}	0.0246442	optimal	1
{'ENSG00000124713'}	0.0246442	optimal	1
{'ENSG00000124767'}	0.0246442	optimal	1
{'ENSG00000124784'}	0.0246442	optimal	1
{'ENSG00000124789'}	0	optimal	0
{'ENSG00000125166'}	0.0246442	optimal	1
{'ENSG00000125246'}	0.0246442	optimal	1
{'ENSG00000125255'}	0.0246442	optimal	1
{'ENSG00000125257'}	0.0246442	optimal	1
{'ENSG00000125356'}	0.0208208	optimal	0.844858
{'ENSG00000125430'}	0.0246442	optimal	1
{'ENSG00000125450'}	0	optimal	0
{'ENSG00000125454'}	0.0246442	optimal	1
{'ENSG00000125458'}	0.0246442	optimal	1
{'ENSG00000125484'}	0.0246442	optimal	1
{'ENSG00000125505'}	0.0246442	optimal	1
{'ENSG00000125508'}	0.0246442	optimal	1
{'ENSG00000125630'}	0	optimal	0
{'ENSG00000125651'}	0.0246442	optimal	1
{'ENSG00000125686'}	0.0246442	optimal	1
{'ENSG00000125772'}	0.0246442	optimal	1
{'ENSG00000125779'}	0.0246442	optimal	1
{'ENSG00000125780'}	0.0246442	optimal	1
{'ENSG00000125834'}	0.0246442	optimal	1
{'ENSG00000125877'}	0.0246442	optimal	1
{'ENSG00000125954'}	0.0246442	optimal	1
{'ENSG00000126088'}	0.0246442	optimal	1
{'ENSG00000126091'}	0.0246442	optimal	1
{'ENSG00000126107'}	0.0246442	optimal	1
{'ENSG00000126261'}	0.0246442	optimal	1
{'ENSG00000126264'}	0.0246442	optimal	1
{'ENSG00000126267'}	0.0246442	optimal	1
{'ENSG00000126368'}	0.0246442	optimal	1
{'ENSG00000126432'}	0.0246442	optimal	1
{'ENSG00000126457'}	0.0246442	optimal	1
{'ENSG00000126522'}	0.0246442	optimal	1
{'ENSG00000126562'}	0.0246442	optimal	1
{'ENSG00000126583'}	0.0246442	optimal	1
{'ENSG00000126749'}	0.0246442	optimal	1
{'ENSG00000126821'}	0.0246442	optimal	1
{'ENSG00000126883'}	0	optimal	0
{'ENSG00000126934'}	0.0246442	optimal	1
{'ENSG00000127080'}	0.0246442	optimal	1
{'ENSG00000127125'}	-2.24173e-11	optimal	-9.09641e-10
{'ENSG00000127184'}	0.0246442	optimal	1
{'ENSG00000127329'}	0.0246442	optimal	1
{'ENSG00000127334'}	0.0246442	optimal	1
{'ENSG00000127415'}	0.0246442	optimal	1
{'ENSG00000127445'}	0.0246442	optimal	1
{'ENSG00000127472'}	0.0246442	optimal	1
{'ENSG00000127481'}	0.0246442	optimal	1
{'ENSG00000127511'}	0.0246442	optimal	1
{'ENSG00000127540'}	0.0246442	optimal	1
{'ENSG00000127564'}	0.0246442	optimal	1
{'ENSG00000127804'}	0.0246442	optimal	1
{'ENSG00000127884'}	0.0246016	optimal	0.998273
{'ENSG00000127947'}	0.0246442	optimal	1
{'ENSG00000127948'}	0.0246442	optimal	1
{'ENSG00000127952'}	0.0246442	optimal	1
{'ENSG00000128039'}	0.0246442	optimal	1
{'ENSG00000128050'}	0	optimal	0
{'ENSG00000128052'}	0.0246442	optimal	1
{'ENSG00000128059'}	0	optimal	0
{'ENSG00000128242'}	0.0246442	optimal	1
{'ENSG00000128268'}	0.0246442	optimal	1
{'ENSG00000128274'}	0.0246442	optimal	1
{'ENSG00000128294'}	0.0246442	optimal	1
{'ENSG00000128309'}	0.0246442	optimal	1
{'ENSG00000128311'}	0.0246442	optimal	1
{'ENSG00000128524'}	0.0246442	optimal	1
{'ENSG00000128609'}	0.0208208	optimal	0.844858
{'ENSG00000128655'}	0.0246442	optimal	1
{'ENSG00000128683'}	0.0246442	optimal	1
{'ENSG00000128708'}	0.0246442	optimal	1
{'ENSG00000128731'}	0.0246442	optimal	1
{'ENSG00000128829'}	0.0246442	optimal	1
{'ENSG00000128918'}	0.0246442	optimal	1
{'ENSG00000128928'}	0.0246442	optimal	1
{'ENSG00000128951'}	0.0246442	optimal	1
{'ENSG00000129083'}	0.0246442	optimal	1
{'ENSG00000129128'}	0	optimal	0
{'ENSG00000129151'}	0	optimal	0
{'ENSG00000129167'}	0.0246442	optimal	1
{'ENSG00000129187'}	0.0246442	optimal	1
{'ENSG00000129204'}	0.0246442	optimal	1
{'ENSG00000129219'}	0.0246442	optimal	1
{'ENSG00000129244'}	0.0246442	optimal	1
{'ENSG00000129353'}	0.0246442	optimal	1
{'ENSG00000129465'}	0.0246442	optimal	1
{'ENSG00000129467'}	0.0246442	optimal	1
{'ENSG00000129484'}	0.0246442	optimal	1
{'ENSG00000129562'}	0.0246442	optimal	1
{'ENSG00000129596'}	0.0246442	optimal	1
{'ENSG00000129673'}	0.0246442	optimal	1
{'ENSG00000129744'}	0.0246442	optimal	1
{'ENSG00000129873'}	0.0246442	optimal	1
{'ENSG00000129951'}	0.0246442	optimal	1
{'ENSG00000130005'}	0.0246442	optimal	1
{'ENSG00000130035'}	0.0246442	optimal	1
{'ENSG00000130052'}	0.0246442	optimal	1
{'ENSG00000130055'}	0.0246442	optimal	1
{'ENSG00000130066'}	0.0246442	optimal	1
{'ENSG00000130164'}	0.0246442	optimal	1
{'ENSG00000130175'}	0.0246442	optimal	1
{'ENSG00000130203'}	0.0246442	optimal	1
{'ENSG00000130208'}	0.0246442	optimal	1
{'ENSG00000130227'}	0.0246442	optimal	1
{'ENSG00000130234'}	0.0246442	optimal	1
{'ENSG00000130304'}	0.0246442	optimal	1
{'ENSG00000130305'}	0.0246442	optimal	1
{'ENSG00000130309'}	0.0246442	optimal	1
{'ENSG00000130313'}	0.0246442	optimal	1
{'ENSG00000130377'}	0.0246442	optimal	1
{'ENSG00000130383'}	0.0246442	optimal	1
{'ENSG00000130413'}	0.0246442	optimal	1
{'ENSG00000130414'}	0.0208208	optimal	0.844858
{'ENSG00000130508'}	0.0246442	optimal	1
{'ENSG00000130540'}	0.0246442	optimal	1
{'ENSG00000130589'}	0.0246442	optimal	1
{'ENSG00000130649'}	0.0246442	optimal	1
{'ENSG00000130653'}	0.0246442	optimal	1
{'ENSG00000130669'}	0.0246442	optimal	1
{'ENSG00000130707'}	0.0246442	optimal	1
{'ENSG00000130714'}	0.0246442	optimal	1
{'ENSG00000130717'}	0.0246442	optimal	1
{'ENSG00000130725'}	0.0246442	optimal	1
{'ENSG00000130758'}	0.0246442	optimal	1
{'ENSG00000130816'}	0.0246442	optimal	1
{'ENSG00000130821'}	0.0246442	optimal	1
{'ENSG00000130822'}	0.0246442	optimal	1
{'ENSG00000130829'}	0.0246442	optimal	1
{'ENSG00000130876'}	0.0246442	optimal	1
{'ENSG00000130939'}	0.0246442	optimal	1
{'ENSG00000130948'}	0.0246442	optimal	1
{'ENSG00000130957'}	0.0246442	optimal	1
{'ENSG00000130958'}	0.0246442	optimal	1
{'ENSG00000130985'}	0.0246442	optimal	1
{'ENSG00000130988'}	0.0246442	optimal	1
{'ENSG00000130997'}	0.0246442	optimal	1
{'ENSG00000131013'}	0.0246442	optimal	1
{'ENSG00000131023'}	0.0246442	optimal	1
{'ENSG00000131055'}	0.0246442	optimal	1
{'ENSG00000131067'}	0.0246442	optimal	1
{'ENSG00000131069'}	0.0246442	optimal	1
{'ENSG00000131100'}	0.0246442	optimal	1
{'ENSG00000131143'}	0.0246442	optimal	1
{'ENSG00000131174'}	0.0246442	optimal	1
{'ENSG00000131183'}	0.0246442	optimal	1
{'ENSG00000131203'}	0.0246442	optimal	1
{'ENSG00000131238'}	0.0246442	optimal	1
{'ENSG00000131373'}	0.0246442	optimal	1
{'ENSG00000131386'}	0.0246442	optimal	1
{'ENSG00000131389'}	0.0246442	optimal	1
{'ENSG00000131400'}	0.0246442	optimal	1
{'ENSG00000131446'}	0.0246442	optimal	1
{'ENSG00000131459'}	0.0246442	optimal	1
{'ENSG00000131471'}	0.0246442	optimal	1
{'ENSG00000131473'}	0.0246442	optimal	1
{'ENSG00000131480'}	0.0246442	optimal	1
{'ENSG00000131482'}	0.0246442	optimal	1
{'ENSG00000131495'}	0.0208208	optimal	0.844858
{'ENSG00000131508'}	0.0246442	optimal	1
{'ENSG00000131653'}	0.0246442	optimal	1
{'ENSG00000131686'}	0.0246442	optimal	1
{'ENSG00000131730'}	0.0246442	optimal	1
{'ENSG00000131748'}	0.0246442	optimal	1
{'ENSG00000131771'}	0.0246442	optimal	1
{'ENSG00000131781'}	0.0246442	optimal	1
{'ENSG00000131791'}	0.0246442	optimal	1
{'ENSG00000131828'}	0.0246442	optimal	1
{'ENSG00000131844'}	0.0246442	optimal	1
{'ENSG00000131864'}	0.0246442	optimal	1
{'ENSG00000131873'}	0.0246442	optimal	1
{'ENSG00000131979'}	0	optimal	0
{'ENSG00000132155'}	0.0246442	optimal	1
{'ENSG00000132164'}	0.0246442	optimal	1
{'ENSG00000132182'}	0	optimal	0
{'ENSG00000132196'}	0.0246442	optimal	1
{'ENSG00000132256'}	0.0246442	optimal	1
{'ENSG00000132275'}	0.0246442	optimal	1
{'ENSG00000132323'}	0.0246442	optimal	1
{'ENSG00000132330'}	0.0246442	optimal	1
{'ENSG00000132334'}	0.0246442	optimal	1
{'ENSG00000132356'}	0.0246442	optimal	1
{'ENSG00000132376'}	0.0246442	optimal	1
{'ENSG00000132382'}	0.0246442	optimal	1
{'ENSG00000132388'}	0.0246442	optimal	1
{'ENSG00000132423'}	0	optimal	0
{'ENSG00000132437'}	0.0246423	optimal	0.999924
{'ENSG00000132517'}	0.0246442	optimal	1
{'ENSG00000132518'}	0.0246442	optimal	1
{'ENSG00000132570'}	0.0246442	optimal	1
{'ENSG00000132600'}	0.0246442	optimal	1
{'ENSG00000132664'}	0	optimal	0
{'ENSG00000132670'}	0.0246442	optimal	1
{'ENSG00000132677'}	0.0246442	optimal	1
{'ENSG00000132681'}	0.0246442	optimal	1
{'ENSG00000132744'}	0.0246442	optimal	1
{'ENSG00000132746'}	0.0246442	optimal	1
{'ENSG00000132793'}	0.0246442	optimal	1
{'ENSG00000132837'}	0.0246442	optimal	1
{'ENSG00000132840'}	0.0246442	optimal	1
{'ENSG00000132874'}	0.0246442	optimal	1
{'ENSG00000132915'}	0.0246442	optimal	1
{'ENSG00000132958'}	0.0246442	optimal	1
{'ENSG00000132964'}	0.0246442	optimal	1
{'ENSG00000133027'}	0.0246442	optimal	1
{'ENSG00000133048'}	0.0246442	optimal	1
{'ENSG00000133056'}	0.0246442	optimal	1
{'ENSG00000133059'}	0.0246442	optimal	1
{'ENSG00000133063'}	0.0246442	optimal	1
{'ENSG00000133065'}	0.0246442	optimal	1
{'ENSG00000133083'}	0.0246442	optimal	1
{'ENSG00000133116'}	0.0246442	optimal	1
{'ENSG00000133121'}	0.0246442	optimal	1
{'ENSG00000133135'}	0.0246442	optimal	1
{'ENSG00000133216'}	0.0246442	optimal	1
{'ENSG00000133247'}	0.0246442	optimal	1
{'ENSG00000133256'}	0.0246442	optimal	1
{'ENSG00000133275'}	0.0246442	optimal	1
{'ENSG00000133313'}	0.0246442	optimal	1
{'ENSG00000133315'}	0.0246442	optimal	1
{'ENSG00000133328'}	0.0246442	optimal	1
{'ENSG00000133433'}	0.0246442	optimal	1
{'ENSG00000133460'}	0.0246442	optimal	1
{'ENSG00000133475'}	0.0246442	optimal	1
{'ENSG00000133606'}	0.0246442	optimal	1
{'ENSG00000133706'}	0	optimal	0
{'ENSG00000133731'}	0.0246442	optimal	1
{'ENSG00000133742'}	0.0246442	optimal	1
{'ENSG00000133805'}	0.0246442	optimal	1
{'ENSG00000133835'}	0.0246442	optimal	1
{'ENSG00000133878'}	0.0246442	optimal	1
{'ENSG00000134013'}	0.0246442	optimal	1
{'ENSG00000134014'}	0.0246442	optimal	1
{'ENSG00000134058'}	0.0246442	optimal	1
{'ENSG00000134070'}	0.0246442	optimal	1
{'ENSG00000134072'}	0.0246442	optimal	1
{'ENSG00000134184'}	0.0246442	optimal	1
{'ENSG00000134201'}	0.0246442	optimal	1
{'ENSG00000134202'}	0.0246442	optimal	1
{'ENSG00000134216'}	0.0246442	optimal	1
{'ENSG00000134240'}	0.0246442	optimal	1
{'ENSG00000134242'}	0.0246442	optimal	1
{'ENSG00000134255'}	0.0246442	optimal	1
{'ENSG00000134285'}	0.0246442	optimal	1
{'ENSG00000134294'}	0.0246442	optimal	1
{'ENSG00000134317'}	0.0246442	optimal	1
{'ENSG00000134318'}	0.0246442	optimal	1
{'ENSG00000134324'}	0.0246442	optimal	1
{'ENSG00000134326'}	0.0246442	optimal	1
{'ENSG00000134333'}	0.0246442	optimal	1
{'ENSG00000134398'}	0.0246442	optimal	1
{'ENSG00000134440'}	0	optimal	0
{'ENSG00000134538'}	0.0246442	optimal	1
{'ENSG00000134575'}	0.0246442	optimal	1
{'ENSG00000134588'}	0.0246442	optimal	1
{'ENSG00000134602'}	0.0246442	optimal	1
{'ENSG00000134684'}	0	optimal	0
{'ENSG00000134716'}	0.0246442	optimal	1
{'ENSG00000134744'}	0.0246442	optimal	1
{'ENSG00000134758'}	0.0246442	optimal	1
{'ENSG00000134780'}	0.0246442	optimal	1
{'ENSG00000134812'}	0.0246442	optimal	1
{'ENSG00000134824'}	0.0246442	optimal	1
{'ENSG00000134852'}	0.0246442	optimal	1
{'ENSG00000134853'}	0.0246442	optimal	1
{'ENSG00000134864'}	0.0246442	optimal	1
{'ENSG00000134882'}	0.0246442	optimal	1
{'ENSG00000134910'}	0.0246442	optimal	1
{'ENSG00000135002'}	0	optimal	0
{'ENSG00000135047'}	0.0246442	optimal	1
{'ENSG00000135069'}	0	optimal	0
{'ENSG00000135090'}	0.0246442	optimal	1
{'ENSG00000135093'}	0.0246442	optimal	1
{'ENSG00000135094'}	0.0246442	optimal	1
{'ENSG00000135218'}	0.0246442	optimal	1
{'ENSG00000135220'}	0.0246442	optimal	1
{'ENSG00000135226'}	0.0246442	optimal	1
{'ENSG00000135241'}	0.0246442	optimal	1
{'ENSG00000135250'}	0.0246442	optimal	1
{'ENSG00000135318'}	0.0246442	optimal	1
{'ENSG00000135333'}	0.0246442	optimal	1
{'ENSG00000135341'}	0.0246442	optimal	1
{'ENSG00000135372'}	0.0246442	optimal	1
{'ENSG00000135390'}	0.0215078	optimal	0.872733
{'ENSG00000135409'}	0.0246442	optimal	1
{'ENSG00000135423'}	0.0246442	optimal	1
{'ENSG00000135437'}	0.0246442	optimal	1
{'ENSG00000135446'}	0.0246442	optimal	1
{'ENSG00000135447'}	0.0246442	optimal	1
{'ENSG00000135454'}	0.0246442	optimal	1
{'ENSG00000135473'}	0.0246442	optimal	1
{'ENSG00000135503'}	0.0246442	optimal	1
{'ENSG00000135587'}	0.0246442	optimal	1
{'ENSG00000135605'}	0.0246442	optimal	1
{'ENSG00000135655'}	0.0246442	optimal	1
{'ENSG00000135677'}	0.0246442	optimal	1
{'ENSG00000135679'}	0.0246442	optimal	1
{'ENSG00000135697'}	0.0246442	optimal	1
{'ENSG00000135702'}	0.0246442	optimal	1
{'ENSG00000135740'}	0.0246442	optimal	1
{'ENSG00000135744'}	0.0246442	optimal	1
{'ENSG00000135778'}	0.0246442	optimal	1
{'ENSG00000135821'}	0.0246442	optimal	1
{'ENSG00000135838'}	0.0246442	optimal	1
{'ENSG00000135845'}	0.0246442	optimal	1
{'ENSG00000135913'}	0.0246442	optimal	1
{'ENSG00000135917'}	0.0246442	optimal	1
{'ENSG00000135929'}	0.0246442	optimal	1
{'ENSG00000135940'}	0.0246442	optimal	1
{'ENSG00000136010'}	0.0246442	optimal	1
{'ENSG00000136014'}	0.0246442	optimal	1
{'ENSG00000136052'}	0.0246442	optimal	1
{'ENSG00000136098'}	0.0246442	optimal	1
{'ENSG00000136143'}	0.0246442	optimal	1
{'ENSG00000136169'}	0.0246442	optimal	1
{'ENSG00000136213'}	0.0246442	optimal	1
{'ENSG00000136243'}	0	optimal	0
{'ENSG00000136247'}	0.0246442	optimal	1
{'ENSG00000136250'}	0.0246442	optimal	1
{'ENSG00000136267'}	0.0246442	optimal	1
{'ENSG00000136371'}	0.0246442	optimal	1
{'ENSG00000136381'}	0.0246442	optimal	1
{'ENSG00000136448'}	0.0246442	optimal	1
{'ENSG00000136504'}	0.0246442	optimal	1
{'ENSG00000136521'}	0.0208208	optimal	0.844858
{'ENSG00000136536'}	0.0246442	optimal	1
{'ENSG00000136542'}	0.0246442	optimal	1
{'ENSG00000136573'}	0.0246442	optimal	1
{'ENSG00000136628'}	0	optimal	0
{'ENSG00000136643'}	0.0246442	optimal	1
{'ENSG00000136699'}	0.0246442	optimal	1
{'ENSG00000136715'}	0.0246442	optimal	1
{'ENSG00000136720'}	0.0246442	optimal	1
{'ENSG00000136731'}	0.0246442	optimal	1
{'ENSG00000136750'}	0.0246442	optimal	1
{'ENSG00000136807'}	0.0246442	optimal	1
{'ENSG00000136810'}	0.0246442	optimal	1
{'ENSG00000136840'}	0.0246442	optimal	1
{'ENSG00000136856'}	0.0246442	optimal	1
{'ENSG00000136868'}	0.0246442	optimal	1
{'ENSG00000136872'}	0.0246442	optimal	1
{'ENSG00000136877'}	0.0246442	optimal	1
{'ENSG00000136878'}	0.0246442	optimal	1
{'ENSG00000136881'}	0.0246442	optimal	1
{'ENSG00000136888'}	0.0246442	optimal	1
{'ENSG00000136908'}	0.0246442	optimal	1
{'ENSG00000136943'}	0.0246442	optimal	1
{'ENSG00000136960'}	0.0246442	optimal	1
{'ENSG00000137054'}	0	optimal	0
{'ENSG00000137106'}	0.0246442	optimal	1
{'ENSG00000137124'}	0.0246442	optimal	1
{'ENSG00000137168'}	0.0246442	optimal	1
{'ENSG00000137193'}	0.0246442	optimal	1
{'ENSG00000137198'}	0.0246442	optimal	1
{'ENSG00000137200'}	0.0246442	optimal	1
{'ENSG00000137204'}	0.0246442	optimal	1
{'ENSG00000137261'}	0.0246442	optimal	1
{'ENSG00000137275'}	0.0246442	optimal	1
{'ENSG00000137364'}	0.0246442	optimal	1
{'ENSG00000137392'}	0	optimal	0
{'ENSG00000137393'}	0.0246442	optimal	1
{'ENSG00000137491'}	0.0246442	optimal	1
{'ENSG00000137496'}	0.0246442	optimal	1
{'ENSG00000137563'}	0.0246442	optimal	1
{'ENSG00000137574'}	0.0246442	optimal	1
{'ENSG00000137601'}	0.0246442	optimal	1
{'ENSG00000137700'}	0.0246442	optimal	1
{'ENSG00000137713'}	0.0246442	optimal	1
{'ENSG00000137731'}	0.0246442	optimal	1
{'ENSG00000137760'}	0.0246442	optimal	1
{'ENSG00000137764'}	0.0246442	optimal	1
{'ENSG00000137770'}	0.0246442	optimal	1
{'ENSG00000137817'}	0.0246442	optimal	1
{'ENSG00000137825'}	0.0246442	optimal	1
{'ENSG00000137841'}	0.0246442	optimal	1
{'ENSG00000137843'}	0.0246442	optimal	1
{'ENSG00000137857'}	0.0246442	optimal	1
{'ENSG00000137860'}	0.0246442	optimal	1
{'ENSG00000137868'}	0	optimal	0
{'ENSG00000137869'}	0.0246442	optimal	1
{'ENSG00000137944'}	0.0246442	optimal	1
{'ENSG00000137968'}	0.0246442	optimal	1
{'ENSG00000137992'}	0.0246442	optimal	1
{'ENSG00000137996'}	0.0246442	optimal	1
{'ENSG00000138018'}	0.0246442	optimal	1
{'ENSG00000138029'}	0.0246442	optimal	1
{'ENSG00000138030'}	0.0246442	optimal	1
{'ENSG00000138031'}	0.0246442	optimal	1
{'ENSG00000138032'}	0.0246442	optimal	1
{'ENSG00000138061'}	0.0246442	optimal	1
{'ENSG00000138074'}	0	optimal	0
{'ENSG00000138075'}	0.0246442	optimal	1
{'ENSG00000138079'}	0.0246442	optimal	1
{'ENSG00000138109'}	0.0246442	optimal	1
{'ENSG00000138115'}	0.0246442	optimal	1
{'ENSG00000138134'}	0.0246442	optimal	1
{'ENSG00000138135'}	0.0246442	optimal	1
{'ENSG00000138166'}	0.0246442	optimal	1
{'ENSG00000138185'}	0.0246442	optimal	1
{'ENSG00000138193'}	0.0246442	optimal	1
{'ENSG00000138207'}	0	optimal	0
{'ENSG00000138308'}	0.0246442	optimal	1
{'ENSG00000138356'}	0.0246442	optimal	1
{'ENSG00000138363'}	0	optimal	0
{'ENSG00000138376'}	0.0246442	optimal	1
{'ENSG00000138382'}	0.0246442	optimal	1
{'ENSG00000138395'}	0.0246442	optimal	1
{'ENSG00000138398'}	0.0246442	optimal	1
{'ENSG00000138400'}	0.0246442	optimal	1
{'ENSG00000138411'}	0.0246442	optimal	1
{'ENSG00000138413'}	0.0246442	optimal	1
{'ENSG00000138449'}	0.0246442	optimal	1
{'ENSG00000138496'}	0.0246442	optimal	1
{'ENSG00000138592'}	0.0246442	optimal	1
{'ENSG00000138604'}	0.0246442	optimal	1
{'ENSG00000138617'}	0.0246442	optimal	1
{'ENSG00000138621'}	0.0246442	optimal	1
{'ENSG00000138641'}	0.0246442	optimal	1
{'ENSG00000138653'}	0.0246442	optimal	1
{'ENSG00000138669'}	0.0246442	optimal	1
{'ENSG00000138678'}	0.0246442	optimal	1
{'ENSG00000138696'}	0.0246442	optimal	1
{'ENSG00000138735'}	0.0246442	optimal	1
{'ENSG00000138744'}	0.0246442	optimal	1
{'ENSG00000138750'}	0	optimal	0
{'ENSG00000138756'}	0.0246442	optimal	1
{'ENSG00000138769'}	0.0246442	optimal	1
{'ENSG00000138772'}	0.0246442	optimal	1
{'ENSG00000138777'}	0.0246442	optimal	1
{'ENSG00000138796'}	0.0246016	optimal	0.998273
{'ENSG00000138801'}	0.0246442	optimal	1
{'ENSG00000138814'}	0.0246442	optimal	1
{'ENSG00000138821'}	0.0246442	optimal	1
{'ENSG00000138823'}	0.0246442	optimal	1
{'ENSG00000138942'}	0.0246442	optimal	1
{'ENSG00000139044'}	0.0246442	optimal	1
{'ENSG00000139053'}	0.0246442	optimal	1
{'ENSG00000139133'}	0.0246442	optimal	1
{'ENSG00000139144'}	0.0246442	optimal	1
{'ENSG00000139151'}	0.0246442	optimal	1
{'ENSG00000139155'}	0.0246442	optimal	1
{'ENSG00000139160'}	0.0246442	optimal	1
{'ENSG00000139163'}	0.0246442	optimal	1
{'ENSG00000139180'}	0.0208208	optimal	0.844858
{'ENSG00000139209'}	0.0246442	optimal	1
{'ENSG00000139266'}	0.0246442	optimal	1
{'ENSG00000139278'}	0.0246442	optimal	1
{'ENSG00000139287'}	0.0246442	optimal	1
{'ENSG00000139304'}	0.0246442	optimal	1
{'ENSG00000139318'}	0.0246442	optimal	1
{'ENSG00000139344'}	0.0245146	optimal	0.994741
{'ENSG00000139370'}	0.0246442	optimal	1
{'ENSG00000139410'}	0.0246442	optimal	1
{'ENSG00000139428'}	0.0246442	optimal	1
{'ENSG00000139433'}	0.0246442	optimal	1
{'ENSG00000139496'}	0	optimal	0
{'ENSG00000139505'}	0.0246442	optimal	1
{'ENSG00000139514'}	0.0246442	optimal	1
{'ENSG00000139531'}	0.0246442	optimal	1
{'ENSG00000139540'}	0.0246442	optimal	1
{'ENSG00000139547'}	0.0246442	optimal	1
{'ENSG00000139567'}	0.0246442	optimal	1
{'ENSG00000139624'}	0.0246442	optimal	1
{'ENSG00000139625'}	0.0246442	optimal	1
{'ENSG00000139629'}	0.0246442	optimal	1
{'ENSG00000139631'}	0.0246442	optimal	1
{'ENSG00000139684'}	0.0246442	optimal	1
{'ENSG00000139718'}	0.0246442	optimal	1
{'ENSG00000139780'}	0.0246442	optimal	1
{'ENSG00000139908'}	0.0246442	optimal	1
{'ENSG00000139914'}	0.0246442	optimal	1
{'ENSG00000139977'}	0.0246442	optimal	1
{'ENSG00000139988'}	0.0246442	optimal	1
{'ENSG00000140057'}	0.0246442	optimal	1
{'ENSG00000140090'}	0.0246442	optimal	1
{'ENSG00000140105'}	0	optimal	0
{'ENSG00000140199'}	0.0246442	optimal	1
{'ENSG00000140263'}	0.0246442	optimal	1
{'ENSG00000140279'}	0.0246442	optimal	1
{'ENSG00000140284'}	0.0246442	optimal	1
{'ENSG00000140287'}	0.0246442	optimal	1
{'ENSG00000140297'}	0.0246442	optimal	1
{'ENSG00000140367'}	0.0246442	optimal	1
{'ENSG00000140374'}	0.0246442	optimal	1
{'ENSG00000140396'}	0.0246442	optimal	1
{'ENSG00000140400'}	0.0246442	optimal	1
{'ENSG00000140443'}	0.0246442	optimal	1
{'ENSG00000140455'}	0.0246442	optimal	1
{'ENSG00000140459'}	0.0246442	optimal	1
{'ENSG00000140465'}	0.0246442	optimal	1
{'ENSG00000140474'}	0.0246442	optimal	1
{'ENSG00000140505'}	0	optimal	0
{'ENSG00000140519'}	0.0246442	optimal	1
{'ENSG00000140521'}	0.0246442	optimal	1
{'ENSG00000140522'}	0.0246442	optimal	1
{'ENSG00000140534'}	0.0246442	optimal	1
{'ENSG00000140538'}	0.0246442	optimal	1
{'ENSG00000140598'}	0.0246442	optimal	1
{'ENSG00000140612'}	3.17513e-09	optimal	1.28839e-07
{'ENSG00000140650'}	0.0246442	optimal	1
{'ENSG00000140675'}	0.0246442	optimal	1
{'ENSG00000140740'}	0.0246442	optimal	1
{'ENSG00000140795'}	0.0246442	optimal	1
{'ENSG00000140835'}	0.0246442	optimal	1
{'ENSG00000140905'}	0.0238999	optimal	0.969798
{'ENSG00000140990'}	0.0208208	optimal	0.844858
{'ENSG00000140992'}	0.0246442	optimal	1
{'ENSG00000141012'}	0.0246442	optimal	1
{'ENSG00000141027'}	0.0246442	optimal	1
{'ENSG00000141096'}	0.0246442	optimal	1
{'ENSG00000141179'}	0.0246442	optimal	1
{'ENSG00000141279'}	0.0246442	optimal	1
{'ENSG00000141298'}	0.0246442	optimal	1
{'ENSG00000141338'}	0.0246442	optimal	1
{'ENSG00000141349'}	0.0246442	optimal	1
{'ENSG00000141378'}	0.0246442	optimal	1
{'ENSG00000141401'}	0.0246442	optimal	1
{'ENSG00000141424'}	0.0246442	optimal	1
{'ENSG00000141429'}	0.0246442	optimal	1
{'ENSG00000141446'}	0.0246442	optimal	1
{'ENSG00000141458'}	0.0246442	optimal	1
{'ENSG00000141469'}	0.0246442	optimal	1
{'ENSG00000141485'}	0.0246442	optimal	1
{'ENSG00000141503'}	0.0246442	optimal	1
{'ENSG00000141504'}	0.0246442	optimal	1
{'ENSG00000141506'}	0.0246442	optimal	1
{'ENSG00000141526'}	0.0246442	optimal	1
{'ENSG00000141551'}	0.0246442	optimal	1
{'ENSG00000141552'}	0.0246442	optimal	1
{'ENSG00000141560'}	0.0246442	optimal	1
{'ENSG00000141639'}	0.0246442	optimal	1
{'ENSG00000141698'}	0.0246442	optimal	1
{'ENSG00000141736'}	0.0246442	optimal	1
{'ENSG00000141744'}	0.0246442	optimal	1
{'ENSG00000141756'}	0.0246442	optimal	1
{'ENSG00000141873'}	0.0246442	optimal	1
{'ENSG00000141934'}	0.0246442	optimal	1
{'ENSG00000141959'}	0.0246442	optimal	1
{'ENSG00000142046'}	0.0246442	optimal	1
{'ENSG00000142082'}	0.0246442	optimal	1
{'ENSG00000142102'}	0.0246442	optimal	1
{'ENSG00000142149'}	0.0246442	optimal	1
{'ENSG00000142168'}	0.0246442	optimal	1
{'ENSG00000142182'}	0.0246442	optimal	1
{'ENSG00000142185'}	0.0246442	optimal	1
{'ENSG00000142208'}	0.0246442	optimal	1
{'ENSG00000142230'}	0.0246442	optimal	1
{'ENSG00000142235'}	0.0246442	optimal	1
{'ENSG00000142273'}	0.0246442	optimal	1
{'ENSG00000142319'}	0.0246442	optimal	1
{'ENSG00000142453'}	0.0246442	optimal	1
{'ENSG00000142494'}	0.0246442	optimal	1
{'ENSG00000142513'}	0.0246442	optimal	1
{'ENSG00000142583'}	0.0246442	optimal	1
{'ENSG00000142619'}	0.0246442	optimal	1
{'ENSG00000142623'}	0.0246442	optimal	1
{'ENSG00000142627'}	0.0246442	optimal	1
{'ENSG00000142657'}	0.0246442	optimal	1
{'ENSG00000142731'}	0.0246442	optimal	1
{'ENSG00000142733'}	0.0246442	optimal	1
{'ENSG00000142798'}	0.0246442	optimal	1
{'ENSG00000142875'}	0.0246442	optimal	1
{'ENSG00000142892'}	0.0246442	optimal	1
{'ENSG00000142920'}	0.0246442	optimal	1
{'ENSG00000142949'}	0.0246442	optimal	1
{'ENSG00000142973'}	0.0246442	optimal	1
{'ENSG00000143036'}	0.0246442	optimal	1
{'ENSG00000143149'}	0	optimal	0
{'ENSG00000143153'}	0.0246442	optimal	1
{'ENSG00000143156'}	0.0246442	optimal	1
{'ENSG00000143158'}	0.024636	optimal	0.99967
{'ENSG00000143179'}	0.0246442	optimal	1
{'ENSG00000143198'}	0.0246442	optimal	1
{'ENSG00000143199'}	0.0246442	optimal	1
{'ENSG00000143207'}	0.0246442	optimal	1
{'ENSG00000143224'}	0.0246442	optimal	1
{'ENSG00000143252'}	0.0246262	optimal	0.999269
{'ENSG00000143258'}	0.0246442	optimal	1
{'ENSG00000143278'}	0.0246442	optimal	1
{'ENSG00000143315'}	0.0246442	optimal	1
{'ENSG00000143322'}	0.0246442	optimal	1
{'ENSG00000143344'}	0.0246442	optimal	1
{'ENSG00000143363'}	0.0246442	optimal	1
{'ENSG00000143379'}	0.0246442	optimal	1
{'ENSG00000143387'}	0.0246442	optimal	1
{'ENSG00000143393'}	0.0246442	optimal	1
{'ENSG00000143398'}	0.0246442	optimal	1
{'ENSG00000143418'}	0.0246442	optimal	1
{'ENSG00000143479'}	0.0246442	optimal	1
{'ENSG00000143499'}	0.0246442	optimal	1
{'ENSG00000143507'}	0.0246442	optimal	1
{'ENSG00000143515'}	0.0246442	optimal	1
{'ENSG00000143552'}	0.0246442	optimal	1
{'ENSG00000143554'}	0.0246442	optimal	1
{'ENSG00000143570'}	0.0246442	optimal	1
{'ENSG00000143595'}	0.0246442	optimal	1
{'ENSG00000143627'}	0.0246442	optimal	1
{'ENSG00000143630'}	0.0246442	optimal	1
{'ENSG00000143641'}	0.0246442	optimal	1
{'ENSG00000143653'}	0.0246442	optimal	1
{'ENSG00000143674'}	0.0246442	optimal	1
{'ENSG00000143727'}	0.0246442	optimal	1
{'ENSG00000143753'}	0.0246442	optimal	1
{'ENSG00000143772'}	0.0246442	optimal	1
{'ENSG00000143774'}	0	optimal	0
{'ENSG00000143776'}	0.0246442	optimal	1
{'ENSG00000143797'}	0.0246442	optimal	1
{'ENSG00000143799'}	0.0246442	optimal	1
{'ENSG00000143811'}	0.0246442	optimal	1
{'ENSG00000143815'}	0.0246442	optimal	1
{'ENSG00000143819'}	0.0246442	optimal	1
{'ENSG00000143845'}	0.0246442	optimal	1
{'ENSG00000143851'}	0.0246442	optimal	1
{'ENSG00000143870'}	0.0246442	optimal	1
{'ENSG00000143882'}	0.0246442	optimal	1
{'ENSG00000143891'}	0.0246442	optimal	1
{'ENSG00000143921'}	0.0246442	optimal	1
{'ENSG00000143933'}	0.0246442	optimal	1
{'ENSG00000144035'}	0.0246442	optimal	1
{'ENSG00000144048'}	0.0246442	optimal	1
{'ENSG00000144057'}	0.0246442	optimal	1
{'ENSG00000144136'}	0.0246442	optimal	1
{'ENSG00000144182'}	0.0246442	optimal	1
{'ENSG00000144231'}	0	optimal	0
{'ENSG00000144278'}	0.0246442	optimal	1
{'ENSG00000144290'}	0.0246442	optimal	1
{'ENSG00000144357'}	0.0246442	optimal	1
{'ENSG00000144362'}	0.0246442	optimal	1
{'ENSG00000144401'}	0.0246442	optimal	1
{'ENSG00000144579'}	0.0246442	optimal	1
{'ENSG00000144583'}	0.0246442	optimal	1
{'ENSG00000144591'}	0.0246442	optimal	1
{'ENSG00000144659'}	0.0246442	optimal	1
{'ENSG00000144677'}	0.0246442	optimal	1
{'ENSG00000144724'}	0.0246442	optimal	1
{'ENSG00000144741'}	0	optimal	0
{'ENSG00000144744'}	0.0246442	optimal	1
{'ENSG00000144843'}	0.0246442	optimal	1
{'ENSG00000144908'}	0.0246442	optimal	1
{'ENSG00000145020'}	0.0238999	optimal	0.969798
{'ENSG00000145194'}	0.0246442	optimal	1
{'ENSG00000145214'}	0.0246442	optimal	1
{'ENSG00000145217'}	0.0246442	optimal	1
{'ENSG00000145242'}	0.0246442	optimal	1
{'ENSG00000145283'}	0.0246442	optimal	1
{'ENSG00000145284'}	0.0246442	optimal	1
{'ENSG00000145293'}	0.0246442	optimal	1
{'ENSG00000145321'}	0.0246442	optimal	1
{'ENSG00000145331'}	0.0246442	optimal	1
{'ENSG00000145337'}	0.0246442	optimal	1
{'ENSG00000145349'}	0.0246442	optimal	1
{'ENSG00000145384'}	0.0246442	optimal	1
{'ENSG00000145388'}	0.0246442	optimal	1
{'ENSG00000145391'}	0.0246442	optimal	1
{'ENSG00000145416'}	0.0246442	optimal	1
{'ENSG00000145439'}	0.0246442	optimal	1
{'ENSG00000145476'}	0.0246442	optimal	1
{'ENSG00000145494'}	0.0208208	optimal	0.844858
{'ENSG00000145495'}	0.0246442	optimal	1
{'ENSG00000145545'}	0.0246442	optimal	1
{'ENSG00000145626'}	0.0246442	optimal	1
{'ENSG00000145632'}	0.0246442	optimal	1
{'ENSG00000145675'}	0.0246442	optimal	1
{'ENSG00000145692'}	0.0246442	optimal	1
[truncated: 1,629 more rows]

## Sheet: caov3
ids	growth	status	ratio
{'ENSG00000000419'}	0.025843	optimal	1
{'ENSG00000000938'}	0.025843	optimal	1
{'ENSG00000001036'}	0.025843	optimal	1
{'ENSG00000001084'}	0	optimal	0
{'ENSG00000001630'}	-1.21051e-11	optimal	-4.6841e-10
{'ENSG00000002549'}	0.025843	optimal	1
{'ENSG00000002587'}	0.025843	optimal	1
{'ENSG00000002726'}	0.025843	optimal	1
{'ENSG00000002746'}	0.025843	optimal	1
{'ENSG00000003137'}	0	optimal	0
{'ENSG00000003987'}	0.025843	optimal	1
{'ENSG00000003989'}	0.025843	optimal	1
{'ENSG00000004455'}	0.025843	optimal	1
{'ENSG00000004468'}	0.025843	optimal	1
{'ENSG00000004478'}	0.025843	optimal	1
{'ENSG00000004660'}	0.025843	optimal	1
{'ENSG00000004779'}	0.0219335	optimal	0.848722
{'ENSG00000004799'}	0.025843	optimal	1
{'ENSG00000004809'}	0.025843	optimal	1
{'ENSG00000004864'}	0.025843	optimal	1
{'ENSG00000004939'}	0.025843	optimal	1
{'ENSG00000004961'}	0.025843	optimal	1
{'ENSG00000005022'}	0.025843	optimal	1
{'ENSG00000005075'}	0	optimal	0
{'ENSG00000005187'}	0.025843	optimal	1
{'ENSG00000005249'}	0.025843	optimal	1
{'ENSG00000005339'}	0.025843	optimal	1
{'ENSG00000005381'}	0.025843	optimal	1
{'ENSG00000005421'}	0.025843	optimal	1
{'ENSG00000005469'}	0.025843	optimal	1
{'ENSG00000005471'}	0.025843	optimal	1
{'ENSG00000005483'}	0.025843	optimal	1
{'ENSG00000005810'}	0.025843	optimal	1
{'ENSG00000005882'}	0.025843	optimal	1
{'ENSG00000006007'}	0.025843	optimal	1
{'ENSG00000006062'}	0.025843	optimal	1
{'ENSG00000006071'}	0.025843	optimal	1
{'ENSG00000006432'}	0.025843	optimal	1
{'ENSG00000006530'}	0.0251309	optimal	0.972447
{'ENSG00000006534'}	0.025843	optimal	1
{'ENSG00000006625'}	0.025843	optimal	1
{'ENSG00000006695'}	0.025843	optimal	1
{'ENSG00000006756'}	0.025843	optimal	1
{'ENSG00000006757'}	0.025843	optimal	1
{'ENSG00000006837'}	0.025843	optimal	1
{'ENSG00000007001'}	0.025843	optimal	1
{'ENSG00000007047'}	0.025843	optimal	1
{'ENSG00000007168'}	0.025843	optimal	1
{'ENSG00000007171'}	0.025843	optimal	1
{'ENSG00000007216'}	0.025843	optimal	1
{'ENSG00000007264'}	0.025843	optimal	1
{'ENSG00000007350'}	0.025843	optimal	1
{'ENSG00000007541'}	0.025843	optimal	1
{'ENSG00000007933'}	0.025843	optimal	1
{'ENSG00000007944'}	0.025843	optimal	1
{'ENSG00000008086'}	0.025843	optimal	1
{'ENSG00000008118'}	0.025843	optimal	1
{'ENSG00000008128'}	0.025843	optimal	1
{'ENSG00000008130'}	0.025843	optimal	1
{'ENSG00000008300'}	0.025843	optimal	1
{'ENSG00000008311'}	0.0242485	optimal	0.938302
{'ENSG00000008394'}	0.025843	optimal	1
{'ENSG00000008438'}	0.025843	optimal	1
{'ENSG00000008513'}	0.025843	optimal	1
{'ENSG00000009335'}	0.025843	optimal	1
{'ENSG00000009413'}	0.025843	optimal	1
{'ENSG00000009830'}	0.025843	optimal	1
{'ENSG00000010165'}	0.025843	optimal	1
{'ENSG00000010219'}	0.025843	optimal	1
{'ENSG00000010256'}	0.025843	optimal	1
{'ENSG00000010379'}	0.025843	optimal	1
{'ENSG00000010404'}	0.025843	optimal	1
{'ENSG00000010671'}	0.025843	optimal	1
{'ENSG00000010810'}	0.025843	optimal	1
{'ENSG00000010932'}	0.025843	optimal	1
{'ENSG00000011009'}	0.025843	optimal	1
{'ENSG00000011052'}	0.025843	optimal	1
{'ENSG00000011083'}	0.025843	optimal	1
{'ENSG00000011198'}	0.025843	optimal	1
{'ENSG00000011275'}	0.025843	optimal	1
{'ENSG00000011405'}	0.025843	optimal	1
{'ENSG00000011485'}	0.025843	optimal	1
{'ENSG00000011566'}	0.025843	optimal	1
{'ENSG00000012232'}	0.025843	optimal	1
{'ENSG00000012660'}	0.025843	optimal	1
{'ENSG00000012779'}	0.025843	optimal	1
{'ENSG00000012963'}	0.025843	optimal	1
{'ENSG00000012983'}	0.025843	optimal	1
{'ENSG00000013288'}	0.025843	optimal	1
{'ENSG00000013375'}	0	optimal	0
{'ENSG00000013392'}	0.025843	optimal	1
{'ENSG00000013441'}	0.025843	optimal	1
{'ENSG00000013503'}	0	optimal	0
{'ENSG00000013561'}	0.025843	optimal	1
{'ENSG00000014138'}	0.025843	optimal	1
{'ENSG00000014257'}	0.025843	optimal	1
{'ENSG00000014641'}	0.025843	optimal	1
{'ENSG00000015413'}	0.025843	optimal	1
{'ENSG00000015520'}	0.025843	optimal	1
{'ENSG00000015532'}	0.025843	optimal	1
{'ENSG00000016391'}	0.0258429	optimal	0.999997
{'ENSG00000016864'}	0.025843	optimal	1
{'ENSG00000017260'}	0.025843	optimal	1
{'ENSG00000017483'}	0.025843	optimal	1
{'ENSG00000017797'}	0.025843	optimal	1
{'ENSG00000018280'}	0.025843	optimal	1
{'ENSG00000018510'}	0.025843	optimal	1
{'ENSG00000018625'}	0.025843	optimal	1
{'ENSG00000019186'}	0	optimal	0
{'ENSG00000021461'}	0.025843	optimal	1
{'ENSG00000021488'}	0.025843	optimal	1
{'ENSG00000021826'}	0.025843	optimal	1
{'ENSG00000023041'}	0.025843	optimal	1
{'ENSG00000023228'}	0.0219335	optimal	0.848722
{'ENSG00000023330'}	0.025843	optimal	1
{'ENSG00000023572'}	0.025843	optimal	1
{'ENSG00000023697'}	0.025843	optimal	1
{'ENSG00000023839'}	0.025843	optimal	1
{'ENSG00000023909'}	0	optimal	0
{'ENSG00000024048'}	0.025843	optimal	1
{'ENSG00000025423'}	0.025843	optimal	1
{'ENSG00000025708'}	0.025843	optimal	1
{'ENSG00000025800'}	0.025843	optimal	1
{'ENSG00000026103'}	0.025843	optimal	1
{'ENSG00000026652'}	0.025843	optimal	1
{'ENSG00000027075'}	0.025843	optimal	1
{'ENSG00000027644'}	0.025843	optimal	1
{'ENSG00000027847'}	0.025843	optimal	1
{'ENSG00000028116'}	0.025843	optimal	1
{'ENSG00000029639'}	0.025843	optimal	1
{'ENSG00000030066'}	0	optimal	0
{'ENSG00000030304'}	0.025843	optimal	1
{'ENSG00000031698'}	0	optimal	0
{'ENSG00000032444'}	0.025843	optimal	1
{'ENSG00000033011'}	0.025843	optimal	1
{'ENSG00000033100'}	0.025843	optimal	1
{'ENSG00000033170'}	0.025843	optimal	1
{'ENSG00000033178'}	0.025843	optimal	1
{'ENSG00000033627'}	0.025843	optimal	1
{'ENSG00000033867'}	0.025843	optimal	1
{'ENSG00000034152'}	0.025843	optimal	1
{'ENSG00000034677'}	0.025843	optimal	1
{'ENSG00000035664'}	0.025843	optimal	1
{'ENSG00000035687'}	0.025843	optimal	1
{'ENSG00000036473'}	0.025843	optimal	1
{'ENSG00000036530'}	0.025843	optimal	1
{'ENSG00000036565'}	0.025843	optimal	1
{'ENSG00000036672'}	0.025843	optimal	1
{'ENSG00000037280'}	0.025843	optimal	1
{'ENSG00000037757'}	0.025843	optimal	1
{'ENSG00000037897'}	0.025843	optimal	1
{'ENSG00000038002'}	0.025843	optimal	1
{'ENSG00000038210'}	0.025843	optimal	1
{'ENSG00000038274'}	0.025843	optimal	1
{'ENSG00000038382'}	0.025843	optimal	1
{'ENSG00000039123'}	0.025843	optimal	1
{'ENSG00000039650'}	0.025843	optimal	1
{'ENSG00000040199'}	0.025843	optimal	1
{'ENSG00000040933'}	0.025843	optimal	1
{'ENSG00000041880'}	0.025843	optimal	1
{'ENSG00000043514'}	0.025843	optimal	1
{'ENSG00000044446'}	0.025843	optimal	1
{'ENSG00000044524'}	0.025843	optimal	1
{'ENSG00000047230'}	0.025843	optimal	1
{'ENSG00000047249'}	0.025843	optimal	1
{'ENSG00000047315'}	0	optimal	0
{'ENSG00000047410'}	0	optimal	0
{'ENSG00000047457'}	0.025843	optimal	1
{'ENSG00000047936'}	0.025843	optimal	1
{'ENSG00000048028'}	0.025843	optimal	1
{'ENSG00000048392'}	0	optimal	0
{'ENSG00000049239'}	0.025843	optimal	1
{'ENSG00000049759'}	0.025843	optimal	1
{'ENSG00000049860'}	0.025843	optimal	1
{'ENSG00000050438'}	0.025843	optimal	1
{'ENSG00000050748'}	0.025843	optimal	1
{'ENSG00000051341'}	0.025843	optimal	1
{'ENSG00000051382'}	0.025843	optimal	1
{'ENSG00000052802'}	0.025843	optimal	1
{'ENSG00000053371'}	0.025843	optimal	1
{'ENSG00000054148'}	0.025843	optimal	1
{'ENSG00000054179'}	0.025843	optimal	1
{'ENSG00000054267'}	0.025843	optimal	1
{'ENSG00000054356'}	0.025843	optimal	1
{'ENSG00000054392'}	0.025843	optimal	1
{'ENSG00000054983'}	0.025843	optimal	1
{'ENSG00000055332'}	0.025843	optimal	1
{'ENSG00000055483'}	0.025843	optimal	1
{'ENSG00000055609'}	0.025843	optimal	1
{'ENSG00000056998'}	0.025843	optimal	1
{'ENSG00000057252'}	0.025843	optimal	1
{'ENSG00000058056'}	0.025843	optimal	1
{'ENSG00000058091'}	0.025843	optimal	1
{'ENSG00000058404'}	0.025843	optimal	1
{'ENSG00000058600'}	0	optimal	0
{'ENSG00000058668'}	0.025843	optimal	1
{'ENSG00000058729'}	0.025843	optimal	1
{'ENSG00000058804'}	0	optimal	0
{'ENSG00000058866'}	0.025843	optimal	1
{'ENSG00000059377'}	0.025843	optimal	1
{'ENSG00000059378'}	0.025843	optimal	1
{'ENSG00000059573'}	0.025843	optimal	1
{'ENSG00000059588'}	0.025843	optimal	1
{'ENSG00000059758'}	0.025843	optimal	1
{'ENSG00000059804'}	0.025843	optimal	1
{'ENSG00000060069'}	0.025843	optimal	1
{'ENSG00000060140'}	0.025843	optimal	1
{'ENSG00000060237'}	0.025843	optimal	1
{'ENSG00000060642'}	0.025843	optimal	1
{'ENSG00000060656'}	0.025843	optimal	1
{'ENSG00000060762'}	0.025843	optimal	1
{'ENSG00000060971'}	0.025843	optimal	1
{'ENSG00000060982'}	0.0256108	optimal	0.991018
{'ENSG00000061918'}	0.025843	optimal	1
{'ENSG00000061938'}	0.025843	optimal	1
{'ENSG00000062282'}	0.025843	optimal	1
{'ENSG00000062485'}	0	optimal	0
{'ENSG00000062524'}	0.025843	optimal	1
{'ENSG00000062822'}	0.025843	optimal	1
{'ENSG00000063176'}	0.025843	optimal	1
{'ENSG00000063601'}	0.025843	optimal	1
{'ENSG00000063854'}	0.025843	optimal	1
{'ENSG00000064225'}	0.025843	optimal	1
{'ENSG00000064270'}	0.025843	optimal	1
{'ENSG00000064393'}	0.025843	optimal	1
{'ENSG00000064601'}	0.025843	optimal	1
{'ENSG00000064651'}	0.025843	optimal	1
{'ENSG00000064655'}	0.025843	optimal	1
{'ENSG00000064763'}	0.025843	optimal	1
{'ENSG00000065154'}	0.0257655	optimal	0.997004
{'ENSG00000065243'}	0.025843	optimal	1
{'ENSG00000065357'}	0.025843	optimal	1
{'ENSG00000065361'}	0.025843	optimal	1
{'ENSG00000065427'}	0	optimal	0
{'ENSG00000065485'}	0.025843	optimal	1
{'ENSG00000065518'}	0.0219335	optimal	0.848722
{'ENSG00000065534'}	0.025843	optimal	1
{'ENSG00000065559'}	0.025843	optimal	1
{'ENSG00000065613'}	0.025843	optimal	1
{'ENSG00000065615'}	0.025843	optimal	1
{'ENSG00000065621'}	0.025843	optimal	1
{'ENSG00000065675'}	0.025843	optimal	1
{'ENSG00000065833'}	0.025843	optimal	1
{'ENSG00000065883'}	0.025843	optimal	1
[truncated: 3,384 more rows]

## Sheet: heya8
ids	growth	status	ratio
[truncated: 3,628 more rows]

## Sheet: 59m
ids	growth	status	ratio
[truncated: 3,628 more rows]
